# Supplementary material for: Differences in the intraspecies copy number variation of Arabidopsis thaliana conserved and nonconserved miRNA genes
Source: Funct Integr Genomics. 2023 Apr 10;23(2):120. doi: 10.1007/s10142-023-01043-x (PMC10085913; doi:10.1007/s10142-023-01043-x)
Supplement: Supplementary file 1 — – contains Supplementary Tables S1-S7; .xlsx file (XLSX 37349 kb) [file 10142_2023_1043_MOESM1_ESM.xlsx]

## Sheet: Table S1
Supplementary Table S1. Conservation of Arabidopsis miRNAs within the plant kingdom. Based on miRbase v.22.1.
				species	MIR156	MIR396	MIR166	MIR159	MIR171_1	MIR160	MIR164	MIR390	MIR395	MIR408	MIR398	MIR397	MIR162_1	MIR169_2	MIR482	MIR167_1	MIR172	MIR168	MIR169_1	MIR394	MIR393	MIR828	MIR399	MIR167_2	MIR403	MIR2111	MIR827_3	MIR414	MIR858	MIR824	MIR161	MIR860	MIR158	MIR163	MIR173	MIR1887	MIR2112	MIR3440	MIR391	MIR400	MIR402	MIR4221	MIR4227	MIR4228	MIR4239
Viridiplantae	Chlorophyta			Chlamydomonas reinhardtii
	Coniferophyta			Cunninghamia lanceolata
				Picea abies
				Pinus densata
				Pinus taeda
	Embryophyta			Physcomitrella patens
				Selaginella moellendorffii
	Magnoliophyta			Amborella trichopoda
		eudicotyledons	Amaranthaceae	Salicornia europaea
			Araliaceae	Panax ginseng
			Asteraeae	Cynara cardunculus
				Helianthus annuus
				Helianthus argophyllus
				Helianthus ciliaris
				Helianthus exilis
				Helianthus paradoxus
				Helianthus petiolaris
				Helianthus tuberosus
			Brassicaceae	Arabidopsis lyrata
				Arabidopsis thaliana
				Brassica napus
				Brassica oleracea
				Brassica rapa
				Camelina sativa
			Caricaceae	Carica papaya
			Cucurbitaceae	Cucumis melo
				Cucumis sativus
			Euphorbiaceae	Hevea brasiliensis
				Manihot esculenta
				Ricinus communis
			Fabaceae	Acacia auriculiformis
				Arachis hypogaea
				Acacia mangium
				Glycine max
				Glycine soja
				Lotus japonicus
				Medicago truncatula
				Phaseolus vulgaris
				Vigna unguiculata
			Lamiales	Avicennia marina
				Digitalis purpurea
				Rehmannia glutinosa
				Salvia miltiorrhiza
				Salvia sclarea
			Linaceae	Linum usitatissimum
			Malvaceae	Gossypium arboreum
				Gossypium herbaceum
				Gossypium hirsutum
				Gossypium raimondii
				Theobroma cacao
			Myrtaceae	Eugenia uniflora
			Paeoniaceae	Paeonia lactiflora
			Ranunculaceae	Aquilegia caerulea
			Rhizophoraceae	Bruguiera cylindrica
				Bruguiera gymnorhiza
			Rosaceae	Fragaria vesca
				Malus domestica
				Prunus persica
			Rutaceae	Citrus clementina
				Citrus reticulata
				Citrus sinensis
				Citrus trifoliata
			Salicaceae	Populus euphratica
				Populus trichocarpa
			Solanaceae	Nicotiana tabacum
				Solanum lycopersicum
				Solanum tuberosum
			Vitaceae	Vitis vinifera
		monocotyledons		Asparagus officinalis
				Aegilops tauschii
				Brachypodium distachyon
				Elaeis guineensis
				Festuca arundinacea
				Hordeum vulgare
				Oryza sativa
				Sorghum bicolor
				Saccharum officinarum
				Saccharum sp.
				Triticum aestivum
				Triticum turgidum
				Vriesea carinata
				Zea mays
[truncated: 56 more columns]

## Sheet: Table S2
Supplementary Table S2. List of potential MIR targets among Arabidopsis cDNA. Predictions were calculated with the Small RNA Target Prediction tool, using Arabidopsis cDNA library as a database, with the default parameters. Targets mentioned in the main text are marked in yellow.
Sequence Name	Sequence	Target Site Alignment	Start	End	Target ID	score
ATH-MIR10515	ACCCCGAUGGUUAUCCUCACC	GATGAGGATAACCATCGGAGT	1409	1429	AT2G20610.2 | Symbols: SUR1, HLS3, RTY, ALF1, RTY1 | Tyrosine transaminase family protein | chr2:8877961-8880388 REVERSE LENGTH=1748	2
ATH-MIR10515	ACCCCGAUGGUUAUCCUCACC	GATGAGGATAACCATCGGAGT	1329	1349	AT2G20610.1 | Symbols: SUR1, HLS3, RTY, ALF1, RTY1 | Tyrosine transaminase family protein | chr2:8877960-8880388 REVERSE LENGTH=1669	2
ATH-MIR10515	ACCCCGAUGGUUAUCCUCACC	GGTGAAGATAACCATTTGGGC	577	597	AT1G25450.1 | Symbols: KCS5, CER60 | 3-ketoacyl-CoA synthase 5 | chr1:8938479-8940387 REVERSE LENGTH=1784	2.5
ATH-MIR156A-3P	GCUCACUGCUCUUUCUGUCAGA	TCTGACAAAAAGGACAGTGAGT	1022	1043	AT3G13170.1 | Symbols: ATSPO11-1 | Spo11/DNA topoisomerase VI, subunit A protein | chr3:4231560-4234192 REVERSE LENGTH=1089	2.5
ATH-MIR156A-5P	UGACAGAAGAGAGUGAGCAC	GTGCTCACTCTCTTCTGTCA	1	20	AT5G10945.1 | Symbols: MIR156D | MIR156D; miRNA | chr5:3456647-3456732 REVERSE LENGTH=86	0
ATH-MIR156A-5P	UGACAGAAGAGAGUGAGCAC	GTGCTCACTCTCTTCTGTCA	1	20	AT4G30972.1 | Symbols: MIR156B | MIR156B; miRNA | chr4:15074945-15075024 FORWARD LENGTH=80	0
ATH-MIR156A-5P	UGACAGAAGAGAGUGAGCAC	GTGCTCACTCTCTTCTGTCA	1	20	AT2G25095.1 | Symbols: MIR156A | MIR156A; miRNA | chr2:10676472-10676553 REVERSE LENGTH=82	0
ATH-MIR156A-5P	UGACAGAAGAGAGUGAGCAC	GTGCTCACTCTCTTCTGTCA	364	383	AT4G31877.1 | Symbols: MIR156C | MIR156C; miRNA | chr4:15413319-15415873 REVERSE LENGTH=857	0
ATH-MIR156A-5P	UGACAGAAGAGAGUGAGCAC	GTGCTCACTCTCTTCTGTCG	11	30	AT2G19425.1 | Symbols: MIR156G | MIR156G; miRNA | chr2:8412516-8412618 REVERSE LENGTH=103	0
ATH-MIR156A-5P	UGACAGAAGAGAGUGAGCAC	GTGCTCACTCTCTTCTGTCA	1	20	AT5G26147.1 | Symbols: MIR156F | MIR156F; miRNA | chr5:9136126-9136215 FORWARD LENGTH=90	0
ATH-MIR156A-5P	UGACAGAAGAGAGUGAGCAC	GTGCTCACTCTCTTCTGTCA	1	20	AT5G11977.1 | Symbols: MIR156E | MIR156E; miRNA | chr5:3867213-3867308 FORWARD LENGTH=96	0
ATH-MIR156A-5P	UGACAGAAGAGAGUGAGCAC	GTGCTCTCTCTCTTCTGTCA	1188	1207	AT5G43270.1 | Symbols: SPL2 | squamosa promoter binding protein-like 2 | chr5:17360287-17362975 REVERSE LENGTH=1678	1
ATH-MIR156A-5P	UGACAGAAGAGAGUGAGCAC	GTGCTCTCTCTCTTCTGTCA	937	956	AT2G42200.1 | Symbols: SPL9, AtSPL9 | squamosa promoter binding protein-like 9 | chr2:17587407-17589630 FORWARD LENGTH=1501	1
ATH-MIR156A-5P	UGACAGAAGAGAGUGAGCAC	GTGCTCTCTCTCTTCTGTCA	1300	1319	AT1G27360.4 | Symbols: SPL11 | squamosa promoter-like 11 | chr1:9501821-9503869 FORWARD LENGTH=1551	1
ATH-MIR156A-5P	UGACAGAAGAGAGUGAGCAC	GTGCTCTCTCTCTTCTGTCA	1240	1259	AT1G27360.3 | Symbols: SPL11 | squamosa promoter-like 11 | chr1:9501777-9503869 FORWARD LENGTH=1491	1
ATH-MIR156A-5P	UGACAGAAGAGAGUGAGCAC	GTGCTCTCTCTCTTCTGTCA	1228	1247	AT1G27370.3 | Symbols: SPL10 | squamosa promoter binding protein-like 10 | chr1:9505202-9507328 REVERSE LENGTH=1586	1
ATH-MIR156A-5P	UGACAGAAGAGAGUGAGCAC	GTGCTCTCTCTCTTCTGTCA	1446	1465	AT1G27370.2 | Symbols: SPL10 | squamosa promoter binding protein-like 10 | chr1:9505202-9508481 REVERSE LENGTH=1804	1
ATH-MIR156A-5P	UGACAGAAGAGAGUGAGCAC	GTGCTCTCTCTCTTCTGTCA	1213	1232	AT1G27360.2 | Symbols: SPL11 | squamosa promoter-like 11 | chr1:9501077-9503869 FORWARD LENGTH=1464	1
ATH-MIR156A-5P	UGACAGAAGAGAGUGAGCAC	GTGCTCTCTCTCTTCTGTCA	845	864	AT3G57920.1 | Symbols: SPL15 | squamosa promoter binding protein-like 15 | chr3:21444321-21446035 REVERSE LENGTH=1377	1
ATH-MIR156A-5P	UGACAGAAGAGAGUGAGCAC	GTGCTCTCTCTCTTCTGTCA	1253	1272	AT1G27360.1 | Symbols: SPL11 | squamosa promoter-like 11 | chr1:9501971-9503869 FORWARD LENGTH=1504	1
ATH-MIR156A-5P	UGACAGAAGAGAGUGAGCAC	GTGCTCTCTCTCTTCTGTCA	2368	2387	AT1G27370.1 | Symbols: SPL10 | squamosa promoter binding protein-like 10 | chr1:9505201-9508280 REVERSE LENGTH=2727	1
ATH-MIR156A-5P	UGACAGAAGAGAGUGAGCAC	GTGCTCTCTCTCTTCTGTCA	1297	1316	AT1G69170.1 | Symbols: | Squamosa promoter-binding protein-like (SBP domain) transcription factor family protein | chr1:26005068-26007263 FORWARD LENGTH=1829	1
ATH-MIR156A-5P	UGACAGAAGAGAGUGAGCAC	GTGCTCTCTCTCTTCTGTCA	1149	1168	AT5G43270.2 | Symbols: SPL2 | squamosa promoter binding protein-like 2 | chr5:17360305-17363773 REVERSE LENGTH=1621	1
ATH-MIR156A-5P	UGACAGAAGAGAGUGAGCAC	GTGCTCTCTCTCTTCTGTCA	1102	1121	AT5G50570.1 | Symbols: SPL13A, SPL13 | Squamosa promoter-binding protein-like (SBP domain) transcription factor family protein | chr5:20582083-20584559 REVERSE LENGTH=1776	1
ATH-MIR156A-5P	UGACAGAAGAGAGUGAGCAC	GTGCTCTCTCTCTTCTGTCA	1102	1121	AT5G50670.1 | Symbols: SPL13B, SPL13 | Squamosa promoter-binding protein-like (SBP domain) transcription factor family protein | chr5:20615704-20617901 REVERSE LENGTH=1497	1
ATH-MIR156A-5P	UGACAGAAGAGAGUGAGCAC	GTGCTCTCTCTCTTCTGTCA	967	986	AT5G50570.2 | Symbols: SPL13A, SPL13 | Squamosa promoter-binding protein-like (SBP domain) transcription factor family protein | chr5:20582083-20583880 REVERSE LENGTH=1641	1
ATH-MIR156A-5P	UGACAGAAGAGAGUGAGCAC	GTGCTCTCTCTCTTCTGTCA	1102	1121	AT5G43270.3 | Symbols: SPL2 | squamosa promoter binding protein-like 2 | chr5:17360305-17362973 REVERSE LENGTH=1574	1
ATH-MIR156A-5P	UGACAGAAGAGAGUGAGCAC	GTGCTCTCTCTCTTCTGTCA	1315	1334	AT1G27370.4 | Symbols: SPL10 | squamosa promoter binding protein-like 10 | chr1:9505202-9508322 REVERSE LENGTH=1673	1
ATH-MIR156A-5P	UGACAGAAGAGAGUGAGCAC	TTGCTTACTCTCTTCTGTCA	787	806	AT2G33810.1 | Symbols: SPL3 | squamosa promoter binding protein-like 3 | chr2:14305001-14306072 FORWARD LENGTH=981	1.5
ATH-MIR156A-5P	UGACAGAAGAGAGUGAGCAC	TTGCTTACTCTCTTCTGTCA	157	176	AT2G33815.1 | Symbols: | other RNA | chr2:14305008-14306053 REVERSE LENGTH=951	1.5
ATH-MIR156A-5P	UGACAGAAGAGAGUGAGCAC	GTGTTCACTCTCCTCTGTTT	146	165	AT1G16660.1 | Symbols: | transposable element gene | chr1:5692024-5696458 FORWARD LENGTH=4435	2
ATH-MIR156A-5P	UGACAGAAGAGAGUGAGCAC	CTGCTCTCTCTCTTCTGTCA	592	611	AT1G53160.1 | Symbols: SPL4 | squamosa promoter binding protein-like 4 | chr1:19806421-19807301 FORWARD LENGTH=803	2
ATH-MIR156A-5P	UGACAGAAGAGAGUGAGCAC	GTGCTTACTCTCTCTCTGTCA	76	96	AT5G11977.1 | Symbols: MIR156E | MIR156E; miRNA | chr5:3867213-3867308 FORWARD LENGTH=96	2.5
ATH-MIR156A-5P	UGACAGAAGAGAGUGAGCAC	GTGCTCTCTCTCTTGTGTTT	61	80	AT3G57880.1 | Symbols: | Calcium-dependent lipid-binding (CaLB domain) plant phosphoribosyltransferase family protein | chr3:21430983-21434600 REVERSE LENGTH=2960	2.5
ATH-MIR156A-5P	UGACAGAAGAGAGUGAGCAC	GTGCTCTCTCTTTTCTATCA	886	905	AT2G43370.1 | Symbols: | RNA-binding (RRM/RBD/RNP motifs) family protein | chr2:18013370-18015454 FORWARD LENGTH=1141	2.5
ATH-MIR156A-5P	UGACAGAAGAGAGUGAGCAC	ATGTTCACTCTCTTATGTCT	801	820	AT3G04910.1 | Symbols: WNK1, ZIK4, ATWNK1 | with no lysine (K) kinase 1 | chr3:1354635-1358211 FORWARD LENGTH=2706	2.5
ATH-MIR156A-5P	UGACAGAAGAGAGUGAGCAC	GTTCTCACTCTCGTCTGTTT	764	783	AT3G19600.1 | Symbols: | Haloacid dehalogenase-like hydrolase (HAD) superfamily protein | chr3:6810669-6811742 REVERSE LENGTH=950	2.5
ATH-MIR156A-5P	UGACAGAAGAGAGUGAGCAC	ATGTTCACTCTCTTATGTCT	799	818	AT3G04910.2 | Symbols: WNK1, ZIK4 | with no lysine (K) kinase 1 | chr3:1354635-1358219 FORWARD LENGTH=2712	2.5
ATH-MIR156A-5P	UGACAGAAGAGAGUGAGCAC	ATGTTCACTCTCTTATGTCT	772	791	AT3G04910.3 | Symbols: WNK1, ZIK4 | with no lysine (K) kinase 1 | chr3:1354742-1358160 FORWARD LENGTH=2626	2.5
ATH-MIR156A-5P	UGACAGAAGAGAGUGAGCAC	GTGCTCACTCTCTTTTTGTCA	66	86	AT5G10945.1 | Symbols: MIR156D | MIR156D; miRNA | chr5:3456647-3456732 REVERSE LENGTH=86	2.5
ATH-MIR156A-5P	UGACAGAAGAGAGUGAGCAC	GTGCTTACTCTCTTCTTGTCT	73	93	AT2G19425.1 | Symbols: MIR156G | MIR156G; miRNA | chr2:8412516-8412618 REVERSE LENGTH=103	2.5
ATH-MIR156B-5P	UGACAGAAGAGAGUGAGCAC	GTGCTCACTCTCTTCTGTCA	1	20	AT5G10945.1 | Symbols: MIR156D | MIR156D; miRNA | chr5:3456647-3456732 REVERSE LENGTH=86	0
ATH-MIR156B-5P	UGACAGAAGAGAGUGAGCAC	GTGCTCACTCTCTTCTGTCA	1	20	AT4G30972.1 | Symbols: MIR156B | MIR156B; miRNA | chr4:15074945-15075024 FORWARD LENGTH=80	0
ATH-MIR156B-5P	UGACAGAAGAGAGUGAGCAC	GTGCTCACTCTCTTCTGTCA	1	20	AT2G25095.1 | Symbols: MIR156A | MIR156A; miRNA | chr2:10676472-10676553 REVERSE LENGTH=82	0
ATH-MIR156B-5P	UGACAGAAGAGAGUGAGCAC	GTGCTCACTCTCTTCTGTCA	364	383	AT4G31877.1 | Symbols: MIR156C | MIR156C; miRNA | chr4:15413319-15415873 REVERSE LENGTH=857	0
ATH-MIR156B-5P	UGACAGAAGAGAGUGAGCAC	GTGCTCACTCTCTTCTGTCG	11	30	AT2G19425.1 | Symbols: MIR156G | MIR156G; miRNA | chr2:8412516-8412618 REVERSE LENGTH=103	0
ATH-MIR156B-5P	UGACAGAAGAGAGUGAGCAC	GTGCTCACTCTCTTCTGTCA	1	20	AT5G26147.1 | Symbols: MIR156F | MIR156F; miRNA | chr5:9136126-9136215 FORWARD LENGTH=90	0
ATH-MIR156B-5P	UGACAGAAGAGAGUGAGCAC	GTGCTCACTCTCTTCTGTCA	1	20	AT5G11977.1 | Symbols: MIR156E | MIR156E; miRNA | chr5:3867213-3867308 FORWARD LENGTH=96	0
ATH-MIR156B-5P	UGACAGAAGAGAGUGAGCAC	GTGCTCTCTCTCTTCTGTCA	1188	1207	AT5G43270.1 | Symbols: SPL2 | squamosa promoter binding protein-like 2 | chr5:17360287-17362975 REVERSE LENGTH=1678	1
ATH-MIR156B-5P	UGACAGAAGAGAGUGAGCAC	GTGCTCTCTCTCTTCTGTCA	937	956	AT2G42200.1 | Symbols: SPL9, AtSPL9 | squamosa promoter binding protein-like 9 | chr2:17587407-17589630 FORWARD LENGTH=1501	1
ATH-MIR156B-5P	UGACAGAAGAGAGUGAGCAC	GTGCTCTCTCTCTTCTGTCA	1300	1319	AT1G27360.4 | Symbols: SPL11 | squamosa promoter-like 11 | chr1:9501821-9503869 FORWARD LENGTH=1551	1
ATH-MIR156B-5P	UGACAGAAGAGAGUGAGCAC	GTGCTCTCTCTCTTCTGTCA	1240	1259	AT1G27360.3 | Symbols: SPL11 | squamosa promoter-like 11 | chr1:9501777-9503869 FORWARD LENGTH=1491	1
ATH-MIR156B-5P	UGACAGAAGAGAGUGAGCAC	GTGCTCTCTCTCTTCTGTCA	1228	1247	AT1G27370.3 | Symbols: SPL10 | squamosa promoter binding protein-like 10 | chr1:9505202-9507328 REVERSE LENGTH=1586	1
ATH-MIR156B-5P	UGACAGAAGAGAGUGAGCAC	GTGCTCTCTCTCTTCTGTCA	1446	1465	AT1G27370.2 | Symbols: SPL10 | squamosa promoter binding protein-like 10 | chr1:9505202-9508481 REVERSE LENGTH=1804	1
ATH-MIR156B-5P	UGACAGAAGAGAGUGAGCAC	GTGCTCTCTCTCTTCTGTCA	1213	1232	AT1G27360.2 | Symbols: SPL11 | squamosa promoter-like 11 | chr1:9501077-9503869 FORWARD LENGTH=1464	1
ATH-MIR156B-5P	UGACAGAAGAGAGUGAGCAC	GTGCTCTCTCTCTTCTGTCA	845	864	AT3G57920.1 | Symbols: SPL15 | squamosa promoter binding protein-like 15 | chr3:21444321-21446035 REVERSE LENGTH=1377	1
ATH-MIR156B-5P	UGACAGAAGAGAGUGAGCAC	GTGCTCTCTCTCTTCTGTCA	1253	1272	AT1G27360.1 | Symbols: SPL11 | squamosa promoter-like 11 | chr1:9501971-9503869 FORWARD LENGTH=1504	1
ATH-MIR156B-5P	UGACAGAAGAGAGUGAGCAC	GTGCTCTCTCTCTTCTGTCA	2368	2387	AT1G27370.1 | Symbols: SPL10 | squamosa promoter binding protein-like 10 | chr1:9505201-9508280 REVERSE LENGTH=2727	1
ATH-MIR156B-5P	UGACAGAAGAGAGUGAGCAC	GTGCTCTCTCTCTTCTGTCA	1297	1316	AT1G69170.1 | Symbols: | Squamosa promoter-binding protein-like (SBP domain) transcription factor family protein | chr1:26005068-26007263 FORWARD LENGTH=1829	1
ATH-MIR156B-5P	UGACAGAAGAGAGUGAGCAC	GTGCTCTCTCTCTTCTGTCA	1149	1168	AT5G43270.2 | Symbols: SPL2 | squamosa promoter binding protein-like 2 | chr5:17360305-17363773 REVERSE LENGTH=1621	1
ATH-MIR156B-5P	UGACAGAAGAGAGUGAGCAC	GTGCTCTCTCTCTTCTGTCA	1102	1121	AT5G50570.1 | Symbols: SPL13A, SPL13 | Squamosa promoter-binding protein-like (SBP domain) transcription factor family protein | chr5:20582083-20584559 REVERSE LENGTH=1776	1
ATH-MIR156B-5P	UGACAGAAGAGAGUGAGCAC	GTGCTCTCTCTCTTCTGTCA	1102	1121	AT5G50670.1 | Symbols: SPL13B, SPL13 | Squamosa promoter-binding protein-like (SBP domain) transcription factor family protein | chr5:20615704-20617901 REVERSE LENGTH=1497	1
ATH-MIR156B-5P	UGACAGAAGAGAGUGAGCAC	GTGCTCTCTCTCTTCTGTCA	967	986	AT5G50570.2 | Symbols: SPL13A, SPL13 | Squamosa promoter-binding protein-like (SBP domain) transcription factor family protein | chr5:20582083-20583880 REVERSE LENGTH=1641	1
ATH-MIR156B-5P	UGACAGAAGAGAGUGAGCAC	GTGCTCTCTCTCTTCTGTCA	1102	1121	AT5G43270.3 | Symbols: SPL2 | squamosa promoter binding protein-like 2 | chr5:17360305-17362973 REVERSE LENGTH=1574	1
ATH-MIR156B-5P	UGACAGAAGAGAGUGAGCAC	GTGCTCTCTCTCTTCTGTCA	1315	1334	AT1G27370.4 | Symbols: SPL10 | squamosa promoter binding protein-like 10 | chr1:9505202-9508322 REVERSE LENGTH=1673	1
ATH-MIR156B-5P	UGACAGAAGAGAGUGAGCAC	TTGCTTACTCTCTTCTGTCA	787	806	AT2G33810.1 | Symbols: SPL3 | squamosa promoter binding protein-like 3 | chr2:14305001-14306072 FORWARD LENGTH=981	1.5
ATH-MIR156B-5P	UGACAGAAGAGAGUGAGCAC	TTGCTTACTCTCTTCTGTCA	157	176	AT2G33815.1 | Symbols: | other RNA | chr2:14305008-14306053 REVERSE LENGTH=951	1.5
ATH-MIR156B-5P	UGACAGAAGAGAGUGAGCAC	GTGTTCACTCTCCTCTGTTT	146	165	AT1G16660.1 | Symbols: | transposable element gene | chr1:5692024-5696458 FORWARD LENGTH=4435	2
ATH-MIR156B-5P	UGACAGAAGAGAGUGAGCAC	CTGCTCTCTCTCTTCTGTCA	592	611	AT1G53160.1 | Symbols: SPL4 | squamosa promoter binding protein-like 4 | chr1:19806421-19807301 FORWARD LENGTH=803	2
ATH-MIR156B-5P	UGACAGAAGAGAGUGAGCAC	GTGCTTACTCTCTCTCTGTCA	76	96	AT5G11977.1 | Symbols: MIR156E | MIR156E; miRNA | chr5:3867213-3867308 FORWARD LENGTH=96	2.5
ATH-MIR156B-5P	UGACAGAAGAGAGUGAGCAC	GTGCTCTCTCTCTTGTGTTT	61	80	AT3G57880.1 | Symbols: | Calcium-dependent lipid-binding (CaLB domain) plant phosphoribosyltransferase family protein | chr3:21430983-21434600 REVERSE LENGTH=2960	2.5
ATH-MIR156B-5P	UGACAGAAGAGAGUGAGCAC	GTGCTCTCTCTTTTCTATCA	886	905	AT2G43370.1 | Symbols: | RNA-binding (RRM/RBD/RNP motifs) family protein | chr2:18013370-18015454 FORWARD LENGTH=1141	2.5
ATH-MIR156B-5P	UGACAGAAGAGAGUGAGCAC	ATGTTCACTCTCTTATGTCT	801	820	AT3G04910.1 | Symbols: WNK1, ZIK4, ATWNK1 | with no lysine (K) kinase 1 | chr3:1354635-1358211 FORWARD LENGTH=2706	2.5
ATH-MIR156B-5P	UGACAGAAGAGAGUGAGCAC	GTTCTCACTCTCGTCTGTTT	764	783	AT3G19600.1 | Symbols: | Haloacid dehalogenase-like hydrolase (HAD) superfamily protein | chr3:6810669-6811742 REVERSE LENGTH=950	2.5
ATH-MIR156B-5P	UGACAGAAGAGAGUGAGCAC	ATGTTCACTCTCTTATGTCT	799	818	AT3G04910.2 | Symbols: WNK1, ZIK4 | with no lysine (K) kinase 1 | chr3:1354635-1358219 FORWARD LENGTH=2712	2.5
ATH-MIR156B-5P	UGACAGAAGAGAGUGAGCAC	ATGTTCACTCTCTTATGTCT	772	791	AT3G04910.3 | Symbols: WNK1, ZIK4 | with no lysine (K) kinase 1 | chr3:1354742-1358160 FORWARD LENGTH=2626	2.5
ATH-MIR156B-5P	UGACAGAAGAGAGUGAGCAC	GTGCTCACTCTCTTTTTGTCA	66	86	AT5G10945.1 | Symbols: MIR156D | MIR156D; miRNA | chr5:3456647-3456732 REVERSE LENGTH=86	2.5
ATH-MIR156B-5P	UGACAGAAGAGAGUGAGCAC	GTGCTTACTCTCTTCTTGTCT	73	93	AT2G19425.1 | Symbols: MIR156G | MIR156G; miRNA | chr2:8412516-8412618 REVERSE LENGTH=103	2.5
ATH-MIR156C-3P	GCUCACUGCUCUAUCUGUCAGA	TCTGACAGATAGAGCAGTGAGC	427	448	AT4G31877.1 | Symbols: MIR156C | MIR156C; miRNA | chr4:15413319-15415873 REVERSE LENGTH=857	0
ATH-MIR156C-5P	UGACAGAAGAGAGUGAGCAC	GTGCTCACTCTCTTCTGTCA	1	20	AT5G10945.1 | Symbols: MIR156D | MIR156D; miRNA | chr5:3456647-3456732 REVERSE LENGTH=86	0
ATH-MIR156C-5P	UGACAGAAGAGAGUGAGCAC	GTGCTCACTCTCTTCTGTCA	1	20	AT4G30972.1 | Symbols: MIR156B | MIR156B; miRNA | chr4:15074945-15075024 FORWARD LENGTH=80	0
ATH-MIR156C-5P	UGACAGAAGAGAGUGAGCAC	GTGCTCACTCTCTTCTGTCA	1	20	AT2G25095.1 | Symbols: MIR156A | MIR156A; miRNA | chr2:10676472-10676553 REVERSE LENGTH=82	0
ATH-MIR156C-5P	UGACAGAAGAGAGUGAGCAC	GTGCTCACTCTCTTCTGTCA	364	383	AT4G31877.1 | Symbols: MIR156C | MIR156C; miRNA | chr4:15413319-15415873 REVERSE LENGTH=857	0
ATH-MIR156C-5P	UGACAGAAGAGAGUGAGCAC	GTGCTCACTCTCTTCTGTCG	11	30	AT2G19425.1 | Symbols: MIR156G | MIR156G; miRNA | chr2:8412516-8412618 REVERSE LENGTH=103	0
ATH-MIR156C-5P	UGACAGAAGAGAGUGAGCAC	GTGCTCACTCTCTTCTGTCA	1	20	AT5G26147.1 | Symbols: MIR156F | MIR156F; miRNA | chr5:9136126-9136215 FORWARD LENGTH=90	0
ATH-MIR156C-5P	UGACAGAAGAGAGUGAGCAC	GTGCTCACTCTCTTCTGTCA	1	20	AT5G11977.1 | Symbols: MIR156E | MIR156E; miRNA | chr5:3867213-3867308 FORWARD LENGTH=96	0
ATH-MIR156C-5P	UGACAGAAGAGAGUGAGCAC	GTGCTCTCTCTCTTCTGTCA	1188	1207	AT5G43270.1 | Symbols: SPL2 | squamosa promoter binding protein-like 2 | chr5:17360287-17362975 REVERSE LENGTH=1678	1
ATH-MIR156C-5P	UGACAGAAGAGAGUGAGCAC	GTGCTCTCTCTCTTCTGTCA	937	956	AT2G42200.1 | Symbols: SPL9, AtSPL9 | squamosa promoter binding protein-like 9 | chr2:17587407-17589630 FORWARD LENGTH=1501	1
ATH-MIR156C-5P	UGACAGAAGAGAGUGAGCAC	GTGCTCTCTCTCTTCTGTCA	1300	1319	AT1G27360.4 | Symbols: SPL11 | squamosa promoter-like 11 | chr1:9501821-9503869 FORWARD LENGTH=1551	1
ATH-MIR156C-5P	UGACAGAAGAGAGUGAGCAC	GTGCTCTCTCTCTTCTGTCA	1240	1259	AT1G27360.3 | Symbols: SPL11 | squamosa promoter-like 11 | chr1:9501777-9503869 FORWARD LENGTH=1491	1
ATH-MIR156C-5P	UGACAGAAGAGAGUGAGCAC	GTGCTCTCTCTCTTCTGTCA	1228	1247	AT1G27370.3 | Symbols: SPL10 | squamosa promoter binding protein-like 10 | chr1:9505202-9507328 REVERSE LENGTH=1586	1
ATH-MIR156C-5P	UGACAGAAGAGAGUGAGCAC	GTGCTCTCTCTCTTCTGTCA	1446	1465	AT1G27370.2 | Symbols: SPL10 | squamosa promoter binding protein-like 10 | chr1:9505202-9508481 REVERSE LENGTH=1804	1
ATH-MIR156C-5P	UGACAGAAGAGAGUGAGCAC	GTGCTCTCTCTCTTCTGTCA	1213	1232	AT1G27360.2 | Symbols: SPL11 | squamosa promoter-like 11 | chr1:9501077-9503869 FORWARD LENGTH=1464	1
ATH-MIR156C-5P	UGACAGAAGAGAGUGAGCAC	GTGCTCTCTCTCTTCTGTCA	845	864	AT3G57920.1 | Symbols: SPL15 | squamosa promoter binding protein-like 15 | chr3:21444321-21446035 REVERSE LENGTH=1377	1
ATH-MIR156C-5P	UGACAGAAGAGAGUGAGCAC	GTGCTCTCTCTCTTCTGTCA	1253	1272	AT1G27360.1 | Symbols: SPL11 | squamosa promoter-like 11 | chr1:9501971-9503869 FORWARD LENGTH=1504	1
ATH-MIR156C-5P	UGACAGAAGAGAGUGAGCAC	GTGCTCTCTCTCTTCTGTCA	2368	2387	AT1G27370.1 | Symbols: SPL10 | squamosa promoter binding protein-like 10 | chr1:9505201-9508280 REVERSE LENGTH=2727	1
ATH-MIR156C-5P	UGACAGAAGAGAGUGAGCAC	GTGCTCTCTCTCTTCTGTCA	1297	1316	AT1G69170.1 | Symbols: | Squamosa promoter-binding protein-like (SBP domain) transcription factor family protein | chr1:26005068-26007263 FORWARD LENGTH=1829	1
ATH-MIR156C-5P	UGACAGAAGAGAGUGAGCAC	GTGCTCTCTCTCTTCTGTCA	1149	1168	AT5G43270.2 | Symbols: SPL2 | squamosa promoter binding protein-like 2 | chr5:17360305-17363773 REVERSE LENGTH=1621	1
ATH-MIR156C-5P	UGACAGAAGAGAGUGAGCAC	GTGCTCTCTCTCTTCTGTCA	1102	1121	AT5G50570.1 | Symbols: SPL13A, SPL13 | Squamosa promoter-binding protein-like (SBP domain) transcription factor family protein | chr5:20582083-20584559 REVERSE LENGTH=1776	1
ATH-MIR156C-5P	UGACAGAAGAGAGUGAGCAC	GTGCTCTCTCTCTTCTGTCA	1102	1121	AT5G50670.1 | Symbols: SPL13B, SPL13 | Squamosa promoter-binding protein-like (SBP domain) transcription factor family protein | chr5:20615704-20617901 REVERSE LENGTH=1497	1
ATH-MIR156C-5P	UGACAGAAGAGAGUGAGCAC	GTGCTCTCTCTCTTCTGTCA	967	986	AT5G50570.2 | Symbols: SPL13A, SPL13 | Squamosa promoter-binding protein-like (SBP domain) transcription factor family protein | chr5:20582083-20583880 REVERSE LENGTH=1641	1
ATH-MIR156C-5P	UGACAGAAGAGAGUGAGCAC	GTGCTCTCTCTCTTCTGTCA	1102	1121	AT5G43270.3 | Symbols: SPL2 | squamosa promoter binding protein-like 2 | chr5:17360305-17362973 REVERSE LENGTH=1574	1
ATH-MIR156C-5P	UGACAGAAGAGAGUGAGCAC	GTGCTCTCTCTCTTCTGTCA	1315	1334	AT1G27370.4 | Symbols: SPL10 | squamosa promoter binding protein-like 10 | chr1:9505202-9508322 REVERSE LENGTH=1673	1
ATH-MIR156C-5P	UGACAGAAGAGAGUGAGCAC	TTGCTTACTCTCTTCTGTCA	787	806	AT2G33810.1 | Symbols: SPL3 | squamosa promoter binding protein-like 3 | chr2:14305001-14306072 FORWARD LENGTH=981	1.5
ATH-MIR156C-5P	UGACAGAAGAGAGUGAGCAC	TTGCTTACTCTCTTCTGTCA	157	176	AT2G33815.1 | Symbols: | other RNA | chr2:14305008-14306053 REVERSE LENGTH=951	1.5
ATH-MIR156C-5P	UGACAGAAGAGAGUGAGCAC	GTGTTCACTCTCCTCTGTTT	146	165	AT1G16660.1 | Symbols: | transposable element gene | chr1:5692024-5696458 FORWARD LENGTH=4435	2
ATH-MIR156C-5P	UGACAGAAGAGAGUGAGCAC	CTGCTCTCTCTCTTCTGTCA	592	611	AT1G53160.1 | Symbols: SPL4 | squamosa promoter binding protein-like 4 | chr1:19806421-19807301 FORWARD LENGTH=803	2
ATH-MIR156C-5P	UGACAGAAGAGAGUGAGCAC	GTGCTTACTCTCTCTCTGTCA	76	96	AT5G11977.1 | Symbols: MIR156E | MIR156E; miRNA | chr5:3867213-3867308 FORWARD LENGTH=96	2.5
ATH-MIR156C-5P	UGACAGAAGAGAGUGAGCAC	GTGCTCTCTCTCTTGTGTTT	61	80	AT3G57880.1 | Symbols: | Calcium-dependent lipid-binding (CaLB domain) plant phosphoribosyltransferase family protein | chr3:21430983-21434600 REVERSE LENGTH=2960	2.5
ATH-MIR156C-5P	UGACAGAAGAGAGUGAGCAC	GTGCTCTCTCTTTTCTATCA	886	905	AT2G43370.1 | Symbols: | RNA-binding (RRM/RBD/RNP motifs) family protein | chr2:18013370-18015454 FORWARD LENGTH=1141	2.5
ATH-MIR156C-5P	UGACAGAAGAGAGUGAGCAC	ATGTTCACTCTCTTATGTCT	801	820	AT3G04910.1 | Symbols: WNK1, ZIK4, ATWNK1 | with no lysine (K) kinase 1 | chr3:1354635-1358211 FORWARD LENGTH=2706	2.5
ATH-MIR156C-5P	UGACAGAAGAGAGUGAGCAC	GTTCTCACTCTCGTCTGTTT	764	783	AT3G19600.1 | Symbols: | Haloacid dehalogenase-like hydrolase (HAD) superfamily protein | chr3:6810669-6811742 REVERSE LENGTH=950	2.5
ATH-MIR156C-5P	UGACAGAAGAGAGUGAGCAC	ATGTTCACTCTCTTATGTCT	799	818	AT3G04910.2 | Symbols: WNK1, ZIK4 | with no lysine (K) kinase 1 | chr3:1354635-1358219 FORWARD LENGTH=2712	2.5
ATH-MIR156C-5P	UGACAGAAGAGAGUGAGCAC	ATGTTCACTCTCTTATGTCT	772	791	AT3G04910.3 | Symbols: WNK1, ZIK4 | with no lysine (K) kinase 1 | chr3:1354742-1358160 FORWARD LENGTH=2626	2.5
ATH-MIR156C-5P	UGACAGAAGAGAGUGAGCAC	GTGCTCACTCTCTTTTTGTCA	66	86	AT5G10945.1 | Symbols: MIR156D | MIR156D; miRNA | chr5:3456647-3456732 REVERSE LENGTH=86	2.5
ATH-MIR156C-5P	UGACAGAAGAGAGUGAGCAC	GTGCTTACTCTCTTCTTGTCT	73	93	AT2G19425.1 | Symbols: MIR156G | MIR156G; miRNA | chr2:8412516-8412618 REVERSE LENGTH=103	2.5
ATH-MIR156D-5P	UGACAGAAGAGAGUGAGCAC	GTGCTCACTCTCTTCTGTCA	1	20	AT5G10945.1 | Symbols: MIR156D | MIR156D; miRNA | chr5:3456647-3456732 REVERSE LENGTH=86	0
ATH-MIR156D-5P	UGACAGAAGAGAGUGAGCAC	GTGCTCACTCTCTTCTGTCA	1	20	AT4G30972.1 | Symbols: MIR156B | MIR156B; miRNA | chr4:15074945-15075024 FORWARD LENGTH=80	0
ATH-MIR156D-5P	UGACAGAAGAGAGUGAGCAC	GTGCTCACTCTCTTCTGTCA	1	20	AT2G25095.1 | Symbols: MIR156A | MIR156A; miRNA | chr2:10676472-10676553 REVERSE LENGTH=82	0
ATH-MIR156D-5P	UGACAGAAGAGAGUGAGCAC	GTGCTCACTCTCTTCTGTCA	364	383	AT4G31877.1 | Symbols: MIR156C | MIR156C; miRNA | chr4:15413319-15415873 REVERSE LENGTH=857	0
ATH-MIR156D-5P	UGACAGAAGAGAGUGAGCAC	GTGCTCACTCTCTTCTGTCG	11	30	AT2G19425.1 | Symbols: MIR156G | MIR156G; miRNA | chr2:8412516-8412618 REVERSE LENGTH=103	0
ATH-MIR156D-5P	UGACAGAAGAGAGUGAGCAC	GTGCTCACTCTCTTCTGTCA	1	20	AT5G26147.1 | Symbols: MIR156F | MIR156F; miRNA | chr5:9136126-9136215 FORWARD LENGTH=90	0
ATH-MIR156D-5P	UGACAGAAGAGAGUGAGCAC	GTGCTCACTCTCTTCTGTCA	1	20	AT5G11977.1 | Symbols: MIR156E | MIR156E; miRNA | chr5:3867213-3867308 FORWARD LENGTH=96	0
ATH-MIR156D-5P	UGACAGAAGAGAGUGAGCAC	GTGCTCTCTCTCTTCTGTCA	1188	1207	AT5G43270.1 | Symbols: SPL2 | squamosa promoter binding protein-like 2 | chr5:17360287-17362975 REVERSE LENGTH=1678	1
ATH-MIR156D-5P	UGACAGAAGAGAGUGAGCAC	GTGCTCTCTCTCTTCTGTCA	937	956	AT2G42200.1 | Symbols: SPL9, AtSPL9 | squamosa promoter binding protein-like 9 | chr2:17587407-17589630 FORWARD LENGTH=1501	1
ATH-MIR156D-5P	UGACAGAAGAGAGUGAGCAC	GTGCTCTCTCTCTTCTGTCA	1300	1319	AT1G27360.4 | Symbols: SPL11 | squamosa promoter-like 11 | chr1:9501821-9503869 FORWARD LENGTH=1551	1
ATH-MIR156D-5P	UGACAGAAGAGAGUGAGCAC	GTGCTCTCTCTCTTCTGTCA	1240	1259	AT1G27360.3 | Symbols: SPL11 | squamosa promoter-like 11 | chr1:9501777-9503869 FORWARD LENGTH=1491	1
ATH-MIR156D-5P	UGACAGAAGAGAGUGAGCAC	GTGCTCTCTCTCTTCTGTCA	1228	1247	AT1G27370.3 | Symbols: SPL10 | squamosa promoter binding protein-like 10 | chr1:9505202-9507328 REVERSE LENGTH=1586	1
ATH-MIR156D-5P	UGACAGAAGAGAGUGAGCAC	GTGCTCTCTCTCTTCTGTCA	1446	1465	AT1G27370.2 | Symbols: SPL10 | squamosa promoter binding protein-like 10 | chr1:9505202-9508481 REVERSE LENGTH=1804	1
ATH-MIR156D-5P	UGACAGAAGAGAGUGAGCAC	GTGCTCTCTCTCTTCTGTCA	1213	1232	AT1G27360.2 | Symbols: SPL11 | squamosa promoter-like 11 | chr1:9501077-9503869 FORWARD LENGTH=1464	1
ATH-MIR156D-5P	UGACAGAAGAGAGUGAGCAC	GTGCTCTCTCTCTTCTGTCA	845	864	AT3G57920.1 | Symbols: SPL15 | squamosa promoter binding protein-like 15 | chr3:21444321-21446035 REVERSE LENGTH=1377	1
ATH-MIR156D-5P	UGACAGAAGAGAGUGAGCAC	GTGCTCTCTCTCTTCTGTCA	1253	1272	AT1G27360.1 | Symbols: SPL11 | squamosa promoter-like 11 | chr1:9501971-9503869 FORWARD LENGTH=1504	1
ATH-MIR156D-5P	UGACAGAAGAGAGUGAGCAC	GTGCTCTCTCTCTTCTGTCA	2368	2387	AT1G27370.1 | Symbols: SPL10 | squamosa promoter binding protein-like 10 | chr1:9505201-9508280 REVERSE LENGTH=2727	1
ATH-MIR156D-5P	UGACAGAAGAGAGUGAGCAC	GTGCTCTCTCTCTTCTGTCA	1297	1316	AT1G69170.1 | Symbols: | Squamosa promoter-binding protein-like (SBP domain) transcription factor family protein | chr1:26005068-26007263 FORWARD LENGTH=1829	1
ATH-MIR156D-5P	UGACAGAAGAGAGUGAGCAC	GTGCTCTCTCTCTTCTGTCA	1149	1168	AT5G43270.2 | Symbols: SPL2 | squamosa promoter binding protein-like 2 | chr5:17360305-17363773 REVERSE LENGTH=1621	1
ATH-MIR156D-5P	UGACAGAAGAGAGUGAGCAC	GTGCTCTCTCTCTTCTGTCA	1102	1121	AT5G50570.1 | Symbols: SPL13A, SPL13 | Squamosa promoter-binding protein-like (SBP domain) transcription factor family protein | chr5:20582083-20584559 REVERSE LENGTH=1776	1
ATH-MIR156D-5P	UGACAGAAGAGAGUGAGCAC	GTGCTCTCTCTCTTCTGTCA	1102	1121	AT5G50670.1 | Symbols: SPL13B, SPL13 | Squamosa promoter-binding protein-like (SBP domain) transcription factor family protein | chr5:20615704-20617901 REVERSE LENGTH=1497	1
ATH-MIR156D-5P	UGACAGAAGAGAGUGAGCAC	GTGCTCTCTCTCTTCTGTCA	967	986	AT5G50570.2 | Symbols: SPL13A, SPL13 | Squamosa promoter-binding protein-like (SBP domain) transcription factor family protein | chr5:20582083-20583880 REVERSE LENGTH=1641	1
ATH-MIR156D-5P	UGACAGAAGAGAGUGAGCAC	GTGCTCTCTCTCTTCTGTCA	1102	1121	AT5G43270.3 | Symbols: SPL2 | squamosa promoter binding protein-like 2 | chr5:17360305-17362973 REVERSE LENGTH=1574	1
ATH-MIR156D-5P	UGACAGAAGAGAGUGAGCAC	GTGCTCTCTCTCTTCTGTCA	1315	1334	AT1G27370.4 | Symbols: SPL10 | squamosa promoter binding protein-like 10 | chr1:9505202-9508322 REVERSE LENGTH=1673	1
ATH-MIR156D-5P	UGACAGAAGAGAGUGAGCAC	TTGCTTACTCTCTTCTGTCA	787	806	AT2G33810.1 | Symbols: SPL3 | squamosa promoter binding protein-like 3 | chr2:14305001-14306072 FORWARD LENGTH=981	1.5
ATH-MIR156D-5P	UGACAGAAGAGAGUGAGCAC	TTGCTTACTCTCTTCTGTCA	157	176	AT2G33815.1 | Symbols: | other RNA | chr2:14305008-14306053 REVERSE LENGTH=951	1.5
ATH-MIR156D-5P	UGACAGAAGAGAGUGAGCAC	GTGTTCACTCTCCTCTGTTT	146	165	AT1G16660.1 | Symbols: | transposable element gene | chr1:5692024-5696458 FORWARD LENGTH=4435	2
ATH-MIR156D-5P	UGACAGAAGAGAGUGAGCAC	CTGCTCTCTCTCTTCTGTCA	592	611	AT1G53160.1 | Symbols: SPL4 | squamosa promoter binding protein-like 4 | chr1:19806421-19807301 FORWARD LENGTH=803	2
ATH-MIR156D-5P	UGACAGAAGAGAGUGAGCAC	GTGCTTACTCTCTCTCTGTCA	76	96	AT5G11977.1 | Symbols: MIR156E | MIR156E; miRNA | chr5:3867213-3867308 FORWARD LENGTH=96	2.5
ATH-MIR156D-5P	UGACAGAAGAGAGUGAGCAC	GTGCTCTCTCTCTTGTGTTT	61	80	AT3G57880.1 | Symbols: | Calcium-dependent lipid-binding (CaLB domain) plant phosphoribosyltransferase family protein | chr3:21430983-21434600 REVERSE LENGTH=2960	2.5
ATH-MIR156D-5P	UGACAGAAGAGAGUGAGCAC	GTGCTCTCTCTTTTCTATCA	886	905	AT2G43370.1 | Symbols: | RNA-binding (RRM/RBD/RNP motifs) family protein | chr2:18013370-18015454 FORWARD LENGTH=1141	2.5
ATH-MIR156D-5P	UGACAGAAGAGAGUGAGCAC	ATGTTCACTCTCTTATGTCT	801	820	AT3G04910.1 | Symbols: WNK1, ZIK4, ATWNK1 | with no lysine (K) kinase 1 | chr3:1354635-1358211 FORWARD LENGTH=2706	2.5
ATH-MIR156D-5P	UGACAGAAGAGAGUGAGCAC	GTTCTCACTCTCGTCTGTTT	764	783	AT3G19600.1 | Symbols: | Haloacid dehalogenase-like hydrolase (HAD) superfamily protein | chr3:6810669-6811742 REVERSE LENGTH=950	2.5
ATH-MIR156D-5P	UGACAGAAGAGAGUGAGCAC	ATGTTCACTCTCTTATGTCT	799	818	AT3G04910.2 | Symbols: WNK1, ZIK4 | with no lysine (K) kinase 1 | chr3:1354635-1358219 FORWARD LENGTH=2712	2.5
ATH-MIR156D-5P	UGACAGAAGAGAGUGAGCAC	ATGTTCACTCTCTTATGTCT	772	791	AT3G04910.3 | Symbols: WNK1, ZIK4 | with no lysine (K) kinase 1 | chr3:1354742-1358160 FORWARD LENGTH=2626	2.5
ATH-MIR156D-5P	UGACAGAAGAGAGUGAGCAC	GTGCTCACTCTCTTTTTGTCA	66	86	AT5G10945.1 | Symbols: MIR156D | MIR156D; miRNA | chr5:3456647-3456732 REVERSE LENGTH=86	2.5
ATH-MIR156D-5P	UGACAGAAGAGAGUGAGCAC	GTGCTTACTCTCTTCTTGTCT	73	93	AT2G19425.1 | Symbols: MIR156G | MIR156G; miRNA | chr2:8412516-8412618 REVERSE LENGTH=103	2.5
ATH-MIR156E	UGACAGAAGAGAGUGAGCAC	GTGCTCACTCTCTTCTGTCA	1	20	AT5G10945.1 | Symbols: MIR156D | MIR156D; miRNA | chr5:3456647-3456732 REVERSE LENGTH=86	0
ATH-MIR156E	UGACAGAAGAGAGUGAGCAC	GTGCTCACTCTCTTCTGTCA	1	20	AT4G30972.1 | Symbols: MIR156B | MIR156B; miRNA | chr4:15074945-15075024 FORWARD LENGTH=80	0
ATH-MIR156E	UGACAGAAGAGAGUGAGCAC	GTGCTCACTCTCTTCTGTCA	1	20	AT2G25095.1 | Symbols: MIR156A | MIR156A; miRNA | chr2:10676472-10676553 REVERSE LENGTH=82	0
ATH-MIR156E	UGACAGAAGAGAGUGAGCAC	GTGCTCACTCTCTTCTGTCA	364	383	AT4G31877.1 | Symbols: MIR156C | MIR156C; miRNA | chr4:15413319-15415873 REVERSE LENGTH=857	0
ATH-MIR156E	UGACAGAAGAGAGUGAGCAC	GTGCTCACTCTCTTCTGTCG	11	30	AT2G19425.1 | Symbols: MIR156G | MIR156G; miRNA | chr2:8412516-8412618 REVERSE LENGTH=103	0
ATH-MIR156E	UGACAGAAGAGAGUGAGCAC	GTGCTCACTCTCTTCTGTCA	1	20	AT5G26147.1 | Symbols: MIR156F | MIR156F; miRNA | chr5:9136126-9136215 FORWARD LENGTH=90	0
ATH-MIR156E	UGACAGAAGAGAGUGAGCAC	GTGCTCACTCTCTTCTGTCA	1	20	AT5G11977.1 | Symbols: MIR156E | MIR156E; miRNA | chr5:3867213-3867308 FORWARD LENGTH=96	0
ATH-MIR156E	UGACAGAAGAGAGUGAGCAC	GTGCTCTCTCTCTTCTGTCA	1188	1207	AT5G43270.1 | Symbols: SPL2 | squamosa promoter binding protein-like 2 | chr5:17360287-17362975 REVERSE LENGTH=1678	1
ATH-MIR156E	UGACAGAAGAGAGUGAGCAC	GTGCTCTCTCTCTTCTGTCA	937	956	AT2G42200.1 | Symbols: SPL9, AtSPL9 | squamosa promoter binding protein-like 9 | chr2:17587407-17589630 FORWARD LENGTH=1501	1
ATH-MIR156E	UGACAGAAGAGAGUGAGCAC	GTGCTCTCTCTCTTCTGTCA	1300	1319	AT1G27360.4 | Symbols: SPL11 | squamosa promoter-like 11 | chr1:9501821-9503869 FORWARD LENGTH=1551	1
ATH-MIR156E	UGACAGAAGAGAGUGAGCAC	GTGCTCTCTCTCTTCTGTCA	1240	1259	AT1G27360.3 | Symbols: SPL11 | squamosa promoter-like 11 | chr1:9501777-9503869 FORWARD LENGTH=1491	1
ATH-MIR156E	UGACAGAAGAGAGUGAGCAC	GTGCTCTCTCTCTTCTGTCA	1228	1247	AT1G27370.3 | Symbols: SPL10 | squamosa promoter binding protein-like 10 | chr1:9505202-9507328 REVERSE LENGTH=1586	1
ATH-MIR156E	UGACAGAAGAGAGUGAGCAC	GTGCTCTCTCTCTTCTGTCA	1446	1465	AT1G27370.2 | Symbols: SPL10 | squamosa promoter binding protein-like 10 | chr1:9505202-9508481 REVERSE LENGTH=1804	1
ATH-MIR156E	UGACAGAAGAGAGUGAGCAC	GTGCTCTCTCTCTTCTGTCA	1213	1232	AT1G27360.2 | Symbols: SPL11 | squamosa promoter-like 11 | chr1:9501077-9503869 FORWARD LENGTH=1464	1
ATH-MIR156E	UGACAGAAGAGAGUGAGCAC	GTGCTCTCTCTCTTCTGTCA	845	864	AT3G57920.1 | Symbols: SPL15 | squamosa promoter binding protein-like 15 | chr3:21444321-21446035 REVERSE LENGTH=1377	1
ATH-MIR156E	UGACAGAAGAGAGUGAGCAC	GTGCTCTCTCTCTTCTGTCA	1253	1272	AT1G27360.1 | Symbols: SPL11 | squamosa promoter-like 11 | chr1:9501971-9503869 FORWARD LENGTH=1504	1
ATH-MIR156E	UGACAGAAGAGAGUGAGCAC	GTGCTCTCTCTCTTCTGTCA	2368	2387	AT1G27370.1 | Symbols: SPL10 | squamosa promoter binding protein-like 10 | chr1:9505201-9508280 REVERSE LENGTH=2727	1
ATH-MIR156E	UGACAGAAGAGAGUGAGCAC	GTGCTCTCTCTCTTCTGTCA	1297	1316	AT1G69170.1 | Symbols: | Squamosa promoter-binding protein-like (SBP domain) transcription factor family protein | chr1:26005068-26007263 FORWARD LENGTH=1829	1
ATH-MIR156E	UGACAGAAGAGAGUGAGCAC	GTGCTCTCTCTCTTCTGTCA	1149	1168	AT5G43270.2 | Symbols: SPL2 | squamosa promoter binding protein-like 2 | chr5:17360305-17363773 REVERSE LENGTH=1621	1
ATH-MIR156E	UGACAGAAGAGAGUGAGCAC	GTGCTCTCTCTCTTCTGTCA	1102	1121	AT5G50570.1 | Symbols: SPL13A, SPL13 | Squamosa promoter-binding protein-like (SBP domain) transcription factor family protein | chr5:20582083-20584559 REVERSE LENGTH=1776	1
ATH-MIR156E	UGACAGAAGAGAGUGAGCAC	GTGCTCTCTCTCTTCTGTCA	1102	1121	AT5G50670.1 | Symbols: SPL13B, SPL13 | Squamosa promoter-binding protein-like (SBP domain) transcription factor family protein | chr5:20615704-20617901 REVERSE LENGTH=1497	1
ATH-MIR156E	UGACAGAAGAGAGUGAGCAC	GTGCTCTCTCTCTTCTGTCA	967	986	AT5G50570.2 | Symbols: SPL13A, SPL13 | Squamosa promoter-binding protein-like (SBP domain) transcription factor family protein | chr5:20582083-20583880 REVERSE LENGTH=1641	1
ATH-MIR156E	UGACAGAAGAGAGUGAGCAC	GTGCTCTCTCTCTTCTGTCA	1102	1121	AT5G43270.3 | Symbols: SPL2 | squamosa promoter binding protein-like 2 | chr5:17360305-17362973 REVERSE LENGTH=1574	1
ATH-MIR156E	UGACAGAAGAGAGUGAGCAC	GTGCTCTCTCTCTTCTGTCA	1315	1334	AT1G27370.4 | Symbols: SPL10 | squamosa promoter binding protein-like 10 | chr1:9505202-9508322 REVERSE LENGTH=1673	1
ATH-MIR156E	UGACAGAAGAGAGUGAGCAC	TTGCTTACTCTCTTCTGTCA	787	806	AT2G33810.1 | Symbols: SPL3 | squamosa promoter binding protein-like 3 | chr2:14305001-14306072 FORWARD LENGTH=981	1.5
ATH-MIR156E	UGACAGAAGAGAGUGAGCAC	TTGCTTACTCTCTTCTGTCA	157	176	AT2G33815.1 | Symbols: | other RNA | chr2:14305008-14306053 REVERSE LENGTH=951	1.5
ATH-MIR156E	UGACAGAAGAGAGUGAGCAC	GTGTTCACTCTCCTCTGTTT	146	165	AT1G16660.1 | Symbols: | transposable element gene | chr1:5692024-5696458 FORWARD LENGTH=4435	2
ATH-MIR156E	UGACAGAAGAGAGUGAGCAC	CTGCTCTCTCTCTTCTGTCA	592	611	AT1G53160.1 | Symbols: SPL4 | squamosa promoter binding protein-like 4 | chr1:19806421-19807301 FORWARD LENGTH=803	2
ATH-MIR156E	UGACAGAAGAGAGUGAGCAC	GTGCTTACTCTCTCTCTGTCA	76	96	AT5G11977.1 | Symbols: MIR156E | MIR156E; miRNA | chr5:3867213-3867308 FORWARD LENGTH=96	2.5
ATH-MIR156E	UGACAGAAGAGAGUGAGCAC	GTGCTCTCTCTCTTGTGTTT	61	80	AT3G57880.1 | Symbols: | Calcium-dependent lipid-binding (CaLB domain) plant phosphoribosyltransferase family protein | chr3:21430983-21434600 REVERSE LENGTH=2960	2.5
ATH-MIR156E	UGACAGAAGAGAGUGAGCAC	GTGCTCTCTCTTTTCTATCA	886	905	AT2G43370.1 | Symbols: | RNA-binding (RRM/RBD/RNP motifs) family protein | chr2:18013370-18015454 FORWARD LENGTH=1141	2.5
ATH-MIR156E	UGACAGAAGAGAGUGAGCAC	ATGTTCACTCTCTTATGTCT	801	820	AT3G04910.1 | Symbols: WNK1, ZIK4, ATWNK1 | with no lysine (K) kinase 1 | chr3:1354635-1358211 FORWARD LENGTH=2706	2.5
ATH-MIR156E	UGACAGAAGAGAGUGAGCAC	GTTCTCACTCTCGTCTGTTT	764	783	AT3G19600.1 | Symbols: | Haloacid dehalogenase-like hydrolase (HAD) superfamily protein | chr3:6810669-6811742 REVERSE LENGTH=950	2.5
ATH-MIR156E	UGACAGAAGAGAGUGAGCAC	ATGTTCACTCTCTTATGTCT	799	818	AT3G04910.2 | Symbols: WNK1, ZIK4 | with no lysine (K) kinase 1 | chr3:1354635-1358219 FORWARD LENGTH=2712	2.5
ATH-MIR156E	UGACAGAAGAGAGUGAGCAC	ATGTTCACTCTCTTATGTCT	772	791	AT3G04910.3 | Symbols: WNK1, ZIK4 | with no lysine (K) kinase 1 | chr3:1354742-1358160 FORWARD LENGTH=2626	2.5
ATH-MIR156E	UGACAGAAGAGAGUGAGCAC	GTGCTCACTCTCTTTTTGTCA	66	86	AT5G10945.1 | Symbols: MIR156D | MIR156D; miRNA | chr5:3456647-3456732 REVERSE LENGTH=86	2.5
ATH-MIR156E	UGACAGAAGAGAGUGAGCAC	GTGCTTACTCTCTTCTTGTCT	73	93	AT2G19425.1 | Symbols: MIR156G | MIR156G; miRNA | chr2:8412516-8412618 REVERSE LENGTH=103	2.5
ATH-MIR156F-5P	UGACAGAAGAGAGUGAGCAC	GTGCTCACTCTCTTCTGTCA	1	20	AT5G10945.1 | Symbols: MIR156D | MIR156D; miRNA | chr5:3456647-3456732 REVERSE LENGTH=86	0
ATH-MIR156F-5P	UGACAGAAGAGAGUGAGCAC	GTGCTCACTCTCTTCTGTCA	1	20	AT4G30972.1 | Symbols: MIR156B | MIR156B; miRNA | chr4:15074945-15075024 FORWARD LENGTH=80	0
ATH-MIR156F-5P	UGACAGAAGAGAGUGAGCAC	GTGCTCACTCTCTTCTGTCA	1	20	AT2G25095.1 | Symbols: MIR156A | MIR156A; miRNA | chr2:10676472-10676553 REVERSE LENGTH=82	0
ATH-MIR156F-5P	UGACAGAAGAGAGUGAGCAC	GTGCTCACTCTCTTCTGTCA	364	383	AT4G31877.1 | Symbols: MIR156C | MIR156C; miRNA | chr4:15413319-15415873 REVERSE LENGTH=857	0
ATH-MIR156F-5P	UGACAGAAGAGAGUGAGCAC	GTGCTCACTCTCTTCTGTCG	11	30	AT2G19425.1 | Symbols: MIR156G | MIR156G; miRNA | chr2:8412516-8412618 REVERSE LENGTH=103	0
ATH-MIR156F-5P	UGACAGAAGAGAGUGAGCAC	GTGCTCACTCTCTTCTGTCA	1	20	AT5G26147.1 | Symbols: MIR156F | MIR156F; miRNA | chr5:9136126-9136215 FORWARD LENGTH=90	0
ATH-MIR156F-5P	UGACAGAAGAGAGUGAGCAC	GTGCTCACTCTCTTCTGTCA	1	20	AT5G11977.1 | Symbols: MIR156E | MIR156E; miRNA | chr5:3867213-3867308 FORWARD LENGTH=96	0
ATH-MIR156F-5P	UGACAGAAGAGAGUGAGCAC	GTGCTCTCTCTCTTCTGTCA	1188	1207	AT5G43270.1 | Symbols: SPL2 | squamosa promoter binding protein-like 2 | chr5:17360287-17362975 REVERSE LENGTH=1678	1
ATH-MIR156F-5P	UGACAGAAGAGAGUGAGCAC	GTGCTCTCTCTCTTCTGTCA	937	956	AT2G42200.1 | Symbols: SPL9, AtSPL9 | squamosa promoter binding protein-like 9 | chr2:17587407-17589630 FORWARD LENGTH=1501	1
ATH-MIR156F-5P	UGACAGAAGAGAGUGAGCAC	GTGCTCTCTCTCTTCTGTCA	1300	1319	AT1G27360.4 | Symbols: SPL11 | squamosa promoter-like 11 | chr1:9501821-9503869 FORWARD LENGTH=1551	1
ATH-MIR156F-5P	UGACAGAAGAGAGUGAGCAC	GTGCTCTCTCTCTTCTGTCA	1240	1259	AT1G27360.3 | Symbols: SPL11 | squamosa promoter-like 11 | chr1:9501777-9503869 FORWARD LENGTH=1491	1
ATH-MIR156F-5P	UGACAGAAGAGAGUGAGCAC	GTGCTCTCTCTCTTCTGTCA	1228	1247	AT1G27370.3 | Symbols: SPL10 | squamosa promoter binding protein-like 10 | chr1:9505202-9507328 REVERSE LENGTH=1586	1
ATH-MIR156F-5P	UGACAGAAGAGAGUGAGCAC	GTGCTCTCTCTCTTCTGTCA	1446	1465	AT1G27370.2 | Symbols: SPL10 | squamosa promoter binding protein-like 10 | chr1:9505202-9508481 REVERSE LENGTH=1804	1
ATH-MIR156F-5P	UGACAGAAGAGAGUGAGCAC	GTGCTCTCTCTCTTCTGTCA	1213	1232	AT1G27360.2 | Symbols: SPL11 | squamosa promoter-like 11 | chr1:9501077-9503869 FORWARD LENGTH=1464	1
ATH-MIR156F-5P	UGACAGAAGAGAGUGAGCAC	GTGCTCTCTCTCTTCTGTCA	845	864	AT3G57920.1 | Symbols: SPL15 | squamosa promoter binding protein-like 15 | chr3:21444321-21446035 REVERSE LENGTH=1377	1
ATH-MIR156F-5P	UGACAGAAGAGAGUGAGCAC	GTGCTCTCTCTCTTCTGTCA	1253	1272	AT1G27360.1 | Symbols: SPL11 | squamosa promoter-like 11 | chr1:9501971-9503869 FORWARD LENGTH=1504	1
ATH-MIR156F-5P	UGACAGAAGAGAGUGAGCAC	GTGCTCTCTCTCTTCTGTCA	2368	2387	AT1G27370.1 | Symbols: SPL10 | squamosa promoter binding protein-like 10 | chr1:9505201-9508280 REVERSE LENGTH=2727	1
ATH-MIR156F-5P	UGACAGAAGAGAGUGAGCAC	GTGCTCTCTCTCTTCTGTCA	1297	1316	AT1G69170.1 | Symbols: | Squamosa promoter-binding protein-like (SBP domain) transcription factor family protein | chr1:26005068-26007263 FORWARD LENGTH=1829	1
ATH-MIR156F-5P	UGACAGAAGAGAGUGAGCAC	GTGCTCTCTCTCTTCTGTCA	1149	1168	AT5G43270.2 | Symbols: SPL2 | squamosa promoter binding protein-like 2 | chr5:17360305-17363773 REVERSE LENGTH=1621	1
ATH-MIR156F-5P	UGACAGAAGAGAGUGAGCAC	GTGCTCTCTCTCTTCTGTCA	1102	1121	AT5G50570.1 | Symbols: SPL13A, SPL13 | Squamosa promoter-binding protein-like (SBP domain) transcription factor family protein | chr5:20582083-20584559 REVERSE LENGTH=1776	1
ATH-MIR156F-5P	UGACAGAAGAGAGUGAGCAC	GTGCTCTCTCTCTTCTGTCA	1102	1121	AT5G50670.1 | Symbols: SPL13B, SPL13 | Squamosa promoter-binding protein-like (SBP domain) transcription factor family protein | chr5:20615704-20617901 REVERSE LENGTH=1497	1
ATH-MIR156F-5P	UGACAGAAGAGAGUGAGCAC	GTGCTCTCTCTCTTCTGTCA	967	986	AT5G50570.2 | Symbols: SPL13A, SPL13 | Squamosa promoter-binding protein-like (SBP domain) transcription factor family protein | chr5:20582083-20583880 REVERSE LENGTH=1641	1
ATH-MIR156F-5P	UGACAGAAGAGAGUGAGCAC	GTGCTCTCTCTCTTCTGTCA	1102	1121	AT5G43270.3 | Symbols: SPL2 | squamosa promoter binding protein-like 2 | chr5:17360305-17362973 REVERSE LENGTH=1574	1
ATH-MIR156F-5P	UGACAGAAGAGAGUGAGCAC	GTGCTCTCTCTCTTCTGTCA	1315	1334	AT1G27370.4 | Symbols: SPL10 | squamosa promoter binding protein-like 10 | chr1:9505202-9508322 REVERSE LENGTH=1673	1
ATH-MIR156F-5P	UGACAGAAGAGAGUGAGCAC	TTGCTTACTCTCTTCTGTCA	787	806	AT2G33810.1 | Symbols: SPL3 | squamosa promoter binding protein-like 3 | chr2:14305001-14306072 FORWARD LENGTH=981	1.5
ATH-MIR156F-5P	UGACAGAAGAGAGUGAGCAC	TTGCTTACTCTCTTCTGTCA	157	176	AT2G33815.1 | Symbols: | other RNA | chr2:14305008-14306053 REVERSE LENGTH=951	1.5
ATH-MIR156F-5P	UGACAGAAGAGAGUGAGCAC	GTGTTCACTCTCCTCTGTTT	146	165	AT1G16660.1 | Symbols: | transposable element gene | chr1:5692024-5696458 FORWARD LENGTH=4435	2
ATH-MIR156F-5P	UGACAGAAGAGAGUGAGCAC	CTGCTCTCTCTCTTCTGTCA	592	611	AT1G53160.1 | Symbols: SPL4 | squamosa promoter binding protein-like 4 | chr1:19806421-19807301 FORWARD LENGTH=803	2
ATH-MIR156F-5P	UGACAGAAGAGAGUGAGCAC	GTGCTTACTCTCTCTCTGTCA	76	96	AT5G11977.1 | Symbols: MIR156E | MIR156E; miRNA | chr5:3867213-3867308 FORWARD LENGTH=96	2.5
ATH-MIR156F-5P	UGACAGAAGAGAGUGAGCAC	GTGCTCTCTCTCTTGTGTTT	61	80	AT3G57880.1 | Symbols: | Calcium-dependent lipid-binding (CaLB domain) plant phosphoribosyltransferase family protein | chr3:21430983-21434600 REVERSE LENGTH=2960	2.5
ATH-MIR156F-5P	UGACAGAAGAGAGUGAGCAC	GTGCTCTCTCTTTTCTATCA	886	905	AT2G43370.1 | Symbols: | RNA-binding (RRM/RBD/RNP motifs) family protein | chr2:18013370-18015454 FORWARD LENGTH=1141	2.5
ATH-MIR156F-5P	UGACAGAAGAGAGUGAGCAC	ATGTTCACTCTCTTATGTCT	801	820	AT3G04910.1 | Symbols: WNK1, ZIK4, ATWNK1 | with no lysine (K) kinase 1 | chr3:1354635-1358211 FORWARD LENGTH=2706	2.5
ATH-MIR156F-5P	UGACAGAAGAGAGUGAGCAC	GTTCTCACTCTCGTCTGTTT	764	783	AT3G19600.1 | Symbols: | Haloacid dehalogenase-like hydrolase (HAD) superfamily protein | chr3:6810669-6811742 REVERSE LENGTH=950	2.5
ATH-MIR156F-5P	UGACAGAAGAGAGUGAGCAC	ATGTTCACTCTCTTATGTCT	799	818	AT3G04910.2 | Symbols: WNK1, ZIK4 | with no lysine (K) kinase 1 | chr3:1354635-1358219 FORWARD LENGTH=2712	2.5
ATH-MIR156F-5P	UGACAGAAGAGAGUGAGCAC	ATGTTCACTCTCTTATGTCT	772	791	AT3G04910.3 | Symbols: WNK1, ZIK4 | with no lysine (K) kinase 1 | chr3:1354742-1358160 FORWARD LENGTH=2626	2.5
ATH-MIR156F-5P	UGACAGAAGAGAGUGAGCAC	GTGCTCACTCTCTTTTTGTCA	66	86	AT5G10945.1 | Symbols: MIR156D | MIR156D; miRNA | chr5:3456647-3456732 REVERSE LENGTH=86	2.5
ATH-MIR156F-5P	UGACAGAAGAGAGUGAGCAC	GTGCTTACTCTCTTCTTGTCT	73	93	AT2G19425.1 | Symbols: MIR156G | MIR156G; miRNA | chr2:8412516-8412618 REVERSE LENGTH=103	2.5
ATH-MIR156G	CGACAGAAGAGAGUGAGCAC	GTGCTCACTCTCTTCTGTCA	1	20	AT5G10945.1 | Symbols: MIR156D | MIR156D; miRNA | chr5:3456647-3456732 REVERSE LENGTH=86	0
ATH-MIR156G	CGACAGAAGAGAGUGAGCAC	GTGCTCACTCTCTTCTGTCA	1	20	AT4G30972.1 | Symbols: MIR156B | MIR156B; miRNA | chr4:15074945-15075024 FORWARD LENGTH=80	0
ATH-MIR156G	CGACAGAAGAGAGUGAGCAC	GTGCTCACTCTCTTCTGTCA	1	20	AT2G25095.1 | Symbols: MIR156A | MIR156A; miRNA | chr2:10676472-10676553 REVERSE LENGTH=82	0
ATH-MIR156G	CGACAGAAGAGAGUGAGCAC	GTGCTCACTCTCTTCTGTCA	364	383	AT4G31877.1 | Symbols: MIR156C | MIR156C; miRNA | chr4:15413319-15415873 REVERSE LENGTH=857	0
ATH-MIR156G	CGACAGAAGAGAGUGAGCAC	GTGCTCACTCTCTTCTGTCG	11	30	AT2G19425.1 | Symbols: MIR156G | MIR156G; miRNA | chr2:8412516-8412618 REVERSE LENGTH=103	0
ATH-MIR156G	CGACAGAAGAGAGUGAGCAC	GTGCTCACTCTCTTCTGTCA	1	20	AT5G26147.1 | Symbols: MIR156F | MIR156F; miRNA | chr5:9136126-9136215 FORWARD LENGTH=90	0
ATH-MIR156G	CGACAGAAGAGAGUGAGCAC	GTGCTCACTCTCTTCTGTCA	1	20	AT5G11977.1 | Symbols: MIR156E | MIR156E; miRNA | chr5:3867213-3867308 FORWARD LENGTH=96	0
ATH-MIR156G	CGACAGAAGAGAGUGAGCAC	GTGCTCTCTCTCTTCTGTCA	1188	1207	AT5G43270.1 | Symbols: SPL2 | squamosa promoter binding protein-like 2 | chr5:17360287-17362975 REVERSE LENGTH=1678	1
ATH-MIR156G	CGACAGAAGAGAGUGAGCAC	GTGCTCTCTCTCTTCTGTCA	937	956	AT2G42200.1 | Symbols: SPL9, AtSPL9 | squamosa promoter binding protein-like 9 | chr2:17587407-17589630 FORWARD LENGTH=1501	1
ATH-MIR156G	CGACAGAAGAGAGUGAGCAC	GTGCTCTCTCTCTTCTGTCA	1300	1319	AT1G27360.4 | Symbols: SPL11 | squamosa promoter-like 11 | chr1:9501821-9503869 FORWARD LENGTH=1551	1
ATH-MIR156G	CGACAGAAGAGAGUGAGCAC	GTGCTCTCTCTCTTCTGTCA	1240	1259	AT1G27360.3 | Symbols: SPL11 | squamosa promoter-like 11 | chr1:9501777-9503869 FORWARD LENGTH=1491	1
ATH-MIR156G	CGACAGAAGAGAGUGAGCAC	GTGCTCTCTCTCTTCTGTCA	1228	1247	AT1G27370.3 | Symbols: SPL10 | squamosa promoter binding protein-like 10 | chr1:9505202-9507328 REVERSE LENGTH=1586	1
ATH-MIR156G	CGACAGAAGAGAGUGAGCAC	GTGCTCTCTCTCTTCTGTCA	1446	1465	AT1G27370.2 | Symbols: SPL10 | squamosa promoter binding protein-like 10 | chr1:9505202-9508481 REVERSE LENGTH=1804	1
ATH-MIR156G	CGACAGAAGAGAGUGAGCAC	GTGCTCTCTCTCTTCTGTCA	1213	1232	AT1G27360.2 | Symbols: SPL11 | squamosa promoter-like 11 | chr1:9501077-9503869 FORWARD LENGTH=1464	1
ATH-MIR156G	CGACAGAAGAGAGUGAGCAC	GTGCTCTCTCTCTTCTGTCA	845	864	AT3G57920.1 | Symbols: SPL15 | squamosa promoter binding protein-like 15 | chr3:21444321-21446035 REVERSE LENGTH=1377	1
ATH-MIR156G	CGACAGAAGAGAGUGAGCAC	GTGCTCTCTCTCTTCTGTCA	1253	1272	AT1G27360.1 | Symbols: SPL11 | squamosa promoter-like 11 | chr1:9501971-9503869 FORWARD LENGTH=1504	1
ATH-MIR156G	CGACAGAAGAGAGUGAGCAC	GTGCTCTCTCTCTTCTGTCA	2368	2387	AT1G27370.1 | Symbols: SPL10 | squamosa promoter binding protein-like 10 | chr1:9505201-9508280 REVERSE LENGTH=2727	1
ATH-MIR156G	CGACAGAAGAGAGUGAGCAC	GTGCTCTCTCTCTTCTGTCA	1297	1316	AT1G69170.1 | Symbols: | Squamosa promoter-binding protein-like (SBP domain) transcription factor family protein | chr1:26005068-26007263 FORWARD LENGTH=1829	1
ATH-MIR156G	CGACAGAAGAGAGUGAGCAC	GTGCTCTCTCTCTTCTGTCA	1149	1168	AT5G43270.2 | Symbols: SPL2 | squamosa promoter binding protein-like 2 | chr5:17360305-17363773 REVERSE LENGTH=1621	1
ATH-MIR156G	CGACAGAAGAGAGUGAGCAC	GTGCTCTCTCTCTTCTGTCA	1102	1121	AT5G50570.1 | Symbols: SPL13A, SPL13 | Squamosa promoter-binding protein-like (SBP domain) transcription factor family protein | chr5:20582083-20584559 REVERSE LENGTH=1776	1
ATH-MIR156G	CGACAGAAGAGAGUGAGCAC	GTGCTCTCTCTCTTCTGTCA	1102	1121	AT5G50670.1 | Symbols: SPL13B, SPL13 | Squamosa promoter-binding protein-like (SBP domain) transcription factor family protein | chr5:20615704-20617901 REVERSE LENGTH=1497	1
ATH-MIR156G	CGACAGAAGAGAGUGAGCAC	GTGCTCTCTCTCTTCTGTCA	967	986	AT5G50570.2 | Symbols: SPL13A, SPL13 | Squamosa promoter-binding protein-like (SBP domain) transcription factor family protein | chr5:20582083-20583880 REVERSE LENGTH=1641	1
ATH-MIR156G	CGACAGAAGAGAGUGAGCAC	GTGCTCTCTCTCTTCTGTCA	1102	1121	AT5G43270.3 | Symbols: SPL2 | squamosa promoter binding protein-like 2 | chr5:17360305-17362973 REVERSE LENGTH=1574	1
ATH-MIR156G	CGACAGAAGAGAGUGAGCAC	GTGCTCTCTCTCTTCTGTCA	1315	1334	AT1G27370.4 | Symbols: SPL10 | squamosa promoter binding protein-like 10 | chr1:9505202-9508322 REVERSE LENGTH=1673	1
ATH-MIR156G	CGACAGAAGAGAGUGAGCAC	TTGCTTACTCTCTTCTGTCA	787	806	AT2G33810.1 | Symbols: SPL3 | squamosa promoter binding protein-like 3 | chr2:14305001-14306072 FORWARD LENGTH=981	1.5
ATH-MIR156G	CGACAGAAGAGAGUGAGCAC	TTGCTTACTCTCTTCTGTCA	157	176	AT2G33815.1 | Symbols: | other RNA | chr2:14305008-14306053 REVERSE LENGTH=951	1.5
ATH-MIR156G	CGACAGAAGAGAGUGAGCAC	GTGTTCACTCTCCTCTGTTT	146	165	AT1G16660.1 | Symbols: | transposable element gene | chr1:5692024-5696458 FORWARD LENGTH=4435	2
ATH-MIR156G	CGACAGAAGAGAGUGAGCAC	CTGCTCTCTCTCTTCTGTCA	592	611	AT1G53160.1 | Symbols: SPL4 | squamosa promoter binding protein-like 4 | chr1:19806421-19807301 FORWARD LENGTH=803	2
ATH-MIR156G	CGACAGAAGAGAGUGAGCAC	GTGCTTACTCTCTCTCTGTCA	76	96	AT5G11977.1 | Symbols: MIR156E | MIR156E; miRNA | chr5:3867213-3867308 FORWARD LENGTH=96	2.5
ATH-MIR156G	CGACAGAAGAGAGUGAGCAC	GTGCTCTCTCTCTTGTGTTT	61	80	AT3G57880.1 | Symbols: | Calcium-dependent lipid-binding (CaLB domain) plant phosphoribosyltransferase family protein | chr3:21430983-21434600 REVERSE LENGTH=2960	2.5
ATH-MIR156G	CGACAGAAGAGAGUGAGCAC	GTGCTCTCTCTTTTCTATCA	886	905	AT2G43370.1 | Symbols: | RNA-binding (RRM/RBD/RNP motifs) family protein | chr2:18013370-18015454 FORWARD LENGTH=1141	2.5
ATH-MIR156G	CGACAGAAGAGAGUGAGCAC	ATGTTCACTCTCTTATGTCT	801	820	AT3G04910.1 | Symbols: WNK1, ZIK4, ATWNK1 | with no lysine (K) kinase 1 | chr3:1354635-1358211 FORWARD LENGTH=2706	2.5
ATH-MIR156G	CGACAGAAGAGAGUGAGCAC	GTTCTCACTCTCGTCTGTTT	764	783	AT3G19600.1 | Symbols: | Haloacid dehalogenase-like hydrolase (HAD) superfamily protein | chr3:6810669-6811742 REVERSE LENGTH=950	2.5
ATH-MIR156G	CGACAGAAGAGAGUGAGCAC	ATGTTCACTCTCTTATGTCT	799	818	AT3G04910.2 | Symbols: WNK1, ZIK4 | with no lysine (K) kinase 1 | chr3:1354635-1358219 FORWARD LENGTH=2712	2.5
ATH-MIR156G	CGACAGAAGAGAGUGAGCAC	ATGTTCACTCTCTTATGTCT	772	791	AT3G04910.3 | Symbols: WNK1, ZIK4 | with no lysine (K) kinase 1 | chr3:1354742-1358160 FORWARD LENGTH=2626	2.5
ATH-MIR156G	CGACAGAAGAGAGUGAGCAC	GTGCTCACTCTCTTTTTGTCA	66	86	AT5G10945.1 | Symbols: MIR156D | MIR156D; miRNA | chr5:3456647-3456732 REVERSE LENGTH=86	2.5
ATH-MIR156G	CGACAGAAGAGAGUGAGCAC	GTGCTTACTCTCTTCTTGTCT	73	93	AT2G19425.1 | Symbols: MIR156G | MIR156G; miRNA | chr2:8412516-8412618 REVERSE LENGTH=103	2.5
ATH-MIR156H	UGACAGAAGAAAGAGAGCAC	GTGCTCTCTTTCTTCTGTCA	12	31	AT5G55835.1 | Symbols: MIR156H | MIR156H; miRNA | chr5:22597012-22597117 REVERSE LENGTH=106	0
ATH-MIR156H	UGACAGAAGAAAGAGAGCAC	GTTCTCTCTTTCTTCTTTCT	16	35	AT1G34630.1 | Symbols: | BEST Arabidopsis thaliana protein match is: Mitochondrial import inner membrane translocase subunit Tim17/Tim22/Tim23 family protein (TAIR:AT5G51150.1); Has 323 Blast hits to	2
ATH-MIR156H	UGACAGAAGAAAGAGAGCAC	ATGCTCTATTTCTTCTGTCT	2373	2392	AT1G17495.1 | Symbols: | transposable element gene | chr1:6009570-6013742 REVERSE LENGTH=4173	2
ATH-MIR156H	UGACAGAAGAAAGAGAGCAC	TTGCTCTCTTTCTTCTTTCT	919	938	AT3G28610.1 | Symbols: | P-loop containing nucleoside triphosphate hydrolases superfamily protein | chr3:10724990-10726414 FORWARD LENGTH=1425	2
ATH-MIR156H	UGACAGAAGAAAGAGAGCAC	GTGCTCACTTTCTTTTGTTA	838	857	AT3G28690.1 | Symbols: | Protein kinase superfamily protein | chr3:10755039-10757868 FORWARD LENGTH=2468	2
ATH-MIR156H	UGACAGAAGAAAGAGAGCAC	GTGCTGTCTTTCTTCTCTCC	116	135	AT3G63088.1 | Symbols: RTFL14, DVL14 | ROTUNDIFOLIA like 14 | chr3:23313053-23313199 FORWARD LENGTH=147	2
ATH-MIR156H	UGACAGAAGAAAGAGAGCAC	GAGCTCTCTTTCTTCTCTCT	26	45	AT2G04110.1 | Symbols: | pseudogene of unknown protein | chr2:1382635-1383495 REVERSE LENGTH=861	2
ATH-MIR156H	UGACAGAAGAAAGAGAGCAC	TTGCTCTCTTTCTTTTGCCT	730	749	AT4G19112.1 | Symbols: CPuORF25 | conserved peptide upstream open reading frame 25 | chr4:10454528-10459328 REVERSE LENGTH=2575	2.5
ATH-MIR156H	UGACAGAAGAAAGAGAGCAC	GTACTCTCTTTTTTGTGTCT	1424	1443	AT5G13930.1 | Symbols: CHS, TT4, ATCHS | Chalcone and stilbene synthase family protein | chr5:4488688-4490264 FORWARD LENGTH=1491	2.5
ATH-MIR156H	UGACAGAAGAAAGAGAGCAC	GTGATCTCTTTCATTTGTCA	1637	1656	AT1G09170.1 | Symbols: | P-loop nucleoside triphosphate hydrolases superfamily protein with CH (Calponin Homology) domain | chr1:2956589-2962207 REVERSE LENGTH=3033	2.5
ATH-MIR156H	UGACAGAAGAAAGAGAGCAC	ATGCTCTTTTTCTTATGTCC	928	947	AT1G51830.1 | Symbols: | Leucine-rich repeat protein kinase family protein | chr1:19243025-19246010 REVERSE LENGTH=2082	2.5
ATH-MIR156H	UGACAGAAGAAAGAGAGCAC	GTGATCTCTTTCCTCTGTTT	653	672	AT4G32140.1 | Symbols: | EamA-like transporter family | chr4:15522884-15525448 REVERSE LENGTH=1591	2.5
ATH-MIR156H	UGACAGAAGAAAGAGAGCAC	TTGCTCTCTTTCTTTTGCCT	700	719	AT4G19110.2 | Symbols: | Protein kinase superfamily protein | chr4:10454529-10459298 REVERSE LENGTH=2544	2.5
ATH-MIR156H	UGACAGAAGAAAGAGAGCAC	CTACTCTCTTTTTTCTGTCT	2998	3017	AT1G44910.1 | Symbols: ATPRP40A, PRP40A | pre-mRNA-processing protein 40A | chr1:16975604-16982965 FORWARD LENGTH=3213	2.5
ATH-MIR156H	UGACAGAAGAAAGAGAGCAC	TTGCTCTGTTTCTTCTGTTG	2524	2543	AT2G18700.1 | Symbols: ATTPS11, TPS11, ATTPSB | trehalose phosphatase/synthase 11 | chr2:8109043-8112010 FORWARD LENGTH=2800	2.5
ATH-MIR156H	UGACAGAAGAAAGAGAGCAC	GTGCTTTCTTTCTTCTCTGC	491	510	AT2G43640.1 | Symbols: | Signal recognition particle, SRP9/SRP14 subunit | chr2:18097406-18099130 REVERSE LENGTH=746	2.5
ATH-MIR156H	UGACAGAAGAAAGAGAGCAC	GTGCTTTCTTTCTTCTCTGC	426	445	AT2G43640.2 | Symbols: | Signal recognition particle, SRP9/SRP14 subunit | chr2:18097406-18099111 REVERSE LENGTH=681	2.5
ATH-MIR156H	UGACAGAAGAAAGAGAGCAC	GTGCTTTCTTTCTTCTCTGC	470	489	AT2G43640.3 | Symbols: | Signal recognition particle, SRP9/SRP14 subunit | chr2:18097400-18099136 REVERSE LENGTH=731	2.5
ATH-MIR156H	UGACAGAAGAAAGAGAGCAC	GTGCTCTGTTTCTTCTGCTG	3548	3567	AT3G01780.1 | Symbols: TPLATE | ARM repeat superfamily protein | chr3:279060-283580 FORWARD LENGTH=3823	2.5
ATH-MIR156H	UGACAGAAGAAAGAGAGCAC	GTGCTTTCTTTCTTTTTTTA	2016	2035	AT5G58610.1 | Symbols: | PHD finger transcription factor, putative | chr5:23686771-23691053 REVERSE LENGTH=3198	2.5
ATH-MIR156H	UGACAGAAGAAAGAGAGCAC	TTGCTCTCTTTCTTTTGCCT	730	749	AT4G19110.1 | Symbols: | Protein kinase superfamily protein | chr4:10454529-10459328 REVERSE LENGTH=2565	2.5
ATH-MIR156I	UGACAGAAGAGAGAGAGCAG	CTGCTCTCTCTCTTCTGTCA	592	611	AT1G53160.1 | Symbols: SPL4 | squamosa promoter binding protein-like 4 | chr1:19806421-19807301 FORWARD LENGTH=803	0
ATH-MIR156I	UGACAGAAGAGAGAGAGCAG	GTGCTCTCTCTCTTCTGTCA	1149	1168	AT5G43270.2 | Symbols: SPL2 | squamosa promoter binding protein-like 2 | chr5:17360305-17363773 REVERSE LENGTH=1621	1
ATH-MIR156I	UGACAGAAGAGAGAGAGCAG	GTGCTCTCTCTCTTCTGTCA	1297	1316	AT1G69170.1 | Symbols: | Squamosa promoter-binding protein-like (SBP domain) transcription factor family protein | chr1:26005068-26007263 FORWARD LENGTH=1829	1
ATH-MIR156I	UGACAGAAGAGAGAGAGCAG	GTGCTCTCTCTCTTCTGTCA	2368	2387	AT1G27370.1 | Symbols: SPL10 | squamosa promoter binding protein-like 10 | chr1:9505201-9508280 REVERSE LENGTH=2727	1
ATH-MIR156I	UGACAGAAGAGAGAGAGCAG	GTGCTCTCTCTCTTCTGTCA	1253	1272	AT1G27360.1 | Symbols: SPL11 | squamosa promoter-like 11 | chr1:9501971-9503869 FORWARD LENGTH=1504	1
ATH-MIR156I	UGACAGAAGAGAGAGAGCAG	GTGCTCTCTCTCTTCTGTCA	1213	1232	AT1G27360.2 | Symbols: SPL11 | squamosa promoter-like 11 | chr1:9501077-9503869 FORWARD LENGTH=1464	1
ATH-MIR156I	UGACAGAAGAGAGAGAGCAG	GTGCTCTCTCTCTTCTGTCA	1315	1334	AT1G27370.4 | Symbols: SPL10 | squamosa promoter binding protein-like 10 | chr1:9505202-9508322 REVERSE LENGTH=1673	1
ATH-MIR156I	UGACAGAAGAGAGAGAGCAG	GTGCTCTCTCTCTTCTGTCA	1446	1465	AT1G27370.2 | Symbols: SPL10 | squamosa promoter binding protein-like 10 | chr1:9505202-9508481 REVERSE LENGTH=1804	1
ATH-MIR156I	UGACAGAAGAGAGAGAGCAG	GTGCTCTCTCTCTTCTGTCA	1228	1247	AT1G27370.3 | Symbols: SPL10 | squamosa promoter binding protein-like 10 | chr1:9505202-9507328 REVERSE LENGTH=1586	1
ATH-MIR156I	UGACAGAAGAGAGAGAGCAG	GTGCTCTCTCTCTTCTGTCA	1240	1259	AT1G27360.3 | Symbols: SPL11 | squamosa promoter-like 11 | chr1:9501777-9503869 FORWARD LENGTH=1491	1
ATH-MIR156I	UGACAGAAGAGAGAGAGCAG	GTGCTCTCTCTCTTCTGTCA	937	956	AT2G42200.1 | Symbols: SPL9, AtSPL9 | squamosa promoter binding protein-like 9 | chr2:17587407-17589630 FORWARD LENGTH=1501	1
ATH-MIR156I	UGACAGAAGAGAGAGAGCAG	GTGCTCTCTCTCTTCTGTCA	1300	1319	AT1G27360.4 | Symbols: SPL11 | squamosa promoter-like 11 | chr1:9501821-9503869 FORWARD LENGTH=1551	1
ATH-MIR156I	UGACAGAAGAGAGAGAGCAG	GTGCTCTCTCTCTTCTGTCA	845	864	AT3G57920.1 | Symbols: SPL15 | squamosa promoter binding protein-like 15 | chr3:21444321-21446035 REVERSE LENGTH=1377	1
ATH-MIR156I	UGACAGAAGAGAGAGAGCAG	GTGCTCTCTCTCTTCTGTCA	1102	1121	AT5G50670.1 | Symbols: SPL13B, SPL13 | Squamosa promoter-binding protein-like (SBP domain) transcription factor family protein | chr5:20615704-20617901 REVERSE LENGTH=1497	1
ATH-MIR156I	UGACAGAAGAGAGAGAGCAG	GTGCTCTCTCTCTTCTGTCA	967	986	AT5G50570.2 | Symbols: SPL13A, SPL13 | Squamosa promoter-binding protein-like (SBP domain) transcription factor family protein | chr5:20582083-20583880 REVERSE LENGTH=1641	1
ATH-MIR156I	UGACAGAAGAGAGAGAGCAG	GTGCTCTCTCTCTTCTGTCA	1102	1121	AT5G43270.3 | Symbols: SPL2 | squamosa promoter binding protein-like 2 | chr5:17360305-17362973 REVERSE LENGTH=1574	1
ATH-MIR156I	UGACAGAAGAGAGAGAGCAG	GTGCTCTCTCTCTTCTGTCA	1102	1121	AT5G50570.1 | Symbols: SPL13A, SPL13 | Squamosa promoter-binding protein-like (SBP domain) transcription factor family protein | chr5:20582083-20584559 REVERSE LENGTH=1776	1
ATH-MIR156I	UGACAGAAGAGAGAGAGCAG	GTGCTCTCTCTCTTCTGTCA	1188	1207	AT5G43270.1 | Symbols: SPL2 | squamosa promoter binding protein-like 2 | chr5:17360287-17362975 REVERSE LENGTH=1678	1
ATH-MIR156I	UGACAGAAGAGAGAGAGCAG	CCGCTCTCTCTCTTCTGTCA	645	664	AT3G15270.1 | Symbols: SPL5 | squamosa promoter binding protein-like 5 | chr3:5140365-5141348 REVERSE LENGTH=897	1
ATH-MIR156I	UGACAGAAGAGAGAGAGCAG	CTCCTCTCTCTCTTTTGTCG	575	594	AT2G13940.1 | Symbols: | transposable element gene | chr2:5852759-5857264 FORWARD LENGTH=4506	1.5
ATH-MIR156I	UGACAGAAGAGAGAGAGCAG	CTTCTCTCTCTTTTCTGTCT	412	431	AT4G36540.1 | Symbols: BEE2 | BR enhanced expression 2 | chr4:17243583-17245296 FORWARD LENGTH=1362	1.5
ATH-MIR156I	UGACAGAAGAGAGAGAGCAG	TTGCTCTCTCTCTTCCGTCT	1483	1502	AT5G47250.1 | Symbols: | LRR and NB-ARC domains-containing disease resistance protein | chr5:19185794-19188745 REVERSE LENGTH=2952	1.5
ATH-MIR156I	UGACAGAAGAGAGAGAGCAG	CTGCTTTCTCTCTTCTTTCC	249	268	AT2G06180.1 | Symbols: | transposable element gene | chr2:2419319-2422450 REVERSE LENGTH=3132	1.5
ATH-MIR156I	UGACAGAAGAGAGAGAGCAG	CTGCACTCTCTTTTCTGTCA	2250	2269	AT1G71400.1 | Symbols: AtRLP12, RLP12 | receptor like protein 12 | chr1:26909835-26912597 FORWARD LENGTH=2763	1.5
ATH-MIR156I	UGACAGAAGAGAGAGAGCAG	CTTCTCTCTCTTTTCTGTCT	412	431	AT4G36540.2 | Symbols: BEE2 | BR enhanced expression 2 | chr4:17243583-17245296 FORWARD LENGTH=1356	1.5
ATH-MIR156I	UGACAGAAGAGAGAGAGCAG	GTGCTCACTCTCTTCTGTCA	364	383	AT4G31877.1 | Symbols: MIR156C | MIR156C; miRNA | chr4:15413319-15415873 REVERSE LENGTH=857	2
ATH-MIR156I	UGACAGAAGAGAGAGAGCAG	CTTCTCTCTCTCTTCTCTCA	11	30	AT2G17220.1 | Symbols: | Protein kinase superfamily protein | chr2:7487654-7490167 REVERSE LENGTH=1856	2
ATH-MIR156I	UGACAGAAGAGAGAGAGCAG	CTTCTCTCTCTCTTCTCTCA	42	61	AT1G35516.1 | Symbols: | myb-like transcription factor family protein | chr1:13078618-13079773 FORWARD LENGTH=781	2
ATH-MIR156I	UGACAGAAGAGAGAGAGCAG	GTGCTCACTCTCTTCTGTCA	1	20	AT4G30972.1 | Symbols: MIR156B | MIR156B; miRNA | chr4:15074945-15075024 FORWARD LENGTH=80	2
ATH-MIR156I	UGACAGAAGAGAGAGAGCAG	CTTCTCTCTCTCTTCTCTCT	28	47	AT4G04692.2 | Symbols: | pseudogene of unknown protein | chr4:2375602-2376364 REVERSE LENGTH=627	2
ATH-MIR156I	UGACAGAAGAGAGAGAGCAG	CTTCTCTCTCTCTTCTCTCT	28	47	AT4G04692.1 | Symbols: | pseudogene of unknown protein | chr4:2375602-2376364 REVERSE LENGTH=763	2
ATH-MIR156I	UGACAGAAGAGAGAGAGCAG	TTGCTCTCTCTTTTCTGACT	863	882	AT1G64380.1 | Symbols: | Integrase-type DNA-binding superfamily protein | chr1:23890646-23892173 REVERSE LENGTH=1528	2
ATH-MIR156I	UGACAGAAGAGAGAGAGCAG	TTGCTCTCCCTTTTCTGTCT	1368	1387	AT1G47670.1 | Symbols: | Transmembrane amino acid transporter family protein | chr1:17536667-17539538 REVERSE LENGTH=1779	2
ATH-MIR156I	UGACAGAAGAGAGAGAGCAG	CTTCTCTCTCTCTTCTCTCT	61	80	AT4G22290.1 | Symbols: | Ubiquitin-specific protease family C19-related protein | chr4:11782905-11785816 REVERSE LENGTH=1718	2
ATH-MIR156I	UGACAGAAGAGAGAGAGCAG	GTGCTCACTCTCTTCTGTCG	11	30	AT2G19425.1 | Symbols: MIR156G | MIR156G; miRNA | chr2:8412516-8412618 REVERSE LENGTH=103	2
ATH-MIR156I	UGACAGAAGAGAGAGAGCAG	CTTCTCTCTCTCTTCTCTCT	23	42	AT5G42825.1 | Symbols: | unknown protein; Has 35333 Blast hits to 34131 proteins in 2444 species: Archae - 798; Bacteria - 22429; Metazoa - 974; Fungi - 991; Plants - 531; Viruses - 0; Other Eukaryot	2
ATH-MIR156I	UGACAGAAGAGAGAGAGCAG	CTGCTCTCTCTACTTCTGTCT	493	513	AT3G15040.1 | Symbols: | Protein of unknown function, DUF584 | chr3:5064704-5066690 REVERSE LENGTH=1667	2
ATH-MIR156I	UGACAGAAGAGAGAGAGCAG	GTGCTCACTCTCTTCTGTCA	1	20	AT2G25095.1 | Symbols: MIR156A | MIR156A; miRNA | chr2:10676472-10676553 REVERSE LENGTH=82	2
ATH-MIR156I	UGACAGAAGAGAGAGAGCAG	CTTCTCTCTCTCTTCTCTCA	20	39	AT2G17220.2 | Symbols: | Protein kinase superfamily protein | chr2:7487675-7490176 REVERSE LENGTH=1841	2
ATH-MIR156I	UGACAGAAGAGAGAGAGCAG	GTGCTCACTCTCTTCTGTCA	1	20	AT5G26147.1 | Symbols: MIR156F | MIR156F; miRNA | chr5:9136126-9136215 FORWARD LENGTH=90	2
ATH-MIR156I	UGACAGAAGAGAGAGAGCAG	GTGCTCACTCTCTTCTGTCA	1	20	AT5G10945.1 | Symbols: MIR156D | MIR156D; miRNA | chr5:3456647-3456732 REVERSE LENGTH=86	2
ATH-MIR156I	UGACAGAAGAGAGAGAGCAG	GTGCTCACTCTCTTCTGTCA	1	20	AT5G11977.1 | Symbols: MIR156E | MIR156E; miRNA | chr5:3867213-3867308 FORWARD LENGTH=96	2
ATH-MIR156I	UGACAGAAGAGAGAGAGCAG	TTGCTCTGTCTCTTCTGTGA	406	425	AT3G23130.1 | Symbols: SUP, FON1, FLO10 | C2H2 and C2HC zinc fingers superfamily protein | chr3:8242302-8243372 FORWARD LENGTH=1071	2.5
ATH-MIR156I	UGACAGAAGAGAGAGAGCAG	CTTCTCTCTCTCTTATGTTG	15	34	AT5G65790.1 | Symbols: ATMYB68, MYB68 | myb domain protein 68 | chr5:26322948-26324578 FORWARD LENGTH=1405	2.5
ATH-MIR156I	UGACAGAAGAGAGAGAGCAG	GTGCTCTCTCTCTTGTGTTT	61	80	AT3G57880.1 | Symbols: | Calcium-dependent lipid-binding (CaLB domain) plant phosphoribosyltransferase family protein | chr3:21430983-21434600 REVERSE LENGTH=2960	2.5
ATH-MIR156I	UGACAGAAGAGAGAGAGCAG	CTTCTCTCTCTCCTCTGTTC	44	63	AT3G46770.2 | Symbols: | AP2/B3-like transcriptional factor family protein | chr3:17223954-17225316 FORWARD LENGTH=948	2.5
ATH-MIR156I	UGACAGAAGAGAGAGAGCAG	CTTCTCTCTCTCTTCTCTTG	79	98	AT1G79210.1 | Symbols: | N-terminal nucleophile aminohydrolases (Ntn hydrolases) superfamily protein | chr1:29796081-29798783 REVERSE LENGTH=1061	2.5
ATH-MIR156I	UGACAGAAGAGAGAGAGCAG	TTTCTCTCTCTCTTCTCTCT	24	43	AT3G54790.2 | Symbols: | ARM repeat superfamily protein | chr3:20281535-20285126 REVERSE LENGTH=2735	2.5
ATH-MIR156I	UGACAGAAGAGAGAGAGCAG	CTGCTCTCTCTTCTCTTTCT	1524	1543	AT3G51238.1 | Symbols: | other RNA | chr3:19025110-19026779 REVERSE LENGTH=1670	2.5
ATH-MIR156I	UGACAGAAGAGAGAGAGCAG	CTCCTCTCTCTTTTCTCTCT	76	95	AT4G20300.1 | Symbols: | Protein of unknown function (DUF1639) | chr4:10955461-10958479 FORWARD LENGTH=1564	2.5
ATH-MIR156I	UGACAGAAGAGAGAGAGCAG	CTCCTCTCTCTTTTCTCTCT	30	49	AT4G20290.1 | Symbols: | unknown protein; Has 30201 Blast hits to 17322 proteins in 780 species: Archae - 12; Bacteria - 1396; Metazoa - 17338; Fungi - 3422; Plants - 5037; Viruses - 0; Other Eukaryo	2.5
ATH-MIR156I	UGACAGAAGAGAGAGAGCAG	CTCCTCTCTCTTTTCTCTCT	99	118	AT4G20300.2 | Symbols: | Protein of unknown function (DUF1639) | chr4:10955438-10959213 FORWARD LENGTH=1782	2.5
ATH-MIR156I	UGACAGAAGAGAGAGAGCAG	CTGCTTTCTCTGTTCTTTCC	1259	1278	AT4G06642.1 | Symbols: | transposable element gene | chr4:3790100-3794683 REVERSE LENGTH=4584	2.5
ATH-MIR156I	UGACAGAAGAGAGAGAGCAG	CTGCTCTCTCTTCTCTTTCT	46	65	AT3G51240.2 | Symbols: F3H | flavanone 3-hydroxylase | chr3:19025192-19026872 FORWARD LENGTH=1356	2.5
ATH-MIR156I	UGACAGAAGAGAGAGAGCAG	CTGCTTTCTCTTTTCCGTTA	328	347	AT4G39940.1 | Symbols: AKN2, APK2 | APS-kinase 2 | chr4:18519717-18521568 FORWARD LENGTH=1244	2.5
ATH-MIR156I	UGACAGAAGAGAGAGAGCAG	TTTCTCTCTCTCTTTTGTTT	860	879	AT3G13720.1 | Symbols: PRA1.F3, PRA8 | PRA1 (Prenylated rab acceptor) family protein | chr3:4495019-4495956 REVERSE LENGTH=938	2.5
ATH-MIR156I	UGACAGAAGAGAGAGAGCAG	TTGCTCTCTCTCTTCTTACA	261	280	AT1G49440.1 | Symbols: | transposable element gene | chr1:18302711-18304784 FORWARD LENGTH=2074	2.5
ATH-MIR156I	UGACAGAAGAGAGAGAGCAG	CTTCTCTCTCTCTTCTCTTG	42	61	AT1G79210.3 | Symbols: | N-terminal nucleophile aminohydrolases (Ntn hydrolases) superfamily protein | chr1:29796081-29798746 REVERSE LENGTH=1050	2.5
ATH-MIR156I	UGACAGAAGAGAGAGAGCAG	TTTCTCTCTCTCTTCTCTCT	19	38	AT1G12430.2 | Symbols: ARK3 | armadillo repeat kinesin 3 | chr1:4233873-4238764 REVERSE LENGTH=3224	2.5
ATH-MIR156I	UGACAGAAGAGAGAGAGCAG	CT CTCTCTCTCTTCTGTTC	158	176	AT1G72770.3 | Symbols: HAB1 | homology to ABI1 | chr1:27390022-27393281 FORWARD LENGTH=2463	2.5
ATH-MIR156I	UGACAGAAGAGAGAGAGCAG	GTGCTCTCTCTTTTCTATCA	886	905	AT2G43370.1 | Symbols: | RNA-binding (RRM/RBD/RNP motifs) family protein | chr2:18013370-18015454 FORWARD LENGTH=1141	2.5
ATH-MIR156I	UGACAGAAGAGAGAGAGCAG	TTTCTCTCTCTCTTTTGTTT	84	103	AT2G32885.1 | Symbols: | Rapid alkalinization factor (RALF) family protein | chr2:13951686-13953478 FORWARD LENGTH=1793	2.5
ATH-MIR156I	UGACAGAAGAGAGAGAGCAG	TTTCTCTCTCTCTTCTCTCT	14	33	AT1G12430.1 | Symbols: PAK, ARK3 | armadillo repeat kinesin 3 | chr1:4233873-4238759 REVERSE LENGTH=3216	2.5
ATH-MIR156I	UGACAGAAGAGAGAGAGCAG	CT CTCTCTCTCTTCTGTTC	158	176	AT1G72770.2 | Symbols: HAB1 | homology to ABI1 | chr1:27390022-27393281 FORWARD LENGTH=2674	2.5
ATH-MIR156I	UGACAGAAGAGAGAGAGCAG	CTCCTCTCTCTCTTTCGTCT	57	76	AT1G60140.1 | Symbols: ATTPS10, TPS10 | trehalose phosphate synthase | chr1:22176934-22180875 REVERSE LENGTH=3146	2.5
ATH-MIR156I	UGACAGAAGAGAGAGAGCAG	CT CTCTCTCTCTTCTGTTC	158	176	AT1G72770.1 | Symbols: HAB1 | homology to ABI1 | chr1:27390022-27393281 FORWARD LENGTH=2551	2.5
ATH-MIR156I	UGACAGAAGAGAGAGAGCAG	CTGCTCTTTCTC TCTGTCG	176	194	AT3G29230.1 | Symbols: | Tetratricopeptide repeat (TPR)-like superfamily protein | chr3:11188803-11190605 FORWARD LENGTH=1803	2.5
ATH-MIR156I	UGACAGAAGAGAGAGAGCAG	CTTCTCTCTCTCCTCTGTTC	44	63	AT3G46770.1 | Symbols: | AP2/B3-like transcriptional factor family protein | chr3:17223954-17225316 FORWARD LENGTH=941	2.5
ATH-MIR156I	UGACAGAAGAGAGAGAGCAG	CTGCTCTTTCTTTTTTTTCC	66	85	AT1G35910.1 | Symbols: TPPD | Haloacid dehalogenase-like hydrolase (HAD) superfamily protein | chr1:13363003-13365060 REVERSE LENGTH=1402	2.5
ATH-MIR156I	UGACAGAAGAGAGAGAGCAG	CTGGTCTCTCTTCTCTGTCG	2667	2686	AT1G26620.1 | Symbols: | Plant protein of unknown function (DUF863) | chr1:9195838-9199669 REVERSE LENGTH=2977	2.5
ATH-MIR156I	UGACAGAAGAGAGAGAGCAG	CTCCTCTCTCTCTTCTCTTC	23	42	AT1G53300.1 | Symbols: TTL1 | tetratricopetide-repeat thioredoxin-like 1 | chr1:19879422-19882375 FORWARD LENGTH=2404	2.5
ATH-MIR156I	UGACAGAAGAGAGAGAGCAG	TTTCTCTCTCTCTTCTCTCT	24	43	AT3G54790.1 | Symbols: | ARM repeat superfamily protein | chr3:20281535-20285126 REVERSE LENGTH=2782	2.5
ATH-MIR156I	UGACAGAAGAGAGAGAGCAG	CAGCTCTCTCTCTTCTCTTC	15	34	AT3G22930.1 | Symbols: CML11 | calmodulin-like 11 | chr3:8124083-8125931 REVERSE LENGTH=821	2.5
ATH-MIR156I	UGACAGAAGAGAGAGAGCAG	TTTCTCTCTCTCTTCTCTCT	28	47	AT1G55675.1 | Symbols: | unknown protein; FUNCTIONS IN: molecular_function unknown; INVOLVED IN: biological_process unknown; LOCATED IN: endomembrane system; Has 35333 Blast hits to 34131 proteins in	2.5
ATH-MIR156I	UGACAGAAGAGAGAGAGCAG	CTTCTCTCTCTCTTCTCTTG	40	59	AT1G79210.2 | Symbols: | N-terminal nucleophile aminohydrolases (Ntn hydrolases) superfamily protein | chr1:29796081-29798744 REVERSE LENGTH=1079	2.5
ATH-MIR156J	UGACAGAAGAGAGAGAGCAC	GTGCTCTCTCTCTTCTGTCA	1102	1121	AT5G50670.1 | Symbols: SPL13B, SPL13 | Squamosa promoter-binding protein-like (SBP domain) transcription factor family protein | chr5:20615704-20617901 REVERSE LENGTH=1497	0
ATH-MIR156J	UGACAGAAGAGAGAGAGCAC	GTGCTCTCTCTCTTCTGTCA	937	956	AT2G42200.1 | Symbols: SPL9, AtSPL9 | squamosa promoter binding protein-like 9 | chr2:17587407-17589630 FORWARD LENGTH=1501	0
ATH-MIR156J	UGACAGAAGAGAGAGAGCAC	GTGCTCTCTCTCTTCTGTCA	1315	1334	AT1G27370.4 | Symbols: SPL10 | squamosa promoter binding protein-like 10 | chr1:9505202-9508322 REVERSE LENGTH=1673	0
ATH-MIR156J	UGACAGAAGAGAGAGAGCAC	GTGCTCTCTCTCTTCTGTCA	1300	1319	AT1G27360.4 | Symbols: SPL11 | squamosa promoter-like 11 | chr1:9501821-9503869 FORWARD LENGTH=1551	0
ATH-MIR156J	UGACAGAAGAGAGAGAGCAC	GTGCTCTCTCTCTTCTGTCA	845	864	AT3G57920.1 | Symbols: SPL15 | squamosa promoter binding protein-like 15 | chr3:21444321-21446035 REVERSE LENGTH=1377	0
ATH-MIR156J	UGACAGAAGAGAGAGAGCAC	GTGCTCTCTCTCTTCTGTCA	1228	1247	AT1G27370.3 | Symbols: SPL10 | squamosa promoter binding protein-like 10 | chr1:9505202-9507328 REVERSE LENGTH=1586	0
ATH-MIR156J	UGACAGAAGAGAGAGAGCAC	GTGCTCTCTCTCTTCTGTCA	1446	1465	AT1G27370.2 | Symbols: SPL10 | squamosa promoter binding protein-like 10 | chr1:9505202-9508481 REVERSE LENGTH=1804	0
ATH-MIR156J	UGACAGAAGAGAGAGAGCAC	GTGCTCTCTCTCTTCTGTCA	1253	1272	AT1G27360.1 | Symbols: SPL11 | squamosa promoter-like 11 | chr1:9501971-9503869 FORWARD LENGTH=1504	0
ATH-MIR156J	UGACAGAAGAGAGAGAGCAC	GTGCTCTCTCTCTTCTGTCA	2368	2387	AT1G27370.1 | Symbols: SPL10 | squamosa promoter binding protein-like 10 | chr1:9505201-9508280 REVERSE LENGTH=2727	0
ATH-MIR156J	UGACAGAAGAGAGAGAGCAC	GTGCTCTCTCTCTTCTGTCA	1297	1316	AT1G69170.1 | Symbols: | Squamosa promoter-binding protein-like (SBP domain) transcription factor family protein | chr1:26005068-26007263 FORWARD LENGTH=1829	0
ATH-MIR156J	UGACAGAAGAGAGAGAGCAC	GTGCTCTCTCTCTTCTGTCA	1149	1168	AT5G43270.2 | Symbols: SPL2 | squamosa promoter binding protein-like 2 | chr5:17360305-17363773 REVERSE LENGTH=1621	0
ATH-MIR156J	UGACAGAAGAGAGAGAGCAC	GTGCTCTCTCTCTTCTGTCA	1188	1207	AT5G43270.1 | Symbols: SPL2 | squamosa promoter binding protein-like 2 | chr5:17360287-17362975 REVERSE LENGTH=1678	0
ATH-MIR156J	UGACAGAAGAGAGAGAGCAC	GTGCTCTCTCTCTTCTGTCA	1102	1121	AT5G43270.3 | Symbols: SPL2 | squamosa promoter binding protein-like 2 | chr5:17360305-17362973 REVERSE LENGTH=1574	0
ATH-MIR156J	UGACAGAAGAGAGAGAGCAC	GTGCTCTCTCTCTTCTGTCA	967	986	AT5G50570.2 | Symbols: SPL13A, SPL13 | Squamosa promoter-binding protein-like (SBP domain) transcription factor family protein | chr5:20582083-20583880 REVERSE LENGTH=1641	0
ATH-MIR156J	UGACAGAAGAGAGAGAGCAC	GTGCTCTCTCTCTTCTGTCA	1240	1259	AT1G27360.3 | Symbols: SPL11 | squamosa promoter-like 11 | chr1:9501777-9503869 FORWARD LENGTH=1491	0
ATH-MIR156J	UGACAGAAGAGAGAGAGCAC	GTGCTCTCTCTCTTCTGTCA	1102	1121	AT5G50570.1 | Symbols: SPL13A, SPL13 | Squamosa promoter-binding protein-like (SBP domain) transcription factor family protein | chr5:20582083-20584559 REVERSE LENGTH=1776	0
ATH-MIR156J	UGACAGAAGAGAGAGAGCAC	GTGCTCTCTCTCTTCTGTCA	1213	1232	AT1G27360.2 | Symbols: SPL11 | squamosa promoter-like 11 | chr1:9501077-9503869 FORWARD LENGTH=1464	0
ATH-MIR156J	UGACAGAAGAGAGAGAGCAC	CTGCTCTCTCTCTTCTGTCA	592	611	AT1G53160.1 | Symbols: SPL4 | squamosa promoter binding protein-like 4 | chr1:19806421-19807301 FORWARD LENGTH=803	1
ATH-MIR156J	UGACAGAAGAGAGAGAGCAC	GTGCTCACTCTCTTCTGTCA	1	20	AT5G10945.1 | Symbols: MIR156D | MIR156D; miRNA | chr5:3456647-3456732 REVERSE LENGTH=86	1
ATH-MIR156J	UGACAGAAGAGAGAGAGCAC	GTGCTCACTCTCTTCTGTCA	1	20	AT4G30972.1 | Symbols: MIR156B | MIR156B; miRNA | chr4:15074945-15075024 FORWARD LENGTH=80	1
ATH-MIR156J	UGACAGAAGAGAGAGAGCAC	GTGCTCACTCTCTTCTGTCA	364	383	AT4G31877.1 | Symbols: MIR156C | MIR156C; miRNA | chr4:15413319-15415873 REVERSE LENGTH=857	1
ATH-MIR156J	UGACAGAAGAGAGAGAGCAC	GTGCTCACTCTCTTCTGTCA	1	20	AT5G11977.1 | Symbols: MIR156E | MIR156E; miRNA | chr5:3867213-3867308 FORWARD LENGTH=96	1
ATH-MIR156J	UGACAGAAGAGAGAGAGCAC	GTGCTCACTCTCTTCTGTCA	1	20	AT5G26147.1 | Symbols: MIR156F | MIR156F; miRNA | chr5:9136126-9136215 FORWARD LENGTH=90	1
ATH-MIR156J	UGACAGAAGAGAGAGAGCAC	GTGCTCACTCTCTTCTGTCA	1	20	AT2G25095.1 | Symbols: MIR156A | MIR156A; miRNA | chr2:10676472-10676553 REVERSE LENGTH=82	1
ATH-MIR156J	UGACAGAAGAGAGAGAGCAC	GTGCTCACTCTCTTCTGTCG	11	30	AT2G19425.1 | Symbols: MIR156G | MIR156G; miRNA | chr2:8412516-8412618 REVERSE LENGTH=103	1
ATH-MIR156J	UGACAGAAGAGAGAGAGCAC	GTGCTCTCTCTCTTGTGTTT	61	80	AT3G57880.1 | Symbols: | Calcium-dependent lipid-binding (CaLB domain) plant phosphoribosyltransferase family protein | chr3:21430983-21434600 REVERSE LENGTH=2960	1.5
ATH-MIR156J	UGACAGAAGAGAGAGAGCAC	GTGCTCTCTCTTTTCTATCA	886	905	AT2G43370.1 | Symbols: | RNA-binding (RRM/RBD/RNP motifs) family protein | chr2:18013370-18015454 FORWARD LENGTH=1141	1.5
ATH-MIR156J	UGACAGAAGAGAGAGAGCAC	GTTCTCTCTCTCTTCTTTCG	3368	3387	AT5G66310.1 | Symbols: | ATP binding microtubule motor family protein | chr5:26485685-26491382 REVERSE LENGTH=3740	2
ATH-MIR156J	UGACAGAAGAGAGAGAGCAC	TTGCTCTCTCTCTTCCGTCT	1483	1502	AT5G47250.1 | Symbols: | LRR and NB-ARC domains-containing disease resistance protein | chr5:19185794-19188745 REVERSE LENGTH=2952	2
ATH-MIR156J	UGACAGAAGAGAGAGAGCAC	GTGTTCTCTCTTGTCTGTCC	1617	1636	AT3G02210.1 | Symbols: COBL1 | COBRA-like protein 1 precursor | chr3:409201-411652 REVERSE LENGTH=1684	2
ATH-MIR156J	UGACAGAAGAGAGAGAGCAC	GTGCTCTCTCTCCTCTCTCC	31	50	AT1G17470.1 | Symbols: ATDRG1, ATDRG, DRG1 | developmentally regulated G-protein 1 | chr1:6002912-6006405 FORWARD LENGTH=1573	2
ATH-MIR156J	UGACAGAAGAGAGAGAGCAC	GTGCTCTCTCTCTTCT TCT	242	260	AT1G03730.1 | Symbols: | unknown protein; BEST Arabidopsis thaliana protein match is: unknown protein (TAIR:AT4G03600.1); Has 50 Blast hits to 50 proteins in 10 species: Archae - 0; Bacteria - 0; Met	2
ATH-MIR156J	UGACAGAAGAGAGAGAGCAC	CCGCTCTCTCTCTTCTGTCA	645	664	AT3G15270.1 | Symbols: SPL5 | squamosa promoter binding protein-like 5 | chr3:5140365-5141348 REVERSE LENGTH=897	2
ATH-MIR156J	UGACAGAAGAGAGAGAGCAC	GTGCACTCTCTCTTCTCTCA	345	364	AT3G47170.1 | Symbols: | HXXXD-type acyl-transferase family protein | chr3:17368672-17370494 REVERSE LENGTH=1407	2
ATH-MIR156J	UGACAGAAGAGAGAGAGCAC	GTGCTCTCTCTTTCCTGTGA	892	911	AT3G58860.1 | Symbols: | F-box/RNI-like superfamily protein | chr3:21763742-21765306 REVERSE LENGTH=1374	2.5
ATH-MIR156J	UGACAGAAGAGAGAGAGCAC	GTGCTTTCTCTCTTCGCTCT	37	56	AT1G10705.1 | Symbols: | Encodes a Maternally expressed gene (MEG) family protein [pseudogene] | chr1:3557114-3557457 FORWARD LENGTH=242	2.5
ATH-MIR156J	UGACAGAAGAGAGAGAGCAC	GTGCTCTTTCTCTTCT TCA	4485	4503	AT3G05415.1 | Symbols: | transposable element gene | chr3:1555537-1560588 REVERSE LENGTH=5052	2.5
ATH-MIR156J	UGACAGAAGAGAGAGAGCAC	GTGCTTTCTCTCTTCTTGCT	1040	1059	AT1G79050.2 | Symbols: | recA DNA recombination family protein | chr1:29736959-29740179 REVERSE LENGTH=1354	2.5
ATH-MIR156J	UGACAGAAGAGAGAGAGCAC	CTTCTCTCTCTTTTCTGTCT	412	431	AT4G36540.2 | Symbols: BEE2 | BR enhanced expression 2 | chr4:17243583-17245296 FORWARD LENGTH=1356	2.5
ATH-MIR156J	UGACAGAAGAGAGAGAGCAC	GGGCTCTCTCTTATCTGTCG	1535	1554	AT4G00755.1 | Symbols: | F-box family protein | chr4:325065-327008 FORWARD LENGTH=1584	2.5
ATH-MIR156J	UGACAGAAGAGAGAGAGCAC	GTTCTCTCTCTCTTCAGTTA	818	837	AT4G01270.1 | Symbols: | RING/U-box superfamily protein | chr4:532351-534984 FORWARD LENGTH=1614	2.5
ATH-MIR156J	UGACAGAAGAGAGAGAGCAC	CTTCTCTCTCTTTTCTGTCT	412	431	AT4G36540.1 | Symbols: BEE2 | BR enhanced expression 2 | chr4:17243583-17245296 FORWARD LENGTH=1362	2.5
ATH-MIR156J	UGACAGAAGAGAGAGAGCAC	CTCCTCTCTCTCTTTTGTCG	575	594	AT2G13940.1 | Symbols: | transposable element gene | chr2:5852759-5857264 FORWARD LENGTH=4506	2.5
ATH-MIR156J	UGACAGAAGAGAGAGAGCAC	GT CTCTCTCTCTTTTGTCC	204	222	AT2G17640.1 | Symbols: ATSERAT3;1, SAT-106 | Trimeric LpxA-like enzymes superfamily protein | chr2:7668078-7670495 REVERSE LENGTH=1401	2.5
ATH-MIR156J	UGACAGAAGAGAGAGAGCAC	GTGCTCTCTCTTTGCCGTCT	1888	1907	AT3G23370.2 | Symbols: | RNA-binding (RRM/RBD/RNP motifs) family protein | chr3:8357585-8360865 FORWARD LENGTH=2417	2.5
ATH-MIR156J	UGACAGAAGAGAGAGAGCAC	CTGCTTTCTCTCTTCTTTCC	249	268	AT2G06180.1 | Symbols: | transposable element gene | chr2:2419319-2422450 REVERSE LENGTH=3132	2.5
ATH-MIR156J	UGACAGAAGAGAGAGAGCAC	GTGTTCTCTCTGTTCTTTCT	1282	1301	AT1G06040.2 | Symbols: STO | B-box zinc finger family protein | chr1:1828413-1829890 REVERSE LENGTH=1309	2.5
ATH-MIR156J	UGACAGAAGAGAGAGAGCAC	CTGCACTCTCTTTTCTGTCA	2250	2269	AT1G71400.1 | Symbols: AtRLP12, RLP12 | receptor like protein 12 | chr1:26909835-26912597 FORWARD LENGTH=2763	2.5
ATH-MIR156J	UGACAGAAGAGAGAGAGCAC	GTGTTCTCTCTGTTCTTTCT	1200	1219	AT1G06040.1 | Symbols: STO | B-box zinc finger family protein | chr1:1828413-1829890 REVERSE LENGTH=1227	2.5
ATH-MIR156J	UGACAGAAGAGAGAGAGCAC	TTGCTCTCCCTTTTCTGTCT	1368	1387	AT1G47670.1 | Symbols: | Transmembrane amino acid transporter family protein | chr1:17536667-17539538 REVERSE LENGTH=1779	2.5
ATH-MIR156J	UGACAGAAGAGAGAGAGCAC	TTGCTCTCTCTTTTCTGACT	863	882	AT1G64380.1 | Symbols: | Integrase-type DNA-binding superfamily protein | chr1:23890646-23892173 REVERSE LENGTH=1528	2.5
ATH-MIR156J	UGACAGAAGAGAGAGAGCAC	GTGCTCTCTCTTTGCCGTCT	2008	2027	AT3G23370.1 | Symbols: | RNA-binding (RRM/RBD/RNP motifs) family protein | chr3:8357585-8360865 FORWARD LENGTH=2537	2.5
ATH-MIR156J	UGACAGAAGAGAGAGAGCAC	GTGATCTCTCTCTTCTCTTC	32	51	AT1G12820.1 | Symbols: AFB3 | auxin signaling F-box 3 | chr1:4368760-4371293 REVERSE LENGTH=2229	2.5
ATH-MIR156J	UGACAGAAGAGAGAGAGCAC	GGGCTCTCTCTTATCTGTCG	1399	1418	AT4G00755.2 | Symbols: | F-box family protein | chr4:324982-327008 FORWARD LENGTH=1448	2.5
ATH-MIR157A-3P	GCUCUCUAGCCUUCUGUCAUC	ATGACAGAAGGCTAGAGAGC	72	92	AT1G66795.1 | Symbols: MIR157B | MIR157B; miRNA | chr1:24921104-24921194 FORWARD LENGTH=91	2
ATH-MIR157A-3P	GCUCUCUAGCCUUCUGUCAUC	ATGACAGAAGGCTAGAGAGC	72	92	AT1G66783.1 | Symbols: MIR157A | MIR157A; miRNA | chr1:24913206-24913296 REVERSE LENGTH=91	2
ATH-MIR157A-5P	UUGACAGAAGAUAGAGAGCAC	GTGCTCTCTATCTTCTGTCAA	1	21	AT3G18217.1 | Symbols: MIR157C | MIR157C; miRNA | chr3:6244529-6244693 REVERSE LENGTH=165	0
ATH-MIR157A-5P	UUGACAGAAGAUAGAGAGCAC	GTGCTCTCTATCTTCTGTCAA	1	21	AT1G66795.1 | Symbols: MIR157B | MIR157B; miRNA | chr1:24921104-24921194 FORWARD LENGTH=91	0
ATH-MIR157A-5P	UUGACAGAAGAUAGAGAGCAC	GTGCTCTCTATCTTCTGTCAA	1	21	AT1G66783.1 | Symbols: MIR157A | MIR157A; miRNA | chr1:24913206-24913296 REVERSE LENGTH=91	0
ATH-MIR157A-5P	UUGACAGAAGAUAGAGAGCAC	GTGCTCTCTATCTTCTGTCAG	1	21	AT1G48742.1 | Symbols: MIR157D | MIR157D; miRNA | chr1:18026838-18027009 REVERSE LENGTH=172	0
ATH-MIR157A-5P	UUGACAGAAGAUAGAGAGCAC	GTGCTCTCTATGCTTCTGTCAT	151	172	AT1G48742.1 | Symbols: MIR157D | MIR157D; miRNA | chr1:18026838-18027009 REVERSE LENGTH=172	2
ATH-MIR157A-5P	UUGACAGAAGAUAGAGAGCAC	GAGCTCTCTATCTTTGGTCAT	51	71	AT2G35320.1 | Symbols: ATEYA, EYA | EYES ABSENT homolog | chr2:14866832-14868860 REVERSE LENGTH=1277	2.5
ATH-MIR157A-5P	UUGACAGAAGAUAGAGAGCAC	TTGATCTCTATCTTCTGTCGA	129	149	AT1G72350.1 | Symbols: | MADS-box transcription factor family protein | chr1:27239273-27239947 REVERSE LENGTH=675	2.5
ATH-MIR157B-3P	GCUCUCUAGCCUUCUGUCAUC	ATGACAGAAGGCTAGAGAGC	72	92	AT1G66795.1 | Symbols: MIR157B | MIR157B; miRNA | chr1:24921104-24921194 FORWARD LENGTH=91	2
ATH-MIR157B-3P	GCUCUCUAGCCUUCUGUCAUC	ATGACAGAAGGCTAGAGAGC	72	92	AT1G66783.1 | Symbols: MIR157A | MIR157A; miRNA | chr1:24913206-24913296 REVERSE LENGTH=91	2
ATH-MIR157B-5P	UUGACAGAAGAUAGAGAGCAC	GTGCTCTCTATCTTCTGTCAA	1	21	AT3G18217.1 | Symbols: MIR157C | MIR157C; miRNA | chr3:6244529-6244693 REVERSE LENGTH=165	0
ATH-MIR157B-5P	UUGACAGAAGAUAGAGAGCAC	GTGCTCTCTATCTTCTGTCAA	1	21	AT1G66795.1 | Symbols: MIR157B | MIR157B; miRNA | chr1:24921104-24921194 FORWARD LENGTH=91	0
ATH-MIR157B-5P	UUGACAGAAGAUAGAGAGCAC	GTGCTCTCTATCTTCTGTCAA	1	21	AT1G66783.1 | Symbols: MIR157A | MIR157A; miRNA | chr1:24913206-24913296 REVERSE LENGTH=91	0
ATH-MIR157B-5P	UUGACAGAAGAUAGAGAGCAC	GTGCTCTCTATCTTCTGTCAG	1	21	AT1G48742.1 | Symbols: MIR157D | MIR157D; miRNA | chr1:18026838-18027009 REVERSE LENGTH=172	0
ATH-MIR157B-5P	UUGACAGAAGAUAGAGAGCAC	GTGCTCTCTATGCTTCTGTCAT	151	172	AT1G48742.1 | Symbols: MIR157D | MIR157D; miRNA | chr1:18026838-18027009 REVERSE LENGTH=172	2
ATH-MIR157B-5P	UUGACAGAAGAUAGAGAGCAC	GAGCTCTCTATCTTTGGTCAT	51	71	AT2G35320.1 | Symbols: ATEYA, EYA | EYES ABSENT homolog | chr2:14866832-14868860 REVERSE LENGTH=1277	2.5
ATH-MIR157B-5P	UUGACAGAAGAUAGAGAGCAC	TTGATCTCTATCTTCTGTCGA	129	149	AT1G72350.1 | Symbols: | MADS-box transcription factor family protein | chr1:27239273-27239947 REVERSE LENGTH=675	2.5
ATH-MIR157C-3P	GCUCUCUAUACUUCUGUCACC	GGTGACGGAAGTGGAGAGAGA	142	162	AT3G52990.2 | Symbols: | Pyruvate kinase family protein | chr3:19648880-19652508 FORWARD LENGTH=2152	2
ATH-MIR157C-3P	GCUCUCUAUACUUCUGUCACC	GGAGACAGAAGTAGAGAGAGC	495	515	AT3G15040.1 | Symbols: | Protein of unknown function, DUF584 | chr3:5064704-5066690 REVERSE LENGTH=1667	2
ATH-MIR157C-3P	GCUCUCUAUACUUCUGUCACC	GGTGACGGAAGTGGAGAGAGA	161	181	AT3G52990.1 | Symbols: | Pyruvate kinase family protein | chr3:19648861-19652508 FORWARD LENGTH=2040	2
ATH-MIR157C-3P	GCUCUCUAUACUUCUGUCACC	TGTGAGAGAAGTATAGAGAGA	126	146	AT5G54670.1 | Symbols: ATK3, KATC | kinesin 3 | chr5:22209472-22214134 FORWARD LENGTH=2835	2
ATH-MIR157C-3P	GCUCUCUAUACUUCUGUCACC	GGTGGCAGAAGGAAAGAGAGC	77	97	AT5G55835.1 | Symbols: MIR156H | MIR156H; miRNA | chr5:22597012-22597117 REVERSE LENGTH=106	2.5
ATH-MIR157C-5P	UUGACAGAAGAUAGAGAGCAC	GTGCTCTCTATCTTCTGTCAA	1	21	AT3G18217.1 | Symbols: MIR157C | MIR157C; miRNA | chr3:6244529-6244693 REVERSE LENGTH=165	0
ATH-MIR157C-5P	UUGACAGAAGAUAGAGAGCAC	GTGCTCTCTATCTTCTGTCAA	1	21	AT1G66795.1 | Symbols: MIR157B | MIR157B; miRNA | chr1:24921104-24921194 FORWARD LENGTH=91	0
ATH-MIR157C-5P	UUGACAGAAGAUAGAGAGCAC	GTGCTCTCTATCTTCTGTCAA	1	21	AT1G66783.1 | Symbols: MIR157A | MIR157A; miRNA | chr1:24913206-24913296 REVERSE LENGTH=91	0
ATH-MIR157C-5P	UUGACAGAAGAUAGAGAGCAC	GTGCTCTCTATCTTCTGTCAG	1	21	AT1G48742.1 | Symbols: MIR157D | MIR157D; miRNA | chr1:18026838-18027009 REVERSE LENGTH=172	0
ATH-MIR157C-5P	UUGACAGAAGAUAGAGAGCAC	GTGCTCTCTATGCTTCTGTCAT	151	172	AT1G48742.1 | Symbols: MIR157D | MIR157D; miRNA | chr1:18026838-18027009 REVERSE LENGTH=172	2
ATH-MIR157C-5P	UUGACAGAAGAUAGAGAGCAC	GAGCTCTCTATCTTTGGTCAT	51	71	AT2G35320.1 | Symbols: ATEYA, EYA | EYES ABSENT homolog | chr2:14866832-14868860 REVERSE LENGTH=1277	2.5
ATH-MIR157C-5P	UUGACAGAAGAUAGAGAGCAC	TTGATCTCTATCTTCTGTCGA	129	149	AT1G72350.1 | Symbols: | MADS-box transcription factor family protein | chr1:27239273-27239947 REVERSE LENGTH=675	2.5
ATH-MIR157D	UGACAGAAGAUAGAGAGCAC	GTGCTCTCTATCTTCTGTCA	2	21	AT1G66783.1 | Symbols: MIR157A | MIR157A; miRNA | chr1:24913206-24913296 REVERSE LENGTH=91	0
ATH-MIR157D	UGACAGAAGAUAGAGAGCAC	GTGCTCTCTATCTTCTGTCA	2	21	AT3G18217.1 | Symbols: MIR157C | MIR157C; miRNA | chr3:6244529-6244693 REVERSE LENGTH=165	0
ATH-MIR157D	UGACAGAAGAUAGAGAGCAC	GTGCTCTCTATCTTCTGTCA	2	21	AT1G66795.1 | Symbols: MIR157B | MIR157B; miRNA | chr1:24921104-24921194 FORWARD LENGTH=91	0
ATH-MIR157D	UGACAGAAGAUAGAGAGCAC	GTGCTCTCTATCTTCTGTCA	2	21	AT1G48742.1 | Symbols: MIR157D | MIR157D; miRNA | chr1:18026838-18027009 REVERSE LENGTH=172	0
ATH-MIR157D	UGACAGAAGAUAGAGAGCAC	TTGATCTCTATCTTCTGTCT	145	164	AT1G17310.1 | Symbols: | MADS-box transcription factor family protein | chr1:5928014-5928667 REVERSE LENGTH=654	2
ATH-MIR157D	UGACAGAAGAUAGAGAGCAC	TTGATCTCTATCTTCTGTCG	130	149	AT1G72350.1 | Symbols: | MADS-box transcription factor family protein | chr1:27239273-27239947 REVERSE LENGTH=675	2
ATH-MIR157D	UGACAGAAGAUAGAGAGCAC	GTGCTCTCTATGCTTCTGTCA	151	171	AT1G48742.1 | Symbols: MIR157D | MIR157D; miRNA | chr1:18026838-18027009 REVERSE LENGTH=172	2
ATH-MIR157D	UGACAGAAGAUAGAGAGCAC	GAGCTCTCTATCTTCCGTTG	339	358	AT5G50130.1 | Symbols: | NAD(P)-binding Rossmann-fold superfamily protein | chr5:20390015-20393263 FORWARD LENGTH=1281	2.5
ATH-MIR157D	UGACAGAAGAUAGAGAGCAC	GAGCTCTCTATCTTTGGTCA	51	70	AT2G35320.1 | Symbols: ATEYA, EYA | EYES ABSENT homolog | chr2:14866832-14868860 REVERSE LENGTH=1277	2.5
ATH-MIR157D	UGACAGAAGAUAGAGAGCAC	GTGCTCTCTATTTATTGTTT	1389	1408	AT3G08640.1 | Symbols: | Protein of unknown function (DUF3411) | chr3:2622880-2624308 FORWARD LENGTH=1429	2.5
ATH-MIR157D	UGACAGAAGAUAGAGAGCAC	ATGTTCTCTATCTTCTTTCT	104	123	AT3G20320.2 | Symbols: TGD2 | trigalactosyldiacylglycerol2 | chr3:7087473-7089832 REVERSE LENGTH=1533	2.5
ATH-MIR157D	UGACAGAAGAUAGAGAGCAC	GAGCTCTCTATCTTCCGTTG	357	376	AT5G50130.2 | Symbols: | NAD(P)-binding Rossmann-fold superfamily protein | chr5:20389997-20393184 FORWARD LENGTH=1213	2.5
ATH-MIR158A-3P	UCCCAAAUGUAGACAAAGCA	TGCTTTGTCTACATTTGGGA	63	82	AT3G10745.1 | Symbols: MIR158A | MIR158A; miRNA | chr3:3366331-3366430 REVERSE LENGTH=100	0
ATH-MIR158A-3P	UCCCAAAUGUAGACAAAGCA	TGCTTTGTCTACATTTGGGG	56	75	AT1G55591.1 | Symbols: MIR158B | MIR158b; miRNA | chr1:20772218-20772302 FORWARD LENGTH=85	0
ATH-MIR158A-3P	UCCCAAAUGUAGACAAAGCA	TGCTTTGTCTACATTTGGCA	415	434	AT1G62860.1 | Symbols: | pseudogene of pentatricopeptide (PPR) repeat-containing protein | chr1:23274676-23277017 REVERSE LENGTH=2342	1
ATH-MIR158A-3P	UCCCAAAUGUAGACAAAGCA	GGCTTTGTCTACATTTGTGG	550	569	AT3G07410.1 | Symbols: AtRABA5b, RABA5b | RAB GTPase homolog A5B | chr3:2372317-2373556 REVERSE LENGTH=896	2
ATH-MIR158A-3P	UCCCAAAUGUAGACAAAGCA	TGCTTGGTCTACATTTGGAT	1491	1510	AT2G03220.1 | Symbols: FT1, ATFUT1, ATFT1, MUR2 | fucosyltransferase 1 | chr2:970259-972407 REVERSE LENGTH=1873	2
ATH-MIR158A-3P	UCCCAAAUGUAGACAAAGCA	TGCTTGGTCTACATTTGGTT	1371	1390	AT2G03210.1 | Symbols: FUT2, ATFUT2 | fucosyltransferase 2 | chr2:968335-970018 REVERSE LENGTH=1620	2
ATH-MIR158A-3P	UCCCAAAUGUAGACAAAGCA	TTCTTTGTCTACATTTGGCA	477	496	AT1G64100.2 | Symbols: | pentatricopeptide (PPR) repeat-containing protein | chr1:23791585-23795563 FORWARD LENGTH=2421	2
ATH-MIR158A-3P	UCCCAAAUGUAGACAAAGCA	TTCTTTGTCTACATTTGGCA	477	496	AT1G64100.1 | Symbols: | pentatricopeptide (PPR) repeat-containing protein | chr1:23791585-23793641 FORWARD LENGTH=2001	2
ATH-MIR158A-5P	CUUUGUCUACAAUUUUGGAAA	TTTCCAAAATTGTAGACAAAG	20	40	AT3G10745.1 | Symbols: MIR158A | MIR158A; miRNA | chr3:3366331-3366430 REVERSE LENGTH=100	0
ATH-MIR158A-5P	CUUUGUCUACAAUUUUGGAAA	TTTCCAAAATTGTAGCCATAT	1150	1170	AT3G56640.1 | Symbols: SEC15A | exocyst complex component sec15A | chr3:20981381-20984336 FORWARD LENGTH=2456	2
ATH-MIR158A-5P	CUUUGUCUACAAUUUUGGAAA	TTTTCAAAATTGTATCCAAAA	239	259	AT1G35467.1 | Symbols: RALFL5 | RALF-like 5 | chr1:13049164-13049433 FORWARD LENGTH=270	2.5
ATH-MIR158B	CCCCAAAUGUAGACAAAGCA	TGCTTTGTCTACATTTGGGA	63	82	AT3G10745.1 | Symbols: MIR158A | MIR158A; miRNA | chr3:3366331-3366430 REVERSE LENGTH=100	0
ATH-MIR158B	CCCCAAAUGUAGACAAAGCA	TGCTTTGTCTACATTTGGGG	56	75	AT1G55591.1 | Symbols: MIR158B | MIR158b; miRNA | chr1:20772218-20772302 FORWARD LENGTH=85	0
ATH-MIR158B	CCCCAAAUGUAGACAAAGCA	TGCTTTGTCTACATTTGGCA	415	434	AT1G62860.1 | Symbols: | pseudogene of pentatricopeptide (PPR) repeat-containing protein | chr1:23274676-23277017 REVERSE LENGTH=2342	1
ATH-MIR158B	CCCCAAAUGUAGACAAAGCA	GGCTTTGTCTACATTTGTGG	550	569	AT3G07410.1 | Symbols: AtRABA5b, RABA5b | RAB GTPase homolog A5B | chr3:2372317-2373556 REVERSE LENGTH=896	2
ATH-MIR158B	CCCCAAAUGUAGACAAAGCA	TGCTTGGTCTACATTTGGAT	1491	1510	AT2G03220.1 | Symbols: FT1, ATFUT1, ATFT1, MUR2 | fucosyltransferase 1 | chr2:970259-972407 REVERSE LENGTH=1873	2
ATH-MIR158B	CCCCAAAUGUAGACAAAGCA	TGCTTGGTCTACATTTGGTT	1371	1390	AT2G03210.1 | Symbols: FUT2, ATFUT2 | fucosyltransferase 2 | chr2:968335-970018 REVERSE LENGTH=1620	2
ATH-MIR158B	CCCCAAAUGUAGACAAAGCA	TTCTTTGTCTACATTTGGCA	477	496	AT1G64100.2 | Symbols: | pentatricopeptide (PPR) repeat-containing protein | chr1:23791585-23795563 FORWARD LENGTH=2421	2
ATH-MIR158B	CCCCAAAUGUAGACAAAGCA	TTCTTTGTCTACATTTGGCA	477	496	AT1G64100.1 | Symbols: | pentatricopeptide (PPR) repeat-containing protein | chr1:23791585-23793641 FORWARD LENGTH=2001	2
ATH-MIR159A	UUUGGAUUGAAGGGAGCUCUA	TAGAGCTCCCTTCAATCCAAA	162	182	AT1G73687.1 | Symbols: MIR159A, MIR159 | MIR159/MIR159A; miRNA | chr1:27713234-27713415 REVERSE LENGTH=182	0
ATH-MIR159A	UUUGGAUUGAAGGGAGCUCUA	TGGAGCTCCCTTCATTCCAAT	1249	1269	AT5G06100.3 | Symbols: MYB33, ATMYB33 | myb domain protein 33 | chr5:1837907-1840417 FORWARD LENGTH=1905	1.5
ATH-MIR159A	UUUGGAUUGAAGGGAGCUCUA	TAGAGCTTCCTTCAAACCAAA	1004	1024	AT2G32460.1 | Symbols: MYB101, ATMYB101, ATM1 | myb domain protein 101 | chr2:13782208-13784471 REVERSE LENGTH=1792	1.5
ATH-MIR159A	UUUGGAUUGAAGGGAGCUCUA	TAGAGCTTCCTTCAAACCAAA	972	992	AT2G32460.2 | Symbols: MYB101, ATMYB101, ATM1 | myb domain protein 101 | chr2:13782208-13784471 REVERSE LENGTH=1760	1.5
ATH-MIR159A	UUUGGAUUGAAGGGAGCUCUA	TGGAGCTCCCTTCATTCCAAT	1155	1175	AT3G11440.1 | Symbols: ATMYB65, MYB65 | myb domain protein 65 | chr3:3602093-3605104 FORWARD LENGTH=2015	1.5
ATH-MIR159A	UUUGGAUUGAAGGGAGCUCUA	TGGAGCTCCCTTCATTCCAAG	827	847	AT2G26950.1 | Symbols: AtMYB104, MYB104 | myb domain protein 104 | chr2:11500721-11502136 REVERSE LENGTH=1212	1.5
ATH-MIR159A	UUUGGAUUGAAGGGAGCUCUA	TGGAGCTCCCTTCATTCCAAT	1161	1181	AT5G06100.2 | Symbols: MYB33, ATMYB33 | myb domain protein 33 | chr5:1837914-1840727 FORWARD LENGTH=2127	1.5
ATH-MIR159A	UUUGGAUUGAAGGGAGCUCUA	TGGAGCTCCCTTCATTCCAAT	1161	1181	AT5G06100.1 | Symbols: MYB33, ATMYB33 | myb domain protein 33 | chr5:1837914-1839997 FORWARD LENGTH=1579	1.5
ATH-MIR159A	UUUGGAUUGAAGGGAGCUCUA	AGGAGCTCCCTTCAATCCAAA	195	215	AT2G46255.1 | Symbols: MIR159C | MIR159C; miRNA | chr2:18994632-18994856 FORWARD LENGTH=225	1.5
ATH-MIR159A	UUUGGAUUGAAGGGAGCUCUA	AGAGCTCCCTTCAATCCAAA	166	186	AT1G18075.1 | Symbols: MIR159B, MIR159 | MIR159/MIR159B; miRNA | chr1:6220648-6220833 FORWARD LENGTH=186	2
ATH-MIR159A	UUUGGAUUGAAGGGAGCUCUA	AGGAGCTCCCTTCAGTCCAAA	169	189	AT2G40805.1 | Symbols: MIR319C | MIR319C; miRNA | chr2:17029701-17029899 FORWARD LENGTH=199	2
ATH-MIR159A	UUUGGAUUGAAGGGAGCUCUA	TAGAGCCCCCTTCAAACCAAA	438	458	AT2G34010.1 | Symbols: | unknown protein; BEST Arabidopsis thaliana protein match is: unknown protein (TAIR:AT1G29010.1); Has 32 Blast hits to 31 proteins in 9 species: Archae - 0; Bacteria - 0; Meta	2
ATH-MIR159A	UUUGGAUUGAAGGGAGCUCUA	GGGAGCTCCCTTCAGTCCAAG	151	171	AT5G41663.1 | Symbols: MIR319B, MIR319 | MIR319/MIR319B; miRNA | chr5:16660469-16660640 REVERSE LENGTH=172	2
ATH-MIR159A	UUUGGAUUGAAGGGAGCUCUA	GGGAGCTCCCTTCAGTCCAAT	153	173	AT4G23713.1 | Symbols: JAW, MIR319A, MIR319 | MIR319/MIR319a; miRNA | chr4:12352956-12353131 FORWARD LENGTH=176	2
ATH-MIR159A	UUUGGAUUGAAGGGAGCUCUA	TAGAGCTCTCTTAAGTCTAAA	3479	3499	AT3G61740.1 | Symbols: SDG14, ATX3 | SET domain protein 14 | chr3:22850837-22856972 REVERSE LENGTH=3777	2.5
ATH-MIR159A	UUUGGAUUGAAGGGAGCUCUA	TAGAGCTCTCTTAAGTCTAAA	3371	3391	AT3G61740.2 | Symbols: SDG14, ATX3 | SET domain protein 14 | chr3:22850837-22856972 REVERSE LENGTH=3669	2.5
ATH-MIR159B-3P	UUUGGAUUGAAGGGAGCUCUU	AAGAGCTCCCTTCAATCCAAA	166	186	AT1G18075.1 | Symbols: MIR159B, MIR159 | MIR159/MIR159B; miRNA | chr1:6220648-6220833 FORWARD LENGTH=186	0
ATH-MIR159B-3P	UUUGGAUUGAAGGGAGCUCUU	AGGAGCTCCCTTCAATCCAAA	195	215	AT2G46255.1 | Symbols: MIR159C | MIR159C; miRNA | chr2:18994632-18994856 FORWARD LENGTH=225	0.5
ATH-MIR159B-3P	UUUGGAUUGAAGGGAGCUCUU	AGGAGCTCCCTTCAGTCCAAA	169	189	AT2G40805.1 | Symbols: MIR319C | MIR319C; miRNA | chr2:17029701-17029899 FORWARD LENGTH=199	1
ATH-MIR159B-3P	UUUGGAUUGAAGGGAGCUCUU	GGGAGCTCCCTTCAGTCCAAT	153	173	AT4G23713.1 | Symbols: JAW, MIR319A, MIR319 | MIR319/MIR319a; miRNA | chr4:12352956-12353131 FORWARD LENGTH=176	1.5
ATH-MIR159B-3P	UUUGGAUUGAAGGGAGCUCUU	GGGAGCTCCCTTCAGTCCAAG	151	171	AT5G41663.1 | Symbols: MIR319B, MIR319 | MIR319/MIR319B; miRNA | chr5:16660469-16660640 REVERSE LENGTH=172	1.5
ATH-MIR159B-3P	UUUGGAUUGAAGGGAGCUCUU	AGAGCTCCCTTCAATCCAAA	162	182	AT1G73687.1 | Symbols: MIR159A, MIR159 | MIR159/MIR159A; miRNA | chr1:27713234-27713415 REVERSE LENGTH=182	2
ATH-MIR159B-3P	UUUGGAUUGAAGGGAGCUCUU	TAGAGCTTCCTTCAAACCAAA	972	992	AT2G32460.2 | Symbols: MYB101, ATMYB101, ATM1 | myb domain protein 101 | chr2:13782208-13784471 REVERSE LENGTH=1760	2.5
ATH-MIR159B-3P	UUUGGAUUGAAGGGAGCUCUU	TGGAGCTCCCTTCATTCCAAT	1155	1175	AT3G11440.1 | Symbols: ATMYB65, MYB65 | myb domain protein 65 | chr3:3602093-3605104 FORWARD LENGTH=2015	2.5
ATH-MIR159B-3P	UUUGGAUUGAAGGGAGCUCUU	TGGAGCTCCCTTCATTCCAAT	1161	1181	AT5G06100.2 | Symbols: MYB33, ATMYB33 | myb domain protein 33 | chr5:1837914-1840727 FORWARD LENGTH=2127	2.5
ATH-MIR159B-3P	UUUGGAUUGAAGGGAGCUCUU	TAGAGCTTCCTTCAAACCAAA	1004	1024	AT2G32460.1 | Symbols: MYB101, ATMYB101, ATM1 | myb domain protein 101 | chr2:13782208-13784471 REVERSE LENGTH=1792	2.5
ATH-MIR159B-3P	UUUGGAUUGAAGGGAGCUCUU	TGGAGCTCCCTTCATTCCAAG	827	847	AT2G26950.1 | Symbols: AtMYB104, MYB104 | myb domain protein 104 | chr2:11500721-11502136 REVERSE LENGTH=1212	2.5
ATH-MIR159B-3P	UUUGGAUUGAAGGGAGCUCUU	TGGAGCTCCCTTCATTCCAAT	1161	1181	AT5G06100.1 | Symbols: MYB33, ATMYB33 | myb domain protein 33 | chr5:1837914-1839997 FORWARD LENGTH=1579	2.5
ATH-MIR159B-3P	UUUGGAUUGAAGGGAGCUCUU	TGGAGCTCCCTTCATTCCAAT	1249	1269	AT5G06100.3 | Symbols: MYB33, ATMYB33 | myb domain protein 33 | chr5:1837907-1840417 FORWARD LENGTH=1905	2.5
ATH-MIR159B-5P	GAGCUCCUUGAAGUUCAAUGG	CCATTGAACTTCAAGGAGCTC	3	23	AT1G18075.1 | Symbols: MIR159B, MIR159 | MIR159/MIR159B; miRNA | chr1:6220648-6220833 FORWARD LENGTH=186	0
ATH-MIR159B-5P	GAGCUCCUUGAAGUUCAAUGG	CCATGGAACTTCACGGAGCTC	33	53	AT4G36770.1 | Symbols: | UDP-Glycosyltransferase superfamily protein | chr4:17330146-17331624 REVERSE LENGTH=1479	2
ATH-MIR159B-5P	GAGCUCCUUGAAGUUCAAUGG	TCCTTGAACTTCAAGGAACTC	793	813	AT3G58780.3 | Symbols: SHP1 | K-box region and MADS-box transcription factor family protein | chr3:21738460-21742517 FORWARD LENGTH=1894	2.5
ATH-MIR159B-5P	GAGCUCCUUGAAGUUCAAUGG	TCCTTGAACTTCAAGGAACTC	697	717	AT3G58780.2 | Symbols: SHP1, AGL1 | K-box region and MADS-box transcription factor family protein | chr3:21738460-21741900 FORWARD LENGTH=1181	2.5
ATH-MIR159B-5P	GAGCUCCUUGAAGUUCAAUGG	TCCTTGAACTTCAAGGAACTC	718	738	AT3G58780.1 | Symbols: SHP1, AGL1 | K-box region and MADS-box transcription factor family protein | chr3:21738460-21741907 FORWARD LENGTH=1209	2.5
ATH-MIR159C	UUUGGAUUGAAGGGAGCUCCU	AGGAGCTCCCTTCAATCCAAA	195	215	AT2G46255.1 | Symbols: MIR159C | MIR159C; miRNA | chr2:18994632-18994856 FORWARD LENGTH=225	0
ATH-MIR159C	UUUGGAUUGAAGGGAGCUCCU	AGGAGCTCCCTTCAGTCCAAA	169	189	AT2G40805.1 | Symbols: MIR319C | MIR319C; miRNA | chr2:17029701-17029899 FORWARD LENGTH=199	0.5
ATH-MIR159C	UUUGGAUUGAAGGGAGCUCCU	GGGAGCTCCCTTCAGTCCAAG	151	171	AT5G41663.1 | Symbols: MIR319B, MIR319 | MIR319/MIR319B; miRNA | chr5:16660469-16660640 REVERSE LENGTH=172	1
ATH-MIR159C	UUUGGAUUGAAGGGAGCUCCU	GGGAGCTCCCTTCAGTCCAAT	153	173	AT4G23713.1 | Symbols: JAW, MIR319A, MIR319 | MIR319/MIR319a; miRNA | chr4:12352956-12353131 FORWARD LENGTH=176	1
ATH-MIR159C	UUUGGAUUGAAGGGAGCUCCU	AAGAGCTCCCTTCAATCCAAA	166	186	AT1G18075.1 | Symbols: MIR159B, MIR159 | MIR159/MIR159B; miRNA | chr1:6220648-6220833 FORWARD LENGTH=186	1
ATH-MIR159C	UUUGGAUUGAAGGGAGCUCCU	TGGAGCTCCCTTCATTCCAAT	1161	1181	AT5G06100.1 | Symbols: MYB33, ATMYB33 | myb domain protein 33 | chr5:1837914-1839997 FORWARD LENGTH=1579	2
ATH-MIR159C	UUUGGAUUGAAGGGAGCUCCU	AGCAGCTCCCTTCAAACCAAA	1169	1189	AT5G55020.1 | Symbols: ATMYB120, MYB120 | myb domain protein 120 | chr5:22324599-22326248 REVERSE LENGTH=1572	2
ATH-MIR159C	UUUGGAUUGAAGGGAGCUCCU	TGGAGCTCCCTTCATTCCAAG	827	847	AT2G26950.1 | Symbols: AtMYB104, MYB104 | myb domain protein 104 | chr2:11500721-11502136 REVERSE LENGTH=1212	2
ATH-MIR159C	UUUGGAUUGAAGGGAGCUCCU	TGGAGCTCCCTTCATTCCAAT	1249	1269	AT5G06100.3 | Symbols: MYB33, ATMYB33 | myb domain protein 33 | chr5:1837907-1840417 FORWARD LENGTH=1905	2
ATH-MIR159C	UUUGGAUUGAAGGGAGCUCCU	AGGATCTCCCTTCATTCCAAA	3614	3634	AT3G33084.1 | Symbols: | transposable element gene | chr3:13675144-13680170 FORWARD LENGTH=5027	2
ATH-MIR159C	UUUGGAUUGAAGGGAGCUCCU	AGGATCTCCCTTCATTCCAAA	3306	3326	AT3G33076.1 | Symbols: | transposable element gene | chr3:13739731-13744449 REVERSE LENGTH=4719	2
ATH-MIR159C	UUUGGAUUGAAGGGAGCUCCU	TGGAGCTCCCTTCATTCCAAT	1155	1175	AT3G11440.1 | Symbols: ATMYB65, MYB65 | myb domain protein 65 | chr3:3602093-3605104 FORWARD LENGTH=2015	2
ATH-MIR159C	UUUGGAUUGAAGGGAGCUCCU	AGGATCTCCCTTCATTCCAAA	3572	3592	AT5G28335.1 | Symbols: | transposable element gene | chr5:10308601-10313586 REVERSE LENGTH=4986	2
ATH-MIR159C	UUUGGAUUGAAGGGAGCUCCU	TGGAGCTCCCTTCATTCCAAT	1161	1181	AT5G06100.2 | Symbols: MYB33, ATMYB33 | myb domain protein 33 | chr5:1837914-1840727 FORWARD LENGTH=2127	2
ATH-MIR159C	UUUGGAUUGAAGGGAGCUCCU	AGGATCTCCCTTCATTCCAAA	3333	3353	AT4G22415.1 | Symbols: | transposable element gene | chr4:11820325-11825184 REVERSE LENGTH=4860	2
ATH-MIR159C	UUUGGAUUGAAGGGAGCUCCU	AGGAGCTTCCTTTGTTCCAAA	403	423	AT1G80230.1 | Symbols: | Rubredoxin-like superfamily protein | chr1:30169456-30171101 REVERSE LENGTH=946	2.5
ATH-MIR159C	UUUGGAUUGAAGGGAGCUCCU	AGGAGCTCACTTTGATCCGAG	818	838	AT4G38480.1 | Symbols: | Transducin/WD40 repeat-like superfamily protein | chr4:18003916-18006140 FORWARD LENGTH=1595	2.5
ATH-MIR160A-3P	GCGUAUGAGGAGCCAUGCAUA	TATGTATGGCTCCTCGGATGA	929	949	AT2G32860.2 | Symbols: BGLU33 | beta glucosidase 33 | chr2:13940187-13943801 FORWARD LENGTH=2096	2.5
ATH-MIR160A-3P	GCGUAUGAGGAGCCAUGCAUA	TATGTATGGCTCCTCGGATGA	929	949	AT2G32860.1 | Symbols: BGLU33 | beta glucosidase 33 | chr2:13940187-13943804 FORWARD LENGTH=2096	2.5
ATH-MIR160A-5P	UGCCUGGCUCCCUGUAUGCCA	TGGCATACAGGGAGCCAGGCA	1	21	AT5G46845.1 | Symbols: MIR160C, MIR160 | MIR160/MIR160C (MICRORNA160); miRNA | chr5:19009098-19009178 REVERSE LENGTH=81	0
ATH-MIR160A-5P	UGCCUGGCUCCCUGUAUGCCA	TGGCATACAGGGAGCCAGGCA	1	21	AT2G39175.1 | Symbols: MIR160A, MIR160, FOC | MIR160/MIR160A; miRNA | chr2:16340282-16340360 FORWARD LENGTH=79	0
ATH-MIR160A-5P	UGCCUGGCUCCCUGUAUGCCA	TGGCATACAGGGAGCCAGGCA	1	21	AT4G17788.1 | Symbols: MIR160B, MIR160 | MIR160/MIR160B; miRNA | chr4:9888986-9889066 FORWARD LENGTH=81	0
ATH-MIR160A-5P	UGCCUGGCUCCCUGUAUGCCA	TGGCATGCAGGGAGCCAGGCA	1409	1429	AT1G77850.1 | Symbols: ARF17 | auxin response factor 17 | chr1:29272313-29275419 FORWARD LENGTH=2076	0.5
ATH-MIR160A-5P	UGCCUGGCUCCCUGUAUGCCA	AGGAATACAGGGAGCCAGGCA	1329	1349	AT2G28350.1 | Symbols: ARF10 | auxin response factor 10 | chr2:12114331-12116848 FORWARD LENGTH=2265	2
ATH-MIR160B	UGCCUGGCUCCCUGUAUGCCA	TGGCATACAGGGAGCCAGGCA	1	21	AT5G46845.1 | Symbols: MIR160C, MIR160 | MIR160/MIR160C (MICRORNA160); miRNA | chr5:19009098-19009178 REVERSE LENGTH=81	0
ATH-MIR160B	UGCCUGGCUCCCUGUAUGCCA	TGGCATACAGGGAGCCAGGCA	1	21	AT2G39175.1 | Symbols: MIR160A, MIR160, FOC | MIR160/MIR160A; miRNA | chr2:16340282-16340360 FORWARD LENGTH=79	0
ATH-MIR160B	UGCCUGGCUCCCUGUAUGCCA	TGGCATACAGGGAGCCAGGCA	1	21	AT4G17788.1 | Symbols: MIR160B, MIR160 | MIR160/MIR160B; miRNA | chr4:9888986-9889066 FORWARD LENGTH=81	0
ATH-MIR160B	UGCCUGGCUCCCUGUAUGCCA	TGGCATGCAGGGAGCCAGGCA	1409	1429	AT1G77850.1 | Symbols: ARF17 | auxin response factor 17 | chr1:29272313-29275419 FORWARD LENGTH=2076	0.5
ATH-MIR160B	UGCCUGGCUCCCUGUAUGCCA	AGGAATACAGGGAGCCAGGCA	1329	1349	AT2G28350.1 | Symbols: ARF10 | auxin response factor 10 | chr2:12114331-12116848 FORWARD LENGTH=2265	2
ATH-MIR160C-3P	CGUACAAGGAGUCAAGCAUGA	TTATGCTTGACTTTTTGTTCT	639	659	AT3G25130.1 | Symbols: | unknown protein; FUNCTIONS IN: molecular_function unknown; INVOLVED IN: biological_process unknown; LOCATED IN: plasma membrane; EXPRESSED IN: 17 plant structures; EXPRESSED	2.5
ATH-MIR160C-3P	CGUACAAGGAGUCAAGCAUGA	TAATGCTTGACTCTTTGTCCA	2838	2858	AT3G30708.1 | Symbols: | transposable element gene | chr3:12280455-12284671 REVERSE LENGTH=4217	2.5
ATH-MIR160C-5P	UGCCUGGCUCCCUGUAUGCCA	TGGCATACAGGGAGCCAGGCA	1	21	AT5G46845.1 | Symbols: MIR160C, MIR160 | MIR160/MIR160C (MICRORNA160); miRNA | chr5:19009098-19009178 REVERSE LENGTH=81	0
ATH-MIR160C-5P	UGCCUGGCUCCCUGUAUGCCA	TGGCATACAGGGAGCCAGGCA	1	21	AT2G39175.1 | Symbols: MIR160A, MIR160, FOC | MIR160/MIR160A; miRNA | chr2:16340282-16340360 FORWARD LENGTH=79	0
ATH-MIR160C-5P	UGCCUGGCUCCCUGUAUGCCA	TGGCATACAGGGAGCCAGGCA	1	21	AT4G17788.1 | Symbols: MIR160B, MIR160 | MIR160/MIR160B; miRNA | chr4:9888986-9889066 FORWARD LENGTH=81	0
ATH-MIR160C-5P	UGCCUGGCUCCCUGUAUGCCA	TGGCATGCAGGGAGCCAGGCA	1409	1429	AT1G77850.1 | Symbols: ARF17 | auxin response factor 17 | chr1:29272313-29275419 FORWARD LENGTH=2076	0.5
ATH-MIR160C-5P	UGCCUGGCUCCCUGUAUGCCA	AGGAATACAGGGAGCCAGGCA	1329	1349	AT2G28350.1 | Symbols: ARF10 | auxin response factor 10 | chr2:12114331-12116848 FORWARD LENGTH=2265	2
ATH-MIR161.1	UGAAAGUGACUACAUCGGGGU	ACCCCGATGTAGTCACTTTCA	2	22	AT1G48267.1 | Symbols: MIR161 | MIR161; miRNA | chr1:17825730-17825819 FORWARD LENGTH=90	0
ATH-MIR161.1	UGAAAGUGACUACAUCGGGGU	ACCCTGATGTATTCACTTTCA	968	988	AT1G62670.1 | Symbols: RPF2 | rna processing factor 2 | chr1:23204773-23206665 REVERSE LENGTH=1893	1.5
ATH-MIR161.1	UGAAAGUGACUACAUCGGGGU	GCCCGGATGTAATCACTTTCA	864	884	AT1G06580.1 | Symbols: | Pentatricopeptide repeat (PPR) superfamily protein | chr1:2014003-2016054 REVERSE LENGTH=2052	2.5
ATH-MIR161.2	UCAAUGCAUUGAAAGUGACUA	TAGTCACGTTCAATGCATTGA	764	784	AT1G63330.1 | Symbols: | Pentatricopeptide repeat (PPR) superfamily protein | chr1:23489840-23491519 FORWARD LENGTH=1680	1
ATH-MIR161.2	UCAAUGCAUUGAAAGUGACUA	TAATCACTTTCAATGCATTGA	881	901	AT5G41170.1 | Symbols: | Pentatricopeptide repeat (PPR-like) superfamily protein | chr5:16478486-16480584 REVERSE LENGTH=2099	1
ATH-MIR161.2	UCAAUGCAUUGAAAGUGACUA	TAGTCACGTTCAATGCATTGA	1039	1059	AT1G62590.1 | Symbols: | pentatricopeptide (PPR) repeat-containing protein | chr1:23176930-23179248 REVERSE LENGTH=2212	1
ATH-MIR161.2	UCAAUGCAUUGAAAGUGACUA	TAGTCACTTTCAACGCATTGA	989	1009	AT1G63400.1 | Symbols: | Pentatricopeptide repeat (PPR) superfamily protein | chr1:23507320-23509053 FORWARD LENGTH=1734	1
ATH-MIR161.2	UCAAUGCAUUGAAAGUGACUA	TAGTCACTTTCAGCGCATTGA	986	1006	AT1G62910.1 | Symbols: | Pentatricopeptide repeat (PPR) superfamily protein | chr1:23299057-23300958 FORWARD LENGTH=1902	1.5
ATH-MIR161.2	UCAAUGCAUUGAAAGUGACUA	TAGTCACTTTCAGCGCATTGA	968	988	AT1G62914.1 | Symbols: | pentatricopeptide (PPR) repeat-containing protein | chr1:23301576-23303162 FORWARD LENGTH=1587	1.5
ATH-MIR161.2	UCAAUGCAUUGAAAGUGACUA	TAGTCACTTTCAGCGCATTGA	974	994	AT1G62930.1 | Symbols: | Tetratricopeptide repeat (TPR)-like superfamily protein | chr1:23306534-23308683 FORWARD LENGTH=2150	1.5
ATH-MIR161.2	UCAAUGCAUUGAAAGUGACUA	TAGTCACTTTCAGCGCATTGA	1101	1121	AT1G63130.1 | Symbols: | Tetratricopeptide repeat (TPR)-like superfamily protein | chr1:23412730-23415149 FORWARD LENGTH=2420	1.5
ATH-MIR161.2	UCAAUGCAUUGAAAGUGACUA	TAGTCACTTTCAACTCATTGA	1017	1037	AT1G63080.1 | Symbols: | Pentatricopeptide repeat (PPR) superfamily protein | chr1:23387631-23390816 REVERSE LENGTH=3186	2
ATH-MIR161.2	UCAAUGCAUUGAAAGUGACUA	TGGTCACTTTCAATATATTGC	1035	1055	AT4G21670.1 | Symbols: CPL1, FRY2, ATCPL1 | C-terminal domain phosphatase-like 1 | chr4:11511115-11517396 FORWARD LENGTH=3774	2
ATH-MIR161.2	UCAAUGCAUUGAAAGUGACUA	TATTCACTTTCAGCGCATTGA	977	997	AT1G62670.1 | Symbols: RPF2 | rna processing factor 2 | chr1:23204773-23206665 REVERSE LENGTH=1893	2.5
ATH-MIR161.2	UCAAUGCAUUGAAAGUGACUA	TAATCACTTTCAGTGCTTTGA	873	893	AT1G06580.1 | Symbols: | Pentatricopeptide repeat (PPR) superfamily protein | chr1:2014003-2016054 REVERSE LENGTH=2052	2.5
ATH-MIR161.2	UCAAUGCAUUGAAAGUGACUA	TTGTCACTTTCACTGCGTTGA	737	757	AT1G64583.1 | Symbols: | Tetratricopeptide repeat (TPR)-like superfamily protein | chr1:23987051-23988740 REVERSE LENGTH=1690	2.5
ATH-MIR161.2	UCAAUGCAUUGAAAGUGACUA	TAATCACTTTCACTGCGTTGA	773	793	AT3G16710.1 | Symbols: | Pentatricopeptide repeat (PPR) superfamily protein | chr3:5690020-5691543 FORWARD LENGTH=1524	2.5
ATH-MIR161.2	UCAAUGCAUUGAAAGUGACUA	TAGTCGCTTTCATTGCCTTGG	2021	2041	AT3G32135.1 | Symbols: | transposable element gene | chr3:13134079-13136427 FORWARD LENGTH=2349	2.5
ATH-MIR162A-3P	UCGAUAAACCUCUGCAUCCAG	CTGGATGCAGAGGTTTATCGA	68	88	AT5G23065.1 | Symbols: MIR162B | MIR162B; miRNA | chr5:7740610-7740697 REVERSE LENGTH=88	0
ATH-MIR162A-3P	UCGAUAAACCUCUGCAUCCAG	CTGGATGCAGAGGTATTATCGA	3422	3443	AT1G01040.1 | Symbols: DCL1, CAF, SUS1, SIN1, ASU1, EMB76, EMB60, ATDCL1 | dicer-like 1 | chr1:23146-31227 FORWARD LENGTH=6251	2
ATH-MIR162A-5P	UGGAGGCAGCGGUUCAUCGAUC	GATCGATGAACCGCTGCCTCCA	222	243	AT5G08185.4 | Symbols: MIR162A | microRNA162A | chr5:2634101-2635438 REVERSE LENGTH=659	0
ATH-MIR162A-5P	UGGAGGCAGCGGUUCAUCGAUC	GATCGATGAACCGCTGCCTCCA	143	164	AT5G08185.3 | Symbols: MIR162A | microRNA162A | chr5:2634101-2635436 REVERSE LENGTH=580	0
ATH-MIR162A-5P	UGGAGGCAGCGGUUCAUCGAUC	GATCGATGAACCGCTGCCTCCA	233	254	AT5G08185.2 | Symbols: MIR162A | microRNA162A | chr5:2634101-2635438 REVERSE LENGTH=670	0
ATH-MIR162A-5P	UGGAGGCAGCGGUUCAUCGAUC	GATCGATGAACCGCTGCCTCCA	2	23	AT5G23065.1 | Symbols: MIR162B | MIR162B; miRNA | chr5:7740610-7740697 REVERSE LENGTH=88	0
ATH-MIR162B-3P	UCGAUAAACCUCUGCAUCCAG	CTGGATGCAGAGGTTTATCGA	68	88	AT5G23065.1 | Symbols: MIR162B | MIR162B; miRNA | chr5:7740610-7740697 REVERSE LENGTH=88	0
ATH-MIR162B-3P	UCGAUAAACCUCUGCAUCCAG	CTGGATGCAGAGGTATTATCGA	3422	3443	AT1G01040.1 | Symbols: DCL1, CAF, SUS1, SIN1, ASU1, EMB76, EMB60, ATDCL1 | dicer-like 1 | chr1:23146-31227 FORWARD LENGTH=6251	2
ATH-MIR162B-5P	UGGAGGCAGCGGUUCAUCGAUC	GATCGATGAACCGCTGCCTCCA	222	243	AT5G08185.4 | Symbols: MIR162A | microRNA162A | chr5:2634101-2635438 REVERSE LENGTH=659	0
ATH-MIR162B-5P	UGGAGGCAGCGGUUCAUCGAUC	GATCGATGAACCGCTGCCTCCA	143	164	AT5G08185.3 | Symbols: MIR162A | microRNA162A | chr5:2634101-2635436 REVERSE LENGTH=580	0
ATH-MIR162B-5P	UGGAGGCAGCGGUUCAUCGAUC	GATCGATGAACCGCTGCCTCCA	233	254	AT5G08185.2 | Symbols: MIR162A | microRNA162A | chr5:2634101-2635438 REVERSE LENGTH=670	0
ATH-MIR162B-5P	UGGAGGCAGCGGUUCAUCGAUC	GATCGATGAACCGCTGCCTCCA	2	23	AT5G23065.1 | Symbols: MIR162B | MIR162B; miRNA | chr5:7740610-7740697 REVERSE LENGTH=88	0
ATH-MIR163	UUGAAGAGGACUUGGAACUUCGAU	ATCGAAGTTCCAAGTCCTCTTCAA	429	452	AT1G66725.1 | Symbols: MIR163 | MIR163; miRNA | chr1:24883931-24884559 FORWARD LENGTH=629	0
ATH-MIR163	UUGAAGAGGACUUGGAACUUCGAU	ATCG AGTTCCAAGTCCTCTTCAA	333	355	AT1G66700.3 | Symbols: PXMT1 | S-adenosyl-L-methionine-dependent methyltransferases superfamily protein | chr1:24873293-24874746 REVERSE LENGTH=1369	2
ATH-MIR163	UUGAAGAGGACUUGGAACUUCGAU	ATCG AGTTCCAAGTCCTCTTCAA	345	367	AT1G66700.1 | Symbols: PXMT1 | S-adenosyl-L-methionine-dependent methyltransferases superfamily protein | chr1:24873291-24874758 REVERSE LENGTH=1299	2
ATH-MIR163	UUGAAGAGGACUUGGAACUUCGAU	ATCG AGTTCCAAGTCCTCTTCAA	329	351	AT1G66690.1 | Symbols: | S-adenosyl-L-methionine-dependent methyltransferases superfamily protein | chr1:24869554-24870850 REVERSE LENGTH=1114	2
ATH-MIR163	UUGAAGAGGACUUGGAACUUCGAU	ATCG AGTTCCAGGTCCTCTTCAA	333	355	AT1G66720.1 | Symbols: | S-adenosyl-L-methionine-dependent methyltransferases superfamily protein | chr1:24881180-24882480 FORWARD LENGTH=1115	2.5
ATH-MIR163	UUGAAGAGGACUUGGAACUUCGAU	ATTGAAGTTCCAATTCCTGTTCAT	101	124	AT1G75670.1 | Symbols: | DNA-directed RNA polymerases | chr1:28415204-28416627 REVERSE LENGTH=887	2.5
ATH-MIR163	UUGAAGAGGACUUGGAACUUCGAU	GTGGAAGTTCCAAGTCCTCTTCCT	1508	1531	AT4G21370.1 | Symbols: PSEUDOSRKA | S-locus protein kinase, putative | chr4:11383884-11387136 REVERSE LENGTH=2559	2.5
ATH-MIR164A	UGGAGAAGCAGGGCACGUGCA	TGCACGTGCCCTGCTTCTCCA	1	21	AT5G01747.1 | Symbols: MIR164B, MIR164 | MIR164/MIR164B; miRNA | chr5:287586-287734 FORWARD LENGTH=149	0
ATH-MIR164A	UGGAGAAGCAGGGCACGUGCA	TGCACGTGCCCTGCTTCTCCA	1	21	AT2G47585.1 | Symbols: MIR164A, MIR164 | MIR164/MIR164A; miRNA | chr2:19520770-19520847 FORWARD LENGTH=78	0
ATH-MIR164A	UGGAGAAGCAGGGCACGUGCA	CGCACGTGCCCTGCTTCTCCA	21	41	AT5G27807.1 | Symbols: MIR164C, MIR164, EEP1 | MIR164/MIR164C; miRNA | chr5:9852664-9852783 FORWARD LENGTH=120	1
ATH-MIR164A	UGGAGAAGCAGGGCACGUGCA	AGCACGTGTCCTGTTTCTCCA	664	684	AT3G15170.1 | Symbols: CUC1, ANAC054, ATNAC1 | NAC (No Apical Meristem) domain transcriptional regulator superfamily protein | chr3:5109883-5111447 FORWARD LENGTH=974	2
ATH-MIR164A	UGGAGAAGCAGGGCACGUGCA	AGCACGTACCCTGCTTCTCCA	802	822	AT1G56010.2 | Symbols: NAC1, ANAC022 | NAC domain containing protein 1 | chr1:20946571-20949281 REVERSE LENGTH=1393	2
ATH-MIR164A	UGGAGAAGCAGGGCACGUGCA	AGCACGTACCCTGCTTCTCCA	777	797	AT1G56010.1 | Symbols: NAC1, anac021 | NAC domain containing protein 1 | chr1:20946571-20948040 REVERSE LENGTH=1368	2
ATH-MIR164A	UGGAGAAGCAGGGCACGUGCA	AGCACGTGTCCTGTTTCTCCA	801	821	AT5G53950.1 | Symbols: CUC2, ANAC098, ATCUC2 | NAC (No Apical Meristem) domain transcriptional regulator superfamily protein | chr5:21901966-21903823 REVERSE LENGTH=1156	2
ATH-MIR164B-3P	CAUGUGCCCAUCUUCACCAUC	GATGGTGAAGATGGGTATATT	558	578	AT5G14770.1 | Symbols: | Tetratricopeptide repeat (TPR)-like superfamily protein | chr5:4772881-4775697 REVERSE LENGTH=2817	1
ATH-MIR164B-3P	CAUGUGCCCAUCUUCACCAUC	GATGGTGAAGATGGTCACAAA	34	54	AT1G18486.1 | Symbols: | unknown protein; FUNCTIONS IN: molecular_function unknown; INVOLVED IN: biological_process unknown; LOCATED IN: endomembrane system; BEST Arabidopsis thaliana protein match i	2
ATH-MIR164B-3P	CAUGUGCCCAUCUUCACCAUC	GATGGTGATGATGGTTACATA	116	136	AT2G37380.1 | Symbols: | unknown protein; BEST Arabidopsis thaliana protein match is: unknown protein (TAIR:AT2G39370.1); Has 1284 Blast hits to 422 proteins in 114 species: Archae - 0; Bacteria - 90	2.5
ATH-MIR164B-3P	CAUGUGCCCAUCUUCACCAUC	CATGGTGAAGATGGGCTTATA	393	413	AT4G09340.1 | Symbols: | SPla/RYanodine receptor (SPRY) domain-containing protein | chr4:5924602-5927635 REVERSE LENGTH=1795	2.5
ATH-MIR164B-5P	UGGAGAAGCAGGGCACGUGCA	TGCACGTGCCCTGCTTCTCCA	1	21	AT5G01747.1 | Symbols: MIR164B, MIR164 | MIR164/MIR164B; miRNA | chr5:287586-287734 FORWARD LENGTH=149	0
ATH-MIR164B-5P	UGGAGAAGCAGGGCACGUGCA	TGCACGTGCCCTGCTTCTCCA	1	21	AT2G47585.1 | Symbols: MIR164A, MIR164 | MIR164/MIR164A; miRNA | chr2:19520770-19520847 FORWARD LENGTH=78	0
ATH-MIR164B-5P	UGGAGAAGCAGGGCACGUGCA	CGCACGTGCCCTGCTTCTCCA	21	41	AT5G27807.1 | Symbols: MIR164C, MIR164, EEP1 | MIR164/MIR164C; miRNA | chr5:9852664-9852783 FORWARD LENGTH=120	1
ATH-MIR164B-5P	UGGAGAAGCAGGGCACGUGCA	AGCACGTGTCCTGTTTCTCCA	664	684	AT3G15170.1 | Symbols: CUC1, ANAC054, ATNAC1 | NAC (No Apical Meristem) domain transcriptional regulator superfamily protein | chr3:5109883-5111447 FORWARD LENGTH=974	2
ATH-MIR164B-5P	UGGAGAAGCAGGGCACGUGCA	AGCACGTACCCTGCTTCTCCA	802	822	AT1G56010.2 | Symbols: NAC1, ANAC022 | NAC domain containing protein 1 | chr1:20946571-20949281 REVERSE LENGTH=1393	2
ATH-MIR164B-5P	UGGAGAAGCAGGGCACGUGCA	AGCACGTACCCTGCTTCTCCA	777	797	AT1G56010.1 | Symbols: NAC1, anac021 | NAC domain containing protein 1 | chr1:20946571-20948040 REVERSE LENGTH=1368	2
ATH-MIR164B-5P	UGGAGAAGCAGGGCACGUGCA	AGCACGTGTCCTGTTTCTCCA	801	821	AT5G53950.1 | Symbols: CUC2, ANAC098, ATCUC2 | NAC (No Apical Meristem) domain transcriptional regulator superfamily protein | chr5:21901966-21903823 REVERSE LENGTH=1156	2
ATH-MIR164C-3P	CACGUGUUCUACUACUCCAAC	GTTGGAGTAGTAGAACACGTG	84	104	AT5G27807.1 | Symbols: MIR164C, MIR164, EEP1 | MIR164/MIR164C; miRNA | chr5:9852664-9852783 FORWARD LENGTH=120	0
ATH-MIR164C-5P	UGGAGAAGCAGGGCACGUGCG	CGCACGTGCCCTGCTTCTCCA	21	41	AT5G27807.1 | Symbols: MIR164C, MIR164, EEP1 | MIR164/MIR164C; miRNA | chr5:9852664-9852783 FORWARD LENGTH=120	0
ATH-MIR164C-5P	UGGAGAAGCAGGGCACGUGCG	TGCACGTGCCCTGCTTCTCCA	1	21	AT5G01747.1 | Symbols: MIR164B, MIR164 | MIR164/MIR164B; miRNA | chr5:287586-287734 FORWARD LENGTH=149	0.5
ATH-MIR164C-5P	UGGAGAAGCAGGGCACGUGCG	TGCACGTGCCCTGCTTCTCCA	1	21	AT2G47585.1 | Symbols: MIR164A, MIR164 | MIR164/MIR164A; miRNA | chr2:19520770-19520847 FORWARD LENGTH=78	0.5
ATH-MIR164C-5P	UGGAGAAGCAGGGCACGUGCG	AGCACGTGTCCTGTTTCTCCA	664	684	AT3G15170.1 | Symbols: CUC1, ANAC054, ATNAC1 | NAC (No Apical Meristem) domain transcriptional regulator superfamily protein | chr3:5109883-5111447 FORWARD LENGTH=974	2
ATH-MIR164C-5P	UGGAGAAGCAGGGCACGUGCG	AGCACGTACCCTGCTTCTCCA	802	822	AT1G56010.2 | Symbols: NAC1, ANAC022 | NAC domain containing protein 1 | chr1:20946571-20949281 REVERSE LENGTH=1393	2
ATH-MIR164C-5P	UGGAGAAGCAGGGCACGUGCG	AGCACGTACCCTGCTTCTCCA	777	797	AT1G56010.1 | Symbols: NAC1, anac021 | NAC domain containing protein 1 | chr1:20946571-20948040 REVERSE LENGTH=1368	2
ATH-MIR164C-5P	UGGAGAAGCAGGGCACGUGCG	AGCACGTGTCCTGTTTCTCCA	801	821	AT5G53950.1 | Symbols: CUC2, ANAC098, ATCUC2 | NAC (No Apical Meristem) domain transcriptional regulator superfamily protein | chr5:21901966-21903823 REVERSE LENGTH=1156	2
ATH-MIR165A-3P	UCGGACCAGGCUUCAUCCCCC	GGGGGATGAAGCCTGGTCCGA	116	136	AT4G00885.1 | Symbols: MIR165B, MIR165 | MIR165/MIR165B; miRNA | chr4:369856-369991 REVERSE LENGTH=136	0
ATH-MIR165A-3P	UCGGACCAGGCUUCAUCCCCC	GGGGGATGAAGCCTGGTCCGA	81	101	AT1G01183.1 | Symbols: MIR165A, MIR165 | MIR165/MIR165A; miRNA | chr1:78932-79032 REVERSE LENGTH=101	0
ATH-MIR165A-3P	UCGGACCAGGCUUCAUCCCCC	GGGGAATGAAGCCTGGTCCGA	70	90	AT5G63715.1 | Symbols: MIR166G, MIR166 | MIR166/MIR166G; miRNA | chr5:25504813-25504902 FORWARD LENGTH=90	1
ATH-MIR165A-3P	UCGGACCAGGCUUCAUCCCCC	GGGGAATGAAGCCTGGTCCGA	116	136	AT2G46685.1 | Symbols: MIR166A, MIR166 | MIR166/MIR166A; miRNA | chr2:19176126-19176261 FORWARD LENGTH=136	1
ATH-MIR165A-3P	UCGGACCAGGCUUCAUCCCCC	GGGGAATGAAGCCTGGTCCGA	92	112	AT3G61897.1 | Symbols: MIR166B, MIR166 | MIR166/MIR166B; miRNA | chr3:22922210-22922321 FORWARD LENGTH=112	1
ATH-MIR165A-3P	UCGGACCAGGCUUCAUCCCCC	GGGGAATGAAGCCTGGTCCGA	88	108	AT5G08712.1 | Symbols: MIR166C, MIR166 | MIR166/MIR166C; miRNA | chr5:2838650-2838757 FORWARD LENGTH=108	1
ATH-MIR165A-3P	UCGGACCAGGCUUCAUCCCCC	GGGGAATGAAGCCTGGTCCGA	115	135	AT5G41905.1 | Symbols: MIR166E, MIR166 | MIR166/MIR166E; miRNA | chr5:16775524-16775658 REVERSE LENGTH=135	1
ATH-MIR165A-3P	UCGGACCAGGCUUCAUCCCCC	GGGGAATGAAGCCTGGTCCGA	81	101	AT5G08717.1 | Symbols: MIR166D, MIR166 | MIR166/MIR166D; miRNA | chr5:2840628-2840728 FORWARD LENGTH=101	1
ATH-MIR165A-3P	UCGGACCAGGCUUCAUCCCCC	GGGGAATGAAGCCTGGTCCGA	71	91	AT5G43603.1 | Symbols: MIR166F, MIR166 | MIR166/MIR166F; miRNA | chr5:17516308-17516398 FORWARD LENGTH=91	1
ATH-MIR165A-3P	UCGGACCAGGCUUCAUCCCCC	TTGGGATGAAGCCTGGTCCGG	870	890	AT2G34710.1 | Symbols: PHB, ATHB14, ATHB-14, PHB-1D | Homeobox-leucine zipper family protein / lipid-binding START domain-containing protein | chr2:14639323-14644273 REVERSE LENGTH=3064	2
ATH-MIR165A-3P	UCGGACCAGGCUUCAUCCCCC	TTGGGATGAAGCCTGGTCCGG	795	815	AT1G30490.1 | Symbols: PHV, ATHB9 | Homeobox-leucine zipper family protein / lipid-binding START domain-containing protein | chr1:10796135-10800961 REVERSE LENGTH=2936	2
ATH-MIR165A-3P	UCGGACCAGGCUUCAUCCCCC	CTGGGATGAAGCCTGGTCCGG	934	954	AT4G32880.1 | Symbols: ATHB-8, ATHB8, HB-8 | homeobox gene 8 | chr4:15863452-15868625 REVERSE LENGTH=3023	2
ATH-MIR165A-3P	UCGGACCAGGCUUCAUCCCCC	CTGGGATGAAGCCTGGTCCGG	1262	1282	AT5G60690.1 | Symbols: REV, IFL, IFL1 | Homeobox-leucine zipper family protein / lipid-binding START domain-containing protein | chr5:24397023-24402195 FORWARD LENGTH=3502	2
ATH-MIR165A-5P	GGAAUGUUGUCUGGAUCGAGG	CCTCGATCCAGACAACATTCC	3	23	AT1G01183.1 | Symbols: MIR165A, MIR165 | MIR165/MIR165A; miRNA | chr1:78932-79032 REVERSE LENGTH=101	0
ATH-MIR165A-5P	GGAAUGUUGUCUGGAUCGAGG	CCACGATCCAGACAACATTCC	1329	1349	AT5G24010.1 | Symbols: | Protein kinase superfamily protein | chr5:8113795-8116615 FORWARD LENGTH=2821	1
ATH-MIR165A-5P	GGAAUGUUGUCUGGAUCGAGG	CCTCGAGCCAGACAATATTCC	3	23	AT5G08717.1 | Symbols: MIR166D, MIR166 | MIR166/MIR166D; miRNA | chr5:2840628-2840728 FORWARD LENGTH=101	1.5
ATH-MIR165A-5P	GGAAUGUUGUCUGGAUCGAGG	CTTCGATCCAGACGATGTTCG	303	323	AT2G22475.2 | Symbols: GEM | GRAM domain family protein | chr2:9541401-9545009 FORWARD LENGTH=1636	2
ATH-MIR165A-5P	GGAAUGUUGUCUGGAUCGAGG	CCTCGATCCAGAAAACAATCT	1062	1082	AT5G06350.1 | Symbols: | ARM repeat superfamily protein | chr5:1938781-1944357 FORWARD LENGTH=2794	2
ATH-MIR165A-5P	GGAAUGUUGUCUGGAUCGAGG	CTTCGATCCAGACGATGTTCG	303	323	AT2G22475.1 | Symbols: GEM | GRAM domain family protein | chr2:9541401-9545010 FORWARD LENGTH=1254	2
ATH-MIR165A-5P	GGAAUGUUGUCUGGAUCGAGG	CCTCGAGCCAGACAACAGTCC	3	23	AT2G46685.1 | Symbols: MIR166A, MIR166 | MIR166/MIR166A; miRNA | chr2:19176126-19176261 FORWARD LENGTH=136	2
ATH-MIR165A-5P	GGAAUGUUGUCUGGAUCGAGG	CCTCGAGCCAGACAACAGTCC	3	23	AT3G61897.1 | Symbols: MIR166B, MIR166 | MIR166/MIR166B; miRNA | chr3:22922210-22922321 FORWARD LENGTH=112	2
ATH-MIR165A-5P	GGAAUGUUGUCUGGAUCGAGG	CCTCGAGCCAGACAACAATCC	3	23	AT5G08712.1 | Symbols: MIR166C, MIR166 | MIR166/MIR166C; miRNA | chr5:2838650-2838757 FORWARD LENGTH=108	2
ATH-MIR165A-5P	GGAAUGUUGUCUGGAUCGAGG	CCTCGATCCAGACAACGAACG	641	661	AT1G27040.1 | Symbols: | Major facilitator superfamily protein | chr1:9386784-9390042 REVERSE LENGTH=1837	2.5
ATH-MIR165A-5P	GGAAUGUUGUCUGGAUCGAGG	CCTCGATCCAGACAACGAACG	681	701	AT1G27040.2 | Symbols: | Major facilitator superfamily protein | chr1:9386784-9389914 REVERSE LENGTH=1877	2.5
ATH-MIR165A-5P	GGAAUGUUGUCUGGAUCGAGG	TTTCGATCCAGACGCCATTCG	431	451	AT2G35570.1 | Symbols: | pseudogene, serpin (serine protease inhibitor) family, similar to phloem serpin-1 (Cucurbita maxima) GI:9937311; blastp match of 49% identity and 9.9e-85 P-value to GP|262247	2.5
ATH-MIR165B	UCGGACCAGGCUUCAUCCCCC	GGGGGATGAAGCCTGGTCCGA	116	136	AT4G00885.1 | Symbols: MIR165B, MIR165 | MIR165/MIR165B; miRNA | chr4:369856-369991 REVERSE LENGTH=136	0
ATH-MIR165B	UCGGACCAGGCUUCAUCCCCC	GGGGGATGAAGCCTGGTCCGA	81	101	AT1G01183.1 | Symbols: MIR165A, MIR165 | MIR165/MIR165A; miRNA | chr1:78932-79032 REVERSE LENGTH=101	0
ATH-MIR165B	UCGGACCAGGCUUCAUCCCCC	GGGGAATGAAGCCTGGTCCGA	70	90	AT5G63715.1 | Symbols: MIR166G, MIR166 | MIR166/MIR166G; miRNA | chr5:25504813-25504902 FORWARD LENGTH=90	1
ATH-MIR165B	UCGGACCAGGCUUCAUCCCCC	GGGGAATGAAGCCTGGTCCGA	116	136	AT2G46685.1 | Symbols: MIR166A, MIR166 | MIR166/MIR166A; miRNA | chr2:19176126-19176261 FORWARD LENGTH=136	1
ATH-MIR165B	UCGGACCAGGCUUCAUCCCCC	GGGGAATGAAGCCTGGTCCGA	92	112	AT3G61897.1 | Symbols: MIR166B, MIR166 | MIR166/MIR166B; miRNA | chr3:22922210-22922321 FORWARD LENGTH=112	1
ATH-MIR165B	UCGGACCAGGCUUCAUCCCCC	GGGGAATGAAGCCTGGTCCGA	88	108	AT5G08712.1 | Symbols: MIR166C, MIR166 | MIR166/MIR166C; miRNA | chr5:2838650-2838757 FORWARD LENGTH=108	1
ATH-MIR165B	UCGGACCAGGCUUCAUCCCCC	GGGGAATGAAGCCTGGTCCGA	115	135	AT5G41905.1 | Symbols: MIR166E, MIR166 | MIR166/MIR166E; miRNA | chr5:16775524-16775658 REVERSE LENGTH=135	1
ATH-MIR165B	UCGGACCAGGCUUCAUCCCCC	GGGGAATGAAGCCTGGTCCGA	81	101	AT5G08717.1 | Symbols: MIR166D, MIR166 | MIR166/MIR166D; miRNA | chr5:2840628-2840728 FORWARD LENGTH=101	1
ATH-MIR165B	UCGGACCAGGCUUCAUCCCCC	GGGGAATGAAGCCTGGTCCGA	71	91	AT5G43603.1 | Symbols: MIR166F, MIR166 | MIR166/MIR166F; miRNA | chr5:17516308-17516398 FORWARD LENGTH=91	1
ATH-MIR165B	UCGGACCAGGCUUCAUCCCCC	TTGGGATGAAGCCTGGTCCGG	870	890	AT2G34710.1 | Symbols: PHB, ATHB14, ATHB-14, PHB-1D | Homeobox-leucine zipper family protein / lipid-binding START domain-containing protein | chr2:14639323-14644273 REVERSE LENGTH=3064	2
ATH-MIR165B	UCGGACCAGGCUUCAUCCCCC	TTGGGATGAAGCCTGGTCCGG	795	815	AT1G30490.1 | Symbols: PHV, ATHB9 | Homeobox-leucine zipper family protein / lipid-binding START domain-containing protein | chr1:10796135-10800961 REVERSE LENGTH=2936	2
ATH-MIR165B	UCGGACCAGGCUUCAUCCCCC	CTGGGATGAAGCCTGGTCCGG	934	954	AT4G32880.1 | Symbols: ATHB-8, ATHB8, HB-8 | homeobox gene 8 | chr4:15863452-15868625 REVERSE LENGTH=3023	2
ATH-MIR165B	UCGGACCAGGCUUCAUCCCCC	CTGGGATGAAGCCTGGTCCGG	1262	1282	AT5G60690.1 | Symbols: REV, IFL, IFL1 | Homeobox-leucine zipper family protein / lipid-binding START domain-containing protein | chr5:24397023-24402195 FORWARD LENGTH=3502	2
ATH-MIR166A-3P	UCGGACCAGGCUUCAUUCCCC	GGGGAATGAAGCCTGGTCCGA	70	90	AT5G63715.1 | Symbols: MIR166G, MIR166 | MIR166/MIR166G; miRNA | chr5:25504813-25504902 FORWARD LENGTH=90	0
ATH-MIR166A-3P	UCGGACCAGGCUUCAUUCCCC	GGGGAATGAAGCCTGGTCCGA	71	91	AT5G43603.1 | Symbols: MIR166F, MIR166 | MIR166/MIR166F; miRNA | chr5:17516308-17516398 FORWARD LENGTH=91	0
ATH-MIR166A-3P	UCGGACCAGGCUUCAUUCCCC	GGGGAATGAAGCCTGGTCCGA	81	101	AT5G08717.1 | Symbols: MIR166D, MIR166 | MIR166/MIR166D; miRNA | chr5:2840628-2840728 FORWARD LENGTH=101	0
ATH-MIR166A-3P	UCGGACCAGGCUUCAUUCCCC	GGGGAATGAAGCCTGGTCCGA	115	135	AT5G41905.1 | Symbols: MIR166E, MIR166 | MIR166/MIR166E; miRNA | chr5:16775524-16775658 REVERSE LENGTH=135	0
ATH-MIR166A-3P	UCGGACCAGGCUUCAUUCCCC	GGGGAATGAAGCCTGGTCCGA	88	108	AT5G08712.1 | Symbols: MIR166C, MIR166 | MIR166/MIR166C; miRNA | chr5:2838650-2838757 FORWARD LENGTH=108	0
ATH-MIR166A-3P	UCGGACCAGGCUUCAUUCCCC	GGGGAATGAAGCCTGGTCCGA	116	136	AT2G46685.1 | Symbols: MIR166A, MIR166 | MIR166/MIR166A; miRNA | chr2:19176126-19176261 FORWARD LENGTH=136	0
ATH-MIR166A-3P	UCGGACCAGGCUUCAUUCCCC	GGGGAATGAAGCCTGGTCCGA	92	112	AT3G61897.1 | Symbols: MIR166B, MIR166 | MIR166/MIR166B; miRNA | chr3:22922210-22922321 FORWARD LENGTH=112	0
ATH-MIR166A-3P	UCGGACCAGGCUUCAUUCCCC	GGGGGATGAAGCCTGGTCCGA	81	101	AT1G01183.1 | Symbols: MIR165A, MIR165 | MIR165/MIR165A; miRNA | chr1:78932-79032 REVERSE LENGTH=101	0.5
ATH-MIR166A-3P	UCGGACCAGGCUUCAUUCCCC	GGGGGATGAAGCCTGGTCCGA	116	136	AT4G00885.1 | Symbols: MIR165B, MIR165 | MIR165/MIR165B; miRNA | chr4:369856-369991 REVERSE LENGTH=136	0.5
ATH-MIR166A-3P	UCGGACCAGGCUUCAUUCCCC	CTGGAATGAAGCCTGGTCCGG	1268	1288	AT1G52150.3 | Symbols: ATHB-15, ATHB15, CNA, ICU4 | Homeobox-leucine zipper family protein / lipid-binding START domain-containing protein | chr1:19409711-19414678 REVERSE LENGTH=3509	2
ATH-MIR166A-3P	UCGGACCAGGCUUCAUUCCCC	CTGGAATGAAGCCTGGTCCGG	1268	1288	AT1G52150.2 | Symbols: ATHB-15, ATHB15, CNA, ICU4 | Homeobox-leucine zipper family protein / lipid-binding START domain-containing protein | chr1:19409711-19414678 REVERSE LENGTH=3433	2
ATH-MIR166A-3P	UCGGACCAGGCUUCAUUCCCC	CTGGAATGAAGCCTGGTCCGG	1268	1288	AT1G52150.1 | Symbols: ATHB-15, ATHB15, CNA, ICU4 | Homeobox-leucine zipper family protein / lipid-binding START domain-containing protein | chr1:19409711-19414678 REVERSE LENGTH=3430	2
ATH-MIR166A-3P	UCGGACCAGGCUUCAUUCCCC	GGGGAAAGAAGTTTGGTCTGT	580	600	AT3G05480.2 | Symbols: ATRAD9, RAD9 | cell cycle checkpoint control protein family | chr3:1585302-1588332 FORWARD LENGTH=1438	2.5
ATH-MIR166A-3P	UCGGACCAGGCUUCAUUCCCC	GGGGAAAGAAGTTTGGTCTGT	631	651	AT3G05480.3 | Symbols: RAD9 | cell cycle checkpoint control protein family | chr3:1585302-1588722 FORWARD LENGTH=1553	2.5
ATH-MIR166A-3P	UCGGACCAGGCUUCAUUCCCC	AGGCAATGAAGCTTGGTCCGA	313	333	AT1G37050.1 | Symbols: | transposable element gene | chr1:14079841-14083072 FORWARD LENGTH=1863	2.5
ATH-MIR166A-3P	UCGGACCAGGCUUCAUUCCCC	GGGTAATGAAGCTTGCTCCGG	434	454	AT5G49250.1 | Symbols: | Beta-galactosidase related protein | chr5:19965343-19965945 FORWARD LENGTH=603	2.5
ATH-MIR166A-3P	UCGGACCAGGCUUCAUUCCCC	GGGGAAAGAAGTTTGGTCTGT	548	568	AT3G05480.1 | Symbols: ATRAD9, RAD9 | cell cycle checkpoint control protein family | chr3:1585334-1588238 FORWARD LENGTH=1369	2.5
ATH-MIR166A-5P	GGACUGUUGUCUGGCUCGAGG	CCTCGAGCCAGACAACAGTCC	3	23	AT3G61897.1 | Symbols: MIR166B, MIR166 | MIR166/MIR166B; miRNA | chr3:22922210-22922321 FORWARD LENGTH=112	0
ATH-MIR166A-5P	GGACUGUUGUCUGGCUCGAGG	CCTCGAGCCAGACAACAGTCC	3	23	AT2G46685.1 | Symbols: MIR166A, MIR166 | MIR166/MIR166A; miRNA | chr2:19176126-19176261 FORWARD LENGTH=136	0
ATH-MIR166A-5P	GGACUGUUGUCUGGCUCGAGG	CCTCGAGCCAGACAACAATCC	3	23	AT5G08712.1 | Symbols: MIR166C, MIR166 | MIR166/MIR166C; miRNA | chr5:2838650-2838757 FORWARD LENGTH=108	1
ATH-MIR166A-5P	GGACUGUUGUCUGGCUCGAGG	CCTCGAGCCAGACAATATTCC	3	23	AT5G08717.1 | Symbols: MIR166D, MIR166 | MIR166/MIR166D; miRNA | chr5:2840628-2840728 FORWARD LENGTH=101	1.5
ATH-MIR166A-5P	GGACUGUUGUCUGGCUCGAGG	CCTCGTGCCAGACAACATTCC	3	23	AT5G41905.1 | Symbols: MIR166E, MIR166 | MIR166/MIR166E; miRNA | chr5:16775524-16775658 REVERSE LENGTH=135	2
ATH-MIR166A-5P	GGACUGUUGUCUGGCUCGAGG	CCTCGATCCAGACAACATTCC	3	23	AT1G01183.1 | Symbols: MIR165A, MIR165 | MIR165/MIR165A; miRNA | chr1:78932-79032 REVERSE LENGTH=101	2
ATH-MIR166B-3P	UCGGACCAGGCUUCAUUCCCC	GGGGAATGAAGCCTGGTCCGA	70	90	AT5G63715.1 | Symbols: MIR166G, MIR166 | MIR166/MIR166G; miRNA | chr5:25504813-25504902 FORWARD LENGTH=90	0
ATH-MIR166B-3P	UCGGACCAGGCUUCAUUCCCC	GGGGAATGAAGCCTGGTCCGA	71	91	AT5G43603.1 | Symbols: MIR166F, MIR166 | MIR166/MIR166F; miRNA | chr5:17516308-17516398 FORWARD LENGTH=91	0
ATH-MIR166B-3P	UCGGACCAGGCUUCAUUCCCC	GGGGAATGAAGCCTGGTCCGA	81	101	AT5G08717.1 | Symbols: MIR166D, MIR166 | MIR166/MIR166D; miRNA | chr5:2840628-2840728 FORWARD LENGTH=101	0
ATH-MIR166B-3P	UCGGACCAGGCUUCAUUCCCC	GGGGAATGAAGCCTGGTCCGA	115	135	AT5G41905.1 | Symbols: MIR166E, MIR166 | MIR166/MIR166E; miRNA | chr5:16775524-16775658 REVERSE LENGTH=135	0
ATH-MIR166B-3P	UCGGACCAGGCUUCAUUCCCC	GGGGAATGAAGCCTGGTCCGA	88	108	AT5G08712.1 | Symbols: MIR166C, MIR166 | MIR166/MIR166C; miRNA | chr5:2838650-2838757 FORWARD LENGTH=108	0
ATH-MIR166B-3P	UCGGACCAGGCUUCAUUCCCC	GGGGAATGAAGCCTGGTCCGA	116	136	AT2G46685.1 | Symbols: MIR166A, MIR166 | MIR166/MIR166A; miRNA | chr2:19176126-19176261 FORWARD LENGTH=136	0
ATH-MIR166B-3P	UCGGACCAGGCUUCAUUCCCC	GGGGAATGAAGCCTGGTCCGA	92	112	AT3G61897.1 | Symbols: MIR166B, MIR166 | MIR166/MIR166B; miRNA | chr3:22922210-22922321 FORWARD LENGTH=112	0
ATH-MIR166B-3P	UCGGACCAGGCUUCAUUCCCC	GGGGGATGAAGCCTGGTCCGA	81	101	AT1G01183.1 | Symbols: MIR165A, MIR165 | MIR165/MIR165A; miRNA | chr1:78932-79032 REVERSE LENGTH=101	0.5
ATH-MIR166B-3P	UCGGACCAGGCUUCAUUCCCC	GGGGGATGAAGCCTGGTCCGA	116	136	AT4G00885.1 | Symbols: MIR165B, MIR165 | MIR165/MIR165B; miRNA | chr4:369856-369991 REVERSE LENGTH=136	0.5
ATH-MIR166B-3P	UCGGACCAGGCUUCAUUCCCC	CTGGAATGAAGCCTGGTCCGG	1268	1288	AT1G52150.3 | Symbols: ATHB-15, ATHB15, CNA, ICU4 | Homeobox-leucine zipper family protein / lipid-binding START domain-containing protein | chr1:19409711-19414678 REVERSE LENGTH=3509	2
ATH-MIR166B-3P	UCGGACCAGGCUUCAUUCCCC	CTGGAATGAAGCCTGGTCCGG	1268	1288	AT1G52150.2 | Symbols: ATHB-15, ATHB15, CNA, ICU4 | Homeobox-leucine zipper family protein / lipid-binding START domain-containing protein | chr1:19409711-19414678 REVERSE LENGTH=3433	2
ATH-MIR166B-3P	UCGGACCAGGCUUCAUUCCCC	CTGGAATGAAGCCTGGTCCGG	1268	1288	AT1G52150.1 | Symbols: ATHB-15, ATHB15, CNA, ICU4 | Homeobox-leucine zipper family protein / lipid-binding START domain-containing protein | chr1:19409711-19414678 REVERSE LENGTH=3430	2
ATH-MIR166B-3P	UCGGACCAGGCUUCAUUCCCC	GGGGAAAGAAGTTTGGTCTGT	580	600	AT3G05480.2 | Symbols: ATRAD9, RAD9 | cell cycle checkpoint control protein family | chr3:1585302-1588332 FORWARD LENGTH=1438	2.5
ATH-MIR166B-3P	UCGGACCAGGCUUCAUUCCCC	GGGGAAAGAAGTTTGGTCTGT	631	651	AT3G05480.3 | Symbols: RAD9 | cell cycle checkpoint control protein family | chr3:1585302-1588722 FORWARD LENGTH=1553	2.5
ATH-MIR166B-3P	UCGGACCAGGCUUCAUUCCCC	AGGCAATGAAGCTTGGTCCGA	313	333	AT1G37050.1 | Symbols: | transposable element gene | chr1:14079841-14083072 FORWARD LENGTH=1863	2.5
ATH-MIR166B-3P	UCGGACCAGGCUUCAUUCCCC	GGGTAATGAAGCTTGCTCCGG	434	454	AT5G49250.1 | Symbols: | Beta-galactosidase related protein | chr5:19965343-19965945 FORWARD LENGTH=603	2.5
ATH-MIR166B-3P	UCGGACCAGGCUUCAUUCCCC	GGGGAAAGAAGTTTGGTCTGT	548	568	AT3G05480.1 | Symbols: ATRAD9, RAD9 | cell cycle checkpoint control protein family | chr3:1585334-1588238 FORWARD LENGTH=1369	2.5
ATH-MIR166B-5P	GGACUGUUGUCUGGCUCGAGG	CCTCGAGCCAGACAACAGTCC	3	23	AT3G61897.1 | Symbols: MIR166B, MIR166 | MIR166/MIR166B; miRNA | chr3:22922210-22922321 FORWARD LENGTH=112	0
ATH-MIR166B-5P	GGACUGUUGUCUGGCUCGAGG	CCTCGAGCCAGACAACAGTCC	3	23	AT2G46685.1 | Symbols: MIR166A, MIR166 | MIR166/MIR166A; miRNA | chr2:19176126-19176261 FORWARD LENGTH=136	0
ATH-MIR166B-5P	GGACUGUUGUCUGGCUCGAGG	CCTCGAGCCAGACAACAATCC	3	23	AT5G08712.1 | Symbols: MIR166C, MIR166 | MIR166/MIR166C; miRNA | chr5:2838650-2838757 FORWARD LENGTH=108	1
ATH-MIR166B-5P	GGACUGUUGUCUGGCUCGAGG	CCTCGAGCCAGACAATATTCC	3	23	AT5G08717.1 | Symbols: MIR166D, MIR166 | MIR166/MIR166D; miRNA | chr5:2840628-2840728 FORWARD LENGTH=101	1.5
ATH-MIR166B-5P	GGACUGUUGUCUGGCUCGAGG	CCTCGTGCCAGACAACATTCC	3	23	AT5G41905.1 | Symbols: MIR166E, MIR166 | MIR166/MIR166E; miRNA | chr5:16775524-16775658 REVERSE LENGTH=135	2
ATH-MIR166B-5P	GGACUGUUGUCUGGCUCGAGG	CCTCGATCCAGACAACATTCC	3	23	AT1G01183.1 | Symbols: MIR165A, MIR165 | MIR165/MIR165A; miRNA | chr1:78932-79032 REVERSE LENGTH=101	2
ATH-MIR166C	UCGGACCAGGCUUCAUUCCCC	GGGGAATGAAGCCTGGTCCGA	70	90	AT5G63715.1 | Symbols: MIR166G, MIR166 | MIR166/MIR166G; miRNA | chr5:25504813-25504902 FORWARD LENGTH=90	0
ATH-MIR166C	UCGGACCAGGCUUCAUUCCCC	GGGGAATGAAGCCTGGTCCGA	116	136	AT2G46685.1 | Symbols: MIR166A, MIR166 | MIR166/MIR166A; miRNA | chr2:19176126-19176261 FORWARD LENGTH=136	0
ATH-MIR166C	UCGGACCAGGCUUCAUUCCCC	GGGGAATGAAGCCTGGTCCGA	92	112	AT3G61897.1 | Symbols: MIR166B, MIR166 | MIR166/MIR166B; miRNA | chr3:22922210-22922321 FORWARD LENGTH=112	0
ATH-MIR166C	UCGGACCAGGCUUCAUUCCCC	GGGGAATGAAGCCTGGTCCGA	88	108	AT5G08712.1 | Symbols: MIR166C, MIR166 | MIR166/MIR166C; miRNA | chr5:2838650-2838757 FORWARD LENGTH=108	0
ATH-MIR166C	UCGGACCAGGCUUCAUUCCCC	GGGGAATGAAGCCTGGTCCGA	115	135	AT5G41905.1 | Symbols: MIR166E, MIR166 | MIR166/MIR166E; miRNA | chr5:16775524-16775658 REVERSE LENGTH=135	0
ATH-MIR166C	UCGGACCAGGCUUCAUUCCCC	GGGGAATGAAGCCTGGTCCGA	81	101	AT5G08717.1 | Symbols: MIR166D, MIR166 | MIR166/MIR166D; miRNA | chr5:2840628-2840728 FORWARD LENGTH=101	0
ATH-MIR166C	UCGGACCAGGCUUCAUUCCCC	GGGGAATGAAGCCTGGTCCGA	71	91	AT5G43603.1 | Symbols: MIR166F, MIR166 | MIR166/MIR166F; miRNA | chr5:17516308-17516398 FORWARD LENGTH=91	0
ATH-MIR166C	UCGGACCAGGCUUCAUUCCCC	GGGGGATGAAGCCTGGTCCGA	116	136	AT4G00885.1 | Symbols: MIR165B, MIR165 | MIR165/MIR165B; miRNA | chr4:369856-369991 REVERSE LENGTH=136	0.5
ATH-MIR166C	UCGGACCAGGCUUCAUUCCCC	GGGGGATGAAGCCTGGTCCGA	81	101	AT1G01183.1 | Symbols: MIR165A, MIR165 | MIR165/MIR165A; miRNA | chr1:78932-79032 REVERSE LENGTH=101	0.5
ATH-MIR166C	UCGGACCAGGCUUCAUUCCCC	CTGGAATGAAGCCTGGTCCGG	1268	1288	AT1G52150.3 | Symbols: ATHB-15, ATHB15, CNA, ICU4 | Homeobox-leucine zipper family protein / lipid-binding START domain-containing protein | chr1:19409711-19414678 REVERSE LENGTH=3509	2
ATH-MIR166C	UCGGACCAGGCUUCAUUCCCC	CTGGAATGAAGCCTGGTCCGG	1268	1288	AT1G52150.2 | Symbols: ATHB-15, ATHB15, CNA, ICU4 | Homeobox-leucine zipper family protein / lipid-binding START domain-containing protein | chr1:19409711-19414678 REVERSE LENGTH=3433	2
ATH-MIR166C	UCGGACCAGGCUUCAUUCCCC	CTGGAATGAAGCCTGGTCCGG	1268	1288	AT1G52150.1 | Symbols: ATHB-15, ATHB15, CNA, ICU4 | Homeobox-leucine zipper family protein / lipid-binding START domain-containing protein | chr1:19409711-19414678 REVERSE LENGTH=3430	2
ATH-MIR166C	UCGGACCAGGCUUCAUUCCCC	GGGGAAAGAAGTTTGGTCTGT	548	568	AT3G05480.1 | Symbols: ATRAD9, RAD9 | cell cycle checkpoint control protein family | chr3:1585334-1588238 FORWARD LENGTH=1369	2.5
ATH-MIR166C	UCGGACCAGGCUUCAUUCCCC	AGGCAATGAAGCTTGGTCCGA	313	333	AT1G37050.1 | Symbols: | transposable element gene | chr1:14079841-14083072 FORWARD LENGTH=1863	2.5
ATH-MIR166C	UCGGACCAGGCUUCAUUCCCC	GGGTAATGAAGCTTGCTCCGG	434	454	AT5G49250.1 | Symbols: | Beta-galactosidase related protein | chr5:19965343-19965945 FORWARD LENGTH=603	2.5
ATH-MIR166C	UCGGACCAGGCUUCAUUCCCC	GGGGAAAGAAGTTTGGTCTGT	580	600	AT3G05480.2 | Symbols: ATRAD9, RAD9 | cell cycle checkpoint control protein family | chr3:1585302-1588332 FORWARD LENGTH=1438	2.5
ATH-MIR166C	UCGGACCAGGCUUCAUUCCCC	GGGGAAAGAAGTTTGGTCTGT	631	651	AT3G05480.3 | Symbols: RAD9 | cell cycle checkpoint control protein family | chr3:1585302-1588722 FORWARD LENGTH=1553	2.5
ATH-MIR166D	UCGGACCAGGCUUCAUUCCCC	GGGGAATGAAGCCTGGTCCGA	70	90	AT5G63715.1 | Symbols: MIR166G, MIR166 | MIR166/MIR166G; miRNA | chr5:25504813-25504902 FORWARD LENGTH=90	0
ATH-MIR166D	UCGGACCAGGCUUCAUUCCCC	GGGGAATGAAGCCTGGTCCGA	116	136	AT2G46685.1 | Symbols: MIR166A, MIR166 | MIR166/MIR166A; miRNA | chr2:19176126-19176261 FORWARD LENGTH=136	0
ATH-MIR166D	UCGGACCAGGCUUCAUUCCCC	GGGGAATGAAGCCTGGTCCGA	92	112	AT3G61897.1 | Symbols: MIR166B, MIR166 | MIR166/MIR166B; miRNA | chr3:22922210-22922321 FORWARD LENGTH=112	0
ATH-MIR166D	UCGGACCAGGCUUCAUUCCCC	GGGGAATGAAGCCTGGTCCGA	88	108	AT5G08712.1 | Symbols: MIR166C, MIR166 | MIR166/MIR166C; miRNA | chr5:2838650-2838757 FORWARD LENGTH=108	0
ATH-MIR166D	UCGGACCAGGCUUCAUUCCCC	GGGGAATGAAGCCTGGTCCGA	115	135	AT5G41905.1 | Symbols: MIR166E, MIR166 | MIR166/MIR166E; miRNA | chr5:16775524-16775658 REVERSE LENGTH=135	0
ATH-MIR166D	UCGGACCAGGCUUCAUUCCCC	GGGGAATGAAGCCTGGTCCGA	81	101	AT5G08717.1 | Symbols: MIR166D, MIR166 | MIR166/MIR166D; miRNA | chr5:2840628-2840728 FORWARD LENGTH=101	0
ATH-MIR166D	UCGGACCAGGCUUCAUUCCCC	GGGGAATGAAGCCTGGTCCGA	71	91	AT5G43603.1 | Symbols: MIR166F, MIR166 | MIR166/MIR166F; miRNA | chr5:17516308-17516398 FORWARD LENGTH=91	0
ATH-MIR166D	UCGGACCAGGCUUCAUUCCCC	GGGGGATGAAGCCTGGTCCGA	116	136	AT4G00885.1 | Symbols: MIR165B, MIR165 | MIR165/MIR165B; miRNA | chr4:369856-369991 REVERSE LENGTH=136	0.5
ATH-MIR166D	UCGGACCAGGCUUCAUUCCCC	GGGGGATGAAGCCTGGTCCGA	81	101	AT1G01183.1 | Symbols: MIR165A, MIR165 | MIR165/MIR165A; miRNA | chr1:78932-79032 REVERSE LENGTH=101	0.5
ATH-MIR166D	UCGGACCAGGCUUCAUUCCCC	CTGGAATGAAGCCTGGTCCGG	1268	1288	AT1G52150.3 | Symbols: ATHB-15, ATHB15, CNA, ICU4 | Homeobox-leucine zipper family protein / lipid-binding START domain-containing protein | chr1:19409711-19414678 REVERSE LENGTH=3509	2
ATH-MIR166D	UCGGACCAGGCUUCAUUCCCC	CTGGAATGAAGCCTGGTCCGG	1268	1288	AT1G52150.2 | Symbols: ATHB-15, ATHB15, CNA, ICU4 | Homeobox-leucine zipper family protein / lipid-binding START domain-containing protein | chr1:19409711-19414678 REVERSE LENGTH=3433	2
ATH-MIR166D	UCGGACCAGGCUUCAUUCCCC	CTGGAATGAAGCCTGGTCCGG	1268	1288	AT1G52150.1 | Symbols: ATHB-15, ATHB15, CNA, ICU4 | Homeobox-leucine zipper family protein / lipid-binding START domain-containing protein | chr1:19409711-19414678 REVERSE LENGTH=3430	2
ATH-MIR166D	UCGGACCAGGCUUCAUUCCCC	GGGGAAAGAAGTTTGGTCTGT	548	568	AT3G05480.1 | Symbols: ATRAD9, RAD9 | cell cycle checkpoint control protein family | chr3:1585334-1588238 FORWARD LENGTH=1369	2.5
ATH-MIR166D	UCGGACCAGGCUUCAUUCCCC	AGGCAATGAAGCTTGGTCCGA	313	333	AT1G37050.1 | Symbols: | transposable element gene | chr1:14079841-14083072 FORWARD LENGTH=1863	2.5
ATH-MIR166D	UCGGACCAGGCUUCAUUCCCC	GGGTAATGAAGCTTGCTCCGG	434	454	AT5G49250.1 | Symbols: | Beta-galactosidase related protein | chr5:19965343-19965945 FORWARD LENGTH=603	2.5
ATH-MIR166D	UCGGACCAGGCUUCAUUCCCC	GGGGAAAGAAGTTTGGTCTGT	580	600	AT3G05480.2 | Symbols: ATRAD9, RAD9 | cell cycle checkpoint control protein family | chr3:1585302-1588332 FORWARD LENGTH=1438	2.5
ATH-MIR166D	UCGGACCAGGCUUCAUUCCCC	GGGGAAAGAAGTTTGGTCTGT	631	651	AT3G05480.3 | Symbols: RAD9 | cell cycle checkpoint control protein family | chr3:1585302-1588722 FORWARD LENGTH=1553	2.5
ATH-MIR166E-3P	UCGGACCAGGCUUCAUUCCCC	GGGGAATGAAGCCTGGTCCGA	70	90	AT5G63715.1 | Symbols: MIR166G, MIR166 | MIR166/MIR166G; miRNA | chr5:25504813-25504902 FORWARD LENGTH=90	0
ATH-MIR166E-3P	UCGGACCAGGCUUCAUUCCCC	GGGGAATGAAGCCTGGTCCGA	71	91	AT5G43603.1 | Symbols: MIR166F, MIR166 | MIR166/MIR166F; miRNA | chr5:17516308-17516398 FORWARD LENGTH=91	0
ATH-MIR166E-3P	UCGGACCAGGCUUCAUUCCCC	GGGGAATGAAGCCTGGTCCGA	81	101	AT5G08717.1 | Symbols: MIR166D, MIR166 | MIR166/MIR166D; miRNA | chr5:2840628-2840728 FORWARD LENGTH=101	0
ATH-MIR166E-3P	UCGGACCAGGCUUCAUUCCCC	GGGGAATGAAGCCTGGTCCGA	115	135	AT5G41905.1 | Symbols: MIR166E, MIR166 | MIR166/MIR166E; miRNA | chr5:16775524-16775658 REVERSE LENGTH=135	0
ATH-MIR166E-3P	UCGGACCAGGCUUCAUUCCCC	GGGGAATGAAGCCTGGTCCGA	88	108	AT5G08712.1 | Symbols: MIR166C, MIR166 | MIR166/MIR166C; miRNA | chr5:2838650-2838757 FORWARD LENGTH=108	0
ATH-MIR166E-3P	UCGGACCAGGCUUCAUUCCCC	GGGGAATGAAGCCTGGTCCGA	116	136	AT2G46685.1 | Symbols: MIR166A, MIR166 | MIR166/MIR166A; miRNA | chr2:19176126-19176261 FORWARD LENGTH=136	0
ATH-MIR166E-3P	UCGGACCAGGCUUCAUUCCCC	GGGGAATGAAGCCTGGTCCGA	92	112	AT3G61897.1 | Symbols: MIR166B, MIR166 | MIR166/MIR166B; miRNA | chr3:22922210-22922321 FORWARD LENGTH=112	0
ATH-MIR166E-3P	UCGGACCAGGCUUCAUUCCCC	GGGGGATGAAGCCTGGTCCGA	81	101	AT1G01183.1 | Symbols: MIR165A, MIR165 | MIR165/MIR165A; miRNA | chr1:78932-79032 REVERSE LENGTH=101	0.5
ATH-MIR166E-3P	UCGGACCAGGCUUCAUUCCCC	GGGGGATGAAGCCTGGTCCGA	116	136	AT4G00885.1 | Symbols: MIR165B, MIR165 | MIR165/MIR165B; miRNA | chr4:369856-369991 REVERSE LENGTH=136	0.5
ATH-MIR166E-3P	UCGGACCAGGCUUCAUUCCCC	CTGGAATGAAGCCTGGTCCGG	1268	1288	AT1G52150.3 | Symbols: ATHB-15, ATHB15, CNA, ICU4 | Homeobox-leucine zipper family protein / lipid-binding START domain-containing protein | chr1:19409711-19414678 REVERSE LENGTH=3509	2
ATH-MIR166E-3P	UCGGACCAGGCUUCAUUCCCC	CTGGAATGAAGCCTGGTCCGG	1268	1288	AT1G52150.2 | Symbols: ATHB-15, ATHB15, CNA, ICU4 | Homeobox-leucine zipper family protein / lipid-binding START domain-containing protein | chr1:19409711-19414678 REVERSE LENGTH=3433	2
ATH-MIR166E-3P	UCGGACCAGGCUUCAUUCCCC	CTGGAATGAAGCCTGGTCCGG	1268	1288	AT1G52150.1 | Symbols: ATHB-15, ATHB15, CNA, ICU4 | Homeobox-leucine zipper family protein / lipid-binding START domain-containing protein | chr1:19409711-19414678 REVERSE LENGTH=3430	2
ATH-MIR166E-3P	UCGGACCAGGCUUCAUUCCCC	GGGGAAAGAAGTTTGGTCTGT	580	600	AT3G05480.2 | Symbols: ATRAD9, RAD9 | cell cycle checkpoint control protein family | chr3:1585302-1588332 FORWARD LENGTH=1438	2.5
ATH-MIR166E-3P	UCGGACCAGGCUUCAUUCCCC	GGGGAAAGAAGTTTGGTCTGT	631	651	AT3G05480.3 | Symbols: RAD9 | cell cycle checkpoint control protein family | chr3:1585302-1588722 FORWARD LENGTH=1553	2.5
ATH-MIR166E-3P	UCGGACCAGGCUUCAUUCCCC	AGGCAATGAAGCTTGGTCCGA	313	333	AT1G37050.1 | Symbols: | transposable element gene | chr1:14079841-14083072 FORWARD LENGTH=1863	2.5
ATH-MIR166E-3P	UCGGACCAGGCUUCAUUCCCC	GGGTAATGAAGCTTGCTCCGG	434	454	AT5G49250.1 | Symbols: | Beta-galactosidase related protein | chr5:19965343-19965945 FORWARD LENGTH=603	2.5
ATH-MIR166E-3P	UCGGACCAGGCUUCAUUCCCC	GGGGAAAGAAGTTTGGTCTGT	548	568	AT3G05480.1 | Symbols: ATRAD9, RAD9 | cell cycle checkpoint control protein family | chr3:1585334-1588238 FORWARD LENGTH=1369	2.5
ATH-MIR166E-5P	GGAAUGUUGUCUGGCACGAGG	CCTCGTGCCAGACAACATTCC	3	23	AT5G41905.1 | Symbols: MIR166E, MIR166 | MIR166/MIR166E; miRNA | chr5:16775524-16775658 REVERSE LENGTH=135	0
ATH-MIR166E-5P	GGAAUGUUGUCUGGCACGAGG	CCTCGAGCCAGACAATATTCC	3	23	AT5G08717.1 | Symbols: MIR166D, MIR166 | MIR166/MIR166D; miRNA | chr5:2840628-2840728 FORWARD LENGTH=101	1.5
ATH-MIR166E-5P	GGAAUGUUGUCUGGCACGAGG	CCTCGAGCCAGACAACAATCC	3	23	AT5G08712.1 | Symbols: MIR166C, MIR166 | MIR166/MIR166C; miRNA | chr5:2838650-2838757 FORWARD LENGTH=108	2
ATH-MIR166E-5P	GGAAUGUUGUCUGGCACGAGG	CCTCGAGCCAGACAACAGTCC	3	23	AT3G61897.1 | Symbols: MIR166B, MIR166 | MIR166/MIR166B; miRNA | chr3:22922210-22922321 FORWARD LENGTH=112	2
ATH-MIR166E-5P	GGAAUGUUGUCUGGCACGAGG	CCTCGAGCCAGACAACAGTCC	3	23	AT2G46685.1 | Symbols: MIR166A, MIR166 | MIR166/MIR166A; miRNA | chr2:19176126-19176261 FORWARD LENGTH=136	2
ATH-MIR166E-5P	GGAAUGUUGUCUGGCACGAGG	CCTCGTGCCAGGAAACGTTCT	4203	4223	AT1G01040.2 | Symbols: DCL1 | dicer-like 1 | chr1:23416-31120 FORWARD LENGTH=5877	2
ATH-MIR166E-5P	GGAAUGUUGUCUGGCACGAGG	CCTCGTGCCAGGAAACGTTCT	4470	4490	AT1G01040.1 | Symbols: DCL1, CAF, SUS1, SIN1, ASU1, EMB76, EMB60, ATDCL1 | dicer-like 1 | chr1:23146-31227 FORWARD LENGTH=6251	2
ATH-MIR166F	UCGGACCAGGCUUCAUUCCCC	GGGGAATGAAGCCTGGTCCGA	70	90	AT5G63715.1 | Symbols: MIR166G, MIR166 | MIR166/MIR166G; miRNA | chr5:25504813-25504902 FORWARD LENGTH=90	0
ATH-MIR166F	UCGGACCAGGCUUCAUUCCCC	GGGGAATGAAGCCTGGTCCGA	71	91	AT5G43603.1 | Symbols: MIR166F, MIR166 | MIR166/MIR166F; miRNA | chr5:17516308-17516398 FORWARD LENGTH=91	0
ATH-MIR166F	UCGGACCAGGCUUCAUUCCCC	GGGGAATGAAGCCTGGTCCGA	81	101	AT5G08717.1 | Symbols: MIR166D, MIR166 | MIR166/MIR166D; miRNA | chr5:2840628-2840728 FORWARD LENGTH=101	0
ATH-MIR166F	UCGGACCAGGCUUCAUUCCCC	GGGGAATGAAGCCTGGTCCGA	115	135	AT5G41905.1 | Symbols: MIR166E, MIR166 | MIR166/MIR166E; miRNA | chr5:16775524-16775658 REVERSE LENGTH=135	0
ATH-MIR166F	UCGGACCAGGCUUCAUUCCCC	GGGGAATGAAGCCTGGTCCGA	88	108	AT5G08712.1 | Symbols: MIR166C, MIR166 | MIR166/MIR166C; miRNA | chr5:2838650-2838757 FORWARD LENGTH=108	0
ATH-MIR166F	UCGGACCAGGCUUCAUUCCCC	GGGGAATGAAGCCTGGTCCGA	116	136	AT2G46685.1 | Symbols: MIR166A, MIR166 | MIR166/MIR166A; miRNA | chr2:19176126-19176261 FORWARD LENGTH=136	0
ATH-MIR166F	UCGGACCAGGCUUCAUUCCCC	GGGGAATGAAGCCTGGTCCGA	92	112	AT3G61897.1 | Symbols: MIR166B, MIR166 | MIR166/MIR166B; miRNA | chr3:22922210-22922321 FORWARD LENGTH=112	0
ATH-MIR166F	UCGGACCAGGCUUCAUUCCCC	GGGGGATGAAGCCTGGTCCGA	81	101	AT1G01183.1 | Symbols: MIR165A, MIR165 | MIR165/MIR165A; miRNA | chr1:78932-79032 REVERSE LENGTH=101	0.5
ATH-MIR166F	UCGGACCAGGCUUCAUUCCCC	GGGGGATGAAGCCTGGTCCGA	116	136	AT4G00885.1 | Symbols: MIR165B, MIR165 | MIR165/MIR165B; miRNA | chr4:369856-369991 REVERSE LENGTH=136	0.5
ATH-MIR166F	UCGGACCAGGCUUCAUUCCCC	CTGGAATGAAGCCTGGTCCGG	1268	1288	AT1G52150.3 | Symbols: ATHB-15, ATHB15, CNA, ICU4 | Homeobox-leucine zipper family protein / lipid-binding START domain-containing protein | chr1:19409711-19414678 REVERSE LENGTH=3509	2
ATH-MIR166F	UCGGACCAGGCUUCAUUCCCC	CTGGAATGAAGCCTGGTCCGG	1268	1288	AT1G52150.2 | Symbols: ATHB-15, ATHB15, CNA, ICU4 | Homeobox-leucine zipper family protein / lipid-binding START domain-containing protein | chr1:19409711-19414678 REVERSE LENGTH=3433	2
ATH-MIR166F	UCGGACCAGGCUUCAUUCCCC	CTGGAATGAAGCCTGGTCCGG	1268	1288	AT1G52150.1 | Symbols: ATHB-15, ATHB15, CNA, ICU4 | Homeobox-leucine zipper family protein / lipid-binding START domain-containing protein | chr1:19409711-19414678 REVERSE LENGTH=3430	2
ATH-MIR166F	UCGGACCAGGCUUCAUUCCCC	GGGGAAAGAAGTTTGGTCTGT	580	600	AT3G05480.2 | Symbols: ATRAD9, RAD9 | cell cycle checkpoint control protein family | chr3:1585302-1588332 FORWARD LENGTH=1438	2.5
ATH-MIR166F	UCGGACCAGGCUUCAUUCCCC	GGGGAAAGAAGTTTGGTCTGT	631	651	AT3G05480.3 | Symbols: RAD9 | cell cycle checkpoint control protein family | chr3:1585302-1588722 FORWARD LENGTH=1553	2.5
ATH-MIR166F	UCGGACCAGGCUUCAUUCCCC	AGGCAATGAAGCTTGGTCCGA	313	333	AT1G37050.1 | Symbols: | transposable element gene | chr1:14079841-14083072 FORWARD LENGTH=1863	2.5
ATH-MIR166F	UCGGACCAGGCUUCAUUCCCC	GGGTAATGAAGCTTGCTCCGG	434	454	AT5G49250.1 | Symbols: | Beta-galactosidase related protein | chr5:19965343-19965945 FORWARD LENGTH=603	2.5
ATH-MIR166F	UCGGACCAGGCUUCAUUCCCC	GGGGAAAGAAGTTTGGTCTGT	548	568	AT3G05480.1 | Symbols: ATRAD9, RAD9 | cell cycle checkpoint control protein family | chr3:1585334-1588238 FORWARD LENGTH=1369	2.5
ATH-MIR166G	UCGGACCAGGCUUCAUUCCCC	GGGGAATGAAGCCTGGTCCGA	70	90	AT5G63715.1 | Symbols: MIR166G, MIR166 | MIR166/MIR166G; miRNA | chr5:25504813-25504902 FORWARD LENGTH=90	0
ATH-MIR166G	UCGGACCAGGCUUCAUUCCCC	GGGGAATGAAGCCTGGTCCGA	71	91	AT5G43603.1 | Symbols: MIR166F, MIR166 | MIR166/MIR166F; miRNA | chr5:17516308-17516398 FORWARD LENGTH=91	0
ATH-MIR166G	UCGGACCAGGCUUCAUUCCCC	GGGGAATGAAGCCTGGTCCGA	81	101	AT5G08717.1 | Symbols: MIR166D, MIR166 | MIR166/MIR166D; miRNA | chr5:2840628-2840728 FORWARD LENGTH=101	0
ATH-MIR166G	UCGGACCAGGCUUCAUUCCCC	GGGGAATGAAGCCTGGTCCGA	115	135	AT5G41905.1 | Symbols: MIR166E, MIR166 | MIR166/MIR166E; miRNA | chr5:16775524-16775658 REVERSE LENGTH=135	0
ATH-MIR166G	UCGGACCAGGCUUCAUUCCCC	GGGGAATGAAGCCTGGTCCGA	88	108	AT5G08712.1 | Symbols: MIR166C, MIR166 | MIR166/MIR166C; miRNA | chr5:2838650-2838757 FORWARD LENGTH=108	0
ATH-MIR166G	UCGGACCAGGCUUCAUUCCCC	GGGGAATGAAGCCTGGTCCGA	116	136	AT2G46685.1 | Symbols: MIR166A, MIR166 | MIR166/MIR166A; miRNA | chr2:19176126-19176261 FORWARD LENGTH=136	0
ATH-MIR166G	UCGGACCAGGCUUCAUUCCCC	GGGGAATGAAGCCTGGTCCGA	92	112	AT3G61897.1 | Symbols: MIR166B, MIR166 | MIR166/MIR166B; miRNA | chr3:22922210-22922321 FORWARD LENGTH=112	0
ATH-MIR166G	UCGGACCAGGCUUCAUUCCCC	GGGGGATGAAGCCTGGTCCGA	81	101	AT1G01183.1 | Symbols: MIR165A, MIR165 | MIR165/MIR165A; miRNA | chr1:78932-79032 REVERSE LENGTH=101	0.5
ATH-MIR166G	UCGGACCAGGCUUCAUUCCCC	GGGGGATGAAGCCTGGTCCGA	116	136	AT4G00885.1 | Symbols: MIR165B, MIR165 | MIR165/MIR165B; miRNA | chr4:369856-369991 REVERSE LENGTH=136	0.5
ATH-MIR166G	UCGGACCAGGCUUCAUUCCCC	CTGGAATGAAGCCTGGTCCGG	1268	1288	AT1G52150.3 | Symbols: ATHB-15, ATHB15, CNA, ICU4 | Homeobox-leucine zipper family protein / lipid-binding START domain-containing protein | chr1:19409711-19414678 REVERSE LENGTH=3509	2
ATH-MIR166G	UCGGACCAGGCUUCAUUCCCC	CTGGAATGAAGCCTGGTCCGG	1268	1288	AT1G52150.2 | Symbols: ATHB-15, ATHB15, CNA, ICU4 | Homeobox-leucine zipper family protein / lipid-binding START domain-containing protein | chr1:19409711-19414678 REVERSE LENGTH=3433	2
ATH-MIR166G	UCGGACCAGGCUUCAUUCCCC	CTGGAATGAAGCCTGGTCCGG	1268	1288	AT1G52150.1 | Symbols: ATHB-15, ATHB15, CNA, ICU4 | Homeobox-leucine zipper family protein / lipid-binding START domain-containing protein | chr1:19409711-19414678 REVERSE LENGTH=3430	2
ATH-MIR166G	UCGGACCAGGCUUCAUUCCCC	GGGGAAAGAAGTTTGGTCTGT	580	600	AT3G05480.2 | Symbols: ATRAD9, RAD9 | cell cycle checkpoint control protein family | chr3:1585302-1588332 FORWARD LENGTH=1438	2.5
ATH-MIR166G	UCGGACCAGGCUUCAUUCCCC	GGGGAAAGAAGTTTGGTCTGT	631	651	AT3G05480.3 | Symbols: RAD9 | cell cycle checkpoint control protein family | chr3:1585302-1588722 FORWARD LENGTH=1553	2.5
ATH-MIR166G	UCGGACCAGGCUUCAUUCCCC	AGGCAATGAAGCTTGGTCCGA	313	333	AT1G37050.1 | Symbols: | transposable element gene | chr1:14079841-14083072 FORWARD LENGTH=1863	2.5
ATH-MIR166G	UCGGACCAGGCUUCAUUCCCC	GGGTAATGAAGCTTGCTCCGG	434	454	AT5G49250.1 | Symbols: | Beta-galactosidase related protein | chr5:19965343-19965945 FORWARD LENGTH=603	2.5
ATH-MIR166G	UCGGACCAGGCUUCAUUCCCC	GGGGAAAGAAGTTTGGTCTGT	548	568	AT3G05480.1 | Symbols: ATRAD9, RAD9 | cell cycle checkpoint control protein family | chr3:1585334-1588238 FORWARD LENGTH=1369	2.5
ATH-MIR167A-3P	GAUCAUGUUCGCAGUUUCACC	GGTGAAACTGCGAACATGATC	152	172	AT3G22886.1 | Symbols: MIR167A | MIR167A; miRNA | chr3:8108021-8108622 FORWARD LENGTH=602	0
ATH-MIR167A-3P	GAUCAUGUUCGCAGUUUCACC	GGTGAAGCTGCACACATGATG	751	771	AT1G27921.1 | Symbols: | other RNA | chr1:9728124-9730331 REVERSE LENGTH=998	2.5
ATH-MIR167A-3P	GAUCAUGUUCGCAGUUUCACC	GGTGAAGCTGCGAATATTGTT	1097	1117	AT5G45670.1 | Symbols: | GDSL-like Lipase/Acylhydrolase superfamily protein | chr5:18528494-18530450 FORWARD LENGTH=1481	2.5
ATH-MIR167A-5P	UGAAGCUGCCAGCAUGAUCUA	TAGATCATGCTGGCAGCTTCA	1	21	AT3G63375.1 | Symbols: MIR167B | MIR167B; miRNA | chr3:23406177-23406267 FORWARD LENGTH=91	0
ATH-MIR167A-5P	UGAAGCUGCCAGCAUGAUCUA	TAGATCATGCTGGCAGCTTCA	70	90	AT3G22886.1 | Symbols: MIR167A | MIR167A; miRNA | chr3:8108021-8108622 FORWARD LENGTH=602	0
ATH-MIR167A-5P	UGAAGCUGCCAGCAUGAUCUA	CAGATCATGCTGGCAGCTTCA	192	212	AT1G31173.1 | Symbols: MIR167D | MIR167D; miRNA | chr1:11137365-11138969 FORWARD LENGTH=1605	1
ATH-MIR167A-5P	UGAAGCUGCCAGCAUGAUCUA	TAGGTCATGCTGGTAGTTTCA	130	150	AT3G04765.1 | Symbols: MIR167C | MIR167C; miRNA | chr3:1306622-1306781 REVERSE LENGTH=160	1.5
ATH-MIR167A-5P	UGAAGCUGCCAGCAUGAUCUA	TAGATCAGGCTGGCAGCTTGT	2370	2390	AT5G37020.2 | Symbols: ARF8 | auxin response factor 8 | chr5:14630028-14634387 FORWARD LENGTH=2844	2
ATH-MIR167A-5P	UGAAGCUGCCAGCAUGAUCUA	TAGATCAGGCTGGCAGCTTGT	2370	2390	AT5G37020.1 | Symbols: ARF8, ATARF8 | auxin response factor 8 | chr5:14630028-14634387 FORWARD LENGTH=2840	2
ATH-MIR167A-5P	UGAAGCUGCCAGCAUGAUCUA	AAGATCATGCTGGCAGCTTAA	11	31	AT3G04765.1 | Symbols: MIR167C | MIR167C; miRNA | chr3:1306622-1306781 REVERSE LENGTH=160	2
ATH-MIR167B	UGAAGCUGCCAGCAUGAUCUA	TAGATCATGCTGGCAGCTTCA	1	21	AT3G63375.1 | Symbols: MIR167B | MIR167B; miRNA | chr3:23406177-23406267 FORWARD LENGTH=91	0
ATH-MIR167B	UGAAGCUGCCAGCAUGAUCUA	TAGATCATGCTGGCAGCTTCA	70	90	AT3G22886.1 | Symbols: MIR167A | MIR167A; miRNA | chr3:8108021-8108622 FORWARD LENGTH=602	0
ATH-MIR167B	UGAAGCUGCCAGCAUGAUCUA	CAGATCATGCTGGCAGCTTCA	192	212	AT1G31173.1 | Symbols: MIR167D | MIR167D; miRNA | chr1:11137365-11138969 FORWARD LENGTH=1605	1
ATH-MIR167B	UGAAGCUGCCAGCAUGAUCUA	TAGGTCATGCTGGTAGTTTCA	130	150	AT3G04765.1 | Symbols: MIR167C | MIR167C; miRNA | chr3:1306622-1306781 REVERSE LENGTH=160	1.5
ATH-MIR167B	UGAAGCUGCCAGCAUGAUCUA	TAGATCAGGCTGGCAGCTTGT	2370	2390	AT5G37020.2 | Symbols: ARF8 | auxin response factor 8 | chr5:14630028-14634387 FORWARD LENGTH=2844	2
ATH-MIR167B	UGAAGCUGCCAGCAUGAUCUA	TAGATCAGGCTGGCAGCTTGT	2370	2390	AT5G37020.1 | Symbols: ARF8, ATARF8 | auxin response factor 8 | chr5:14630028-14634387 FORWARD LENGTH=2840	2
ATH-MIR167B	UGAAGCUGCCAGCAUGAUCUA	AAGATCATGCTGGCAGCTTAA	11	31	AT3G04765.1 | Symbols: MIR167C | MIR167C; miRNA | chr3:1306622-1306781 REVERSE LENGTH=160	2
ATH-MIR167C-3P	UAGGUCAUGCUGGUAGUUUCACC	GGTGAAACTACCAGCATGACCTA	130	152	AT3G04765.1 | Symbols: MIR167C | MIR167C; miRNA | chr3:1306622-1306781 REVERSE LENGTH=160	0
ATH-MIR167C-5P	UAAGCUGCCAGCAUGAUCUUG	CAAGATCATGCTGGCAGCTTA	12	32	AT3G04765.1 | Symbols: MIR167C | MIR167C; miRNA | chr3:1306622-1306781 REVERSE LENGTH=160	0
ATH-MIR167C-5P	UAAGCUGCCAGCAUGAUCUUG	CCAGATCATGCTGGCAGCTTC	193	213	AT1G31173.1 | Symbols: MIR167D | MIR167D; miRNA | chr1:11137365-11138969 FORWARD LENGTH=1605	1
ATH-MIR167C-5P	UAAGCUGCCAGCAUGAUCUUG	TTAGATCATGCTGGCAGCTTC	71	91	AT3G22886.1 | Symbols: MIR167A | MIR167A; miRNA | chr3:8108021-8108622 FORWARD LENGTH=602	1.5
ATH-MIR167C-5P	UAAGCUGCCAGCAUGAUCUUG	ATAGATCATGCTGGCAGCTTC	2	22	AT3G63375.1 | Symbols: MIR167B | MIR167B; miRNA | chr3:23406177-23406267 FORWARD LENGTH=91	2
ATH-MIR167D	UGAAGCUGCCAGCAUGAUCUGG	CCAGATCATGCTGGCAGCTTCA	192	213	AT1G31173.1 | Symbols: MIR167D | MIR167D; miRNA | chr1:11137365-11138969 FORWARD LENGTH=1605	0
ATH-MIR167D	UGAAGCUGCCAGCAUGAUCUGG	TTAGATCATGCTGGCAGCTTCA	70	91	AT3G22886.1 | Symbols: MIR167A | MIR167A; miRNA | chr3:8108021-8108622 FORWARD LENGTH=602	1
ATH-MIR167D	UGAAGCUGCCAGCAUGAUCUGG	ATAGATCATGCTGGCAGCTTCA	1	22	AT3G63375.1 | Symbols: MIR167B | MIR167B; miRNA | chr3:23406177-23406267 FORWARD LENGTH=91	1.5
ATH-MIR167D	UGAAGCUGCCAGCAUGAUCUGG	CAAGATCATGCTGGCAGCTTAA	11	32	AT3G04765.1 | Symbols: MIR167C | MIR167C; miRNA | chr3:1306622-1306781 REVERSE LENGTH=160	2
ATH-MIR168A-3P	CCCGCCUUGCAUCAACUGAAU	ATTCACTTGATGCAAGGCGAC	1155	1175	AT5G17780.2 | Symbols: | alpha/beta-Hydrolases superfamily protein | chr5:5867283-5869050 REVERSE LENGTH=1480	2
ATH-MIR168A-3P	CCCGCCUUGCAUCAACUGAAU	ATTCACTTGATGCAAGGCGAC	1149	1169	AT5G17780.1 | Symbols: | alpha/beta-Hydrolases superfamily protein | chr5:5867283-5869050 REVERSE LENGTH=1474	2
ATH-MIR168A-3P	CCCGCCUUGCAUCAACUGAAU	ATTGAGTTGATGCAGAGCGGA	2652	2672	AT2G22530.1 | Symbols: | Alkaline-phosphatase-like family protein | chr2:9572796-9577441 REVERSE LENGTH=3052	2.5
ATH-MIR168A-5P	UCGCUUGGUGCAGGUCGGGAA	TTCCCGACCTGCACCAAGCGA	1	21	AT5G45307.1 | Symbols: MIR168B, MIR168 | MIR168/MIR168B; miRNA | chr5:18358805-18358893 REVERSE LENGTH=89	0
ATH-MIR168A-5P	UCGCUUGGUGCAGGUCGGGAA	TTCCCGACCTGCACCAAGCGA	1	21	AT4G19395.1 | Symbols: MIR168A, MIR168 | MIR168/MIR168A; miRNA | chr4:10578652-10578755 FORWARD LENGTH=104	0
ATH-MIR168A-5P	UCGCUUGGUGCAGGUCGGGAA	TTCCCGAGCTGCATCAAGCTA	521	541	AT1G48410.3 | Symbols: AGO1 | Stabilizer of iron transporter SufD / Polynucleotidyl transferase | chr1:17885633-17892596 REVERSE LENGTH=3407	2.5
ATH-MIR168A-5P	UCGCUUGGUGCAGGUCGGGAA	TTCCCGAGCTGCATCAAGCTA	511	531	AT1G48410.2 | Symbols: AGO1 | Stabilizer of iron transporter SufD / Polynucleotidyl transferase | chr1:17886098-17892586 REVERSE LENGTH=3507	2.5
ATH-MIR168A-5P	UCGCUUGGUGCAGGUCGGGAA	TTCCCGAGCTGCATCAAGCTA	511	531	AT1G48410.1 | Symbols: AGO1 | Stabilizer of iron transporter SufD / Polynucleotidyl transferase | chr1:17886098-17892586 REVERSE LENGTH=3501	2.5
ATH-MIR168B-3P	CCCGUCUUGUAUCAACUGAAU	ATTCAGTTGATACAAGATGA	2015	2035	AT5G39350.1 | Symbols: | Tetratricopeptide repeat (TPR)-like superfamily protein | chr5:15750929-15752962 FORWARD LENGTH=2034	1.5
ATH-MIR168B-3P	CCCGUCUUGUAUCAACUGAAU	ATTCAGTTGATACGAGAATGA	162	182	AT4G29170.2 | Symbols: ATMND1 | Mnd1 family protein | chr4:14382872-14385369 FORWARD LENGTH=1142	2.5
ATH-MIR168B-5P	UCGCUUGGUGCAGGUCGGGAA	TTCCCGACCTGCACCAAGCGA	1	21	AT5G45307.1 | Symbols: MIR168B, MIR168 | MIR168/MIR168B; miRNA | chr5:18358805-18358893 REVERSE LENGTH=89	0
ATH-MIR168B-5P	UCGCUUGGUGCAGGUCGGGAA	TTCCCGACCTGCACCAAGCGA	1	21	AT4G19395.1 | Symbols: MIR168A, MIR168 | MIR168/MIR168A; miRNA | chr4:10578652-10578755 FORWARD LENGTH=104	0
ATH-MIR168B-5P	UCGCUUGGUGCAGGUCGGGAA	TTCCCGAGCTGCATCAAGCTA	521	541	AT1G48410.3 | Symbols: AGO1 | Stabilizer of iron transporter SufD / Polynucleotidyl transferase | chr1:17885633-17892596 REVERSE LENGTH=3407	2.5
ATH-MIR168B-5P	UCGCUUGGUGCAGGUCGGGAA	TTCCCGAGCTGCATCAAGCTA	511	531	AT1G48410.2 | Symbols: AGO1 | Stabilizer of iron transporter SufD / Polynucleotidyl transferase | chr1:17886098-17892586 REVERSE LENGTH=3507	2.5
ATH-MIR168B-5P	UCGCUUGGUGCAGGUCGGGAA	TTCCCGAGCTGCATCAAGCTA	511	531	AT1G48410.1 | Symbols: AGO1 | Stabilizer of iron transporter SufD / Polynucleotidyl transferase | chr1:17886098-17892586 REVERSE LENGTH=3501	2.5
ATH-MIR169A-3P	GGCAAGUUGUCCUUGGCUAC	GTAGCCAAGGATGACTTGCC	45	64	AT1G19371.1 | Symbols: MIR169H | MIR169H; miRNA | chr1:6695420-6695609 REVERSE LENGTH=190	1
ATH-MIR169A-3P	GGCAAGUUGUCCUUGGCUAC	GTAGCCAAGGATGACTTGCC	41	60	AT3G26818.1 | Symbols: MIR169M | MIR169M; miRNA | chr3:9878168-9878379 REVERSE LENGTH=212	1
ATH-MIR169A-3P	GGCAAGUUGUCCUUGGCUAC	GTAGCCAAGGATGACTTGCC	39	58	AT3G26812.1 | Symbols: MIR169I | MIR169I; miRNA | chr3:9871960-9872165 REVERSE LENGTH=206	1
ATH-MIR169A-3P	GGCAAGUUGUCCUUGGCUAC	GTAGCCAAGGATGACTTGCC	42	61	AT3G26815.1 | Symbols: MIR169K | MIR169K; miRNA | chr3:9875525-9875737 REVERSE LENGTH=213	1
ATH-MIR169A-3P	GGCAAGUUGUCCUUGGCUAC	GTAGCCAAGGATGACTTGCC	50	69	AT3G26813.1 | Symbols: MIR169J | MIR169J; miRNA | chr3:9872333-9872553 REVERSE LENGTH=221	1
ATH-MIR169A-3P	GGCAAGUUGUCCUUGGCUAC	GTAGCCAAGGATGACTTGCC	44	63	AT3G26819.1 | Symbols: MIR169N | MIR169N; miRNA | chr3:9878540-9878754 REVERSE LENGTH=215	1
ATH-MIR169A-3P	GGCAAGUUGUCCUUGGCUAC	GTAGCCAAGGATGACTTCCC	1491	1510	AT1G72830.1 | Symbols: HAP2C, ATHAP2C, NF-YA3 | nuclear factor Y, subunit A3 | chr1:27405461-27407969 REVERSE LENGTH=1686	2
ATH-MIR169A-3P	GGCAAGUUGUCCUUGGCUAC	GTAGCCAAGGATGACTTCCC	1494	1513	AT1G72830.2 | Symbols: HAP2C, ATHAP2C, NF-YA3 | nuclear factor Y, subunit A3 | chr1:27405461-27407969 REVERSE LENGTH=1689	2
ATH-MIR169A-3P	GGCAAGUUGUCCUUGGCUAC	GTAGCCAAGGATGACTTCCC	1286	1305	AT1G54160.1 | Symbols: NFYA5, NF-YA5 | nuclear factor Y, subunit A5 | chr1:20217336-20219452 REVERSE LENGTH=1462	2
ATH-MIR169A-3P	GGCAAGUUGUCCUUGGCUAC	GCAGCCAAGGATGACTTGCC	42	61	AT5G24825.1 | Symbols: MIR169B | MIR169B; miRNA | chr5:8527469-8527649 FORWARD LENGTH=181	2
ATH-MIR169A-3P	GGCAAGUUGUCCUUGGCUAC	GTAGCCAAGGATGACTTCCC	1415	1434	AT1G72830.3 | Symbols: HAP2C, ATHAP2C, NF-YA3 | nuclear factor Y, subunit A3 | chr1:27405456-27407968 REVERSE LENGTH=1615	2
ATH-MIR169A-3P	GGCAAGUUGUCCUUGGCUAC	ATATCCAAGGACAACTTGCA	1569	1588	AT2G40840.1 | Symbols: DPE2 | disproportionating enzyme 2 | chr2:17044963-17050947 FORWARD LENGTH=3263	2
ATH-MIR169A-3P	GGCAAGUUGUCCUUGGCUAC	TAGCCAAGGACAACTTGCC	173	192	AT3G13405.1 | Symbols: MIR169A | MIR169A; miRNA | chr3:4359012-4359202 REVERSE LENGTH=191	2
ATH-MIR169A-3P	GGCAAGUUGUCCUUGGCUAC	ATAGCCAAGGATGACTTGCC	43	62	AT3G26816.1 | Symbols: MIR169L | MIR169L; miRNA | chr3:9875893-9876103 REVERSE LENGTH=211	2
ATH-MIR169A-3P	GGCAAGUUGUCCUUGGCUAC	GTTGCCAAGGACTATTTGCC	1422	1441	AT4G34520.1 | Symbols: FAE1, KCS18 | 3-ketoacyl-CoA synthase 18 | chr4:16494205-16495842 FORWARD LENGTH=1638	2.5
ATH-MIR169A-5P	CAGCCAAGGAUGACUUGCCGA	TCGGCAAGTCATCCTTGGCTC	42	62	AT1G53683.1 | Symbols: MIR169D | MIR169D; miRNA | chr1:20039463-20039616 REVERSE LENGTH=154	0
ATH-MIR169A-5P	CAGCCAAGGAUGACUUGCCGA	TCGGCAAGTCATCCTTGGCTC	70	90	AT1G53687.1 | Symbols: MIR169E | MIR169E; miRNA | chr1:20041518-20041734 FORWARD LENGTH=217	0
ATH-MIR169A-5P	CAGCCAAGGAUGACUUGCCGA	TCGGCAAGTCATCCTTGGCTG	1	21	AT3G13405.1 | Symbols: MIR169A | MIR169A; miRNA | chr3:4359012-4359202 REVERSE LENGTH=191	0
ATH-MIR169A-5P	CAGCCAAGGAUGACUUGCCGA	CCGGCAAGTCATCCTTGGCTG	113	133	AT5G39635.1 | Symbols: MIR169C | MIR169C; miRNA | chr5:15870590-15871000 REVERSE LENGTH=411	1
ATH-MIR169A-5P	CAGCCAAGGAUGACUUGCCGA	CCGGCAAGTCATCCTTGGCTC	145	165	AT4G21595.1 | Symbols: MIR169G | MIR169G; miRNA | chr4:11482879-11483257 REVERSE LENGTH=379	1
ATH-MIR169A-5P	CAGCCAAGGAUGACUUGCCGA	CCGGCAAGTCATCCTTGGCTC	33	53	AT3G14385.1 | Symbols: MIR169F | MIR169F; miRNA | chr3:4805684-4805850 REVERSE LENGTH=167	1
ATH-MIR169A-5P	CAGCCAAGGAUGACUUGCCGA	CCGGCAAGTCATCCTTGGCTG	43	63	AT5G24825.1 | Symbols: MIR169B | MIR169B; miRNA | chr5:8527469-8527649 FORWARD LENGTH=181	1
ATH-MIR169A-5P	CAGCCAAGGAUGACUUGCCGA	CAGGCAAGTCATCCTTGGCTA	46	66	AT1G19371.1 | Symbols: MIR169H | MIR169H; miRNA | chr1:6695420-6695609 REVERSE LENGTH=190	2
ATH-MIR169A-5P	CAGCCAAGGAUGACUUGCCGA	ACGGGAAGTCATCCTTGGCTA	1284	1304	AT1G54160.1 | Symbols: NFYA5, NF-YA5 | nuclear factor Y, subunit A5 | chr1:20217336-20219452 REVERSE LENGTH=1462	2
ATH-MIR169A-5P	CAGCCAAGGAUGACUUGCCGA	TCAGGCAAGTCATCCTTGGCTA	45	66	AT3G26819.1 | Symbols: MIR169N | MIR169N; miRNA | chr3:9878540-9878754 REVERSE LENGTH=215	2
ATH-MIR169A-5P	CAGCCAAGGAUGACUUGCCGA	TCAGGCAAGTCATCCTTGGCTA	44	65	AT3G26816.1 | Symbols: MIR169L | MIR169L; miRNA | chr3:9875893-9876103 REVERSE LENGTH=211	2
ATH-MIR169A-5P	CAGCCAAGGAUGACUUGCCGA	CAGGCAAGTCATCCTTGGCTA	43	63	AT3G26815.1 | Symbols: MIR169K | MIR169K; miRNA | chr3:9875525-9875737 REVERSE LENGTH=213	2
ATH-MIR169A-5P	CAGCCAAGGAUGACUUGCCGA	TCAGGCAAGTCATCCTTGGCTA	40	61	AT3G26812.1 | Symbols: MIR169I | MIR169I; miRNA | chr3:9871960-9872165 REVERSE LENGTH=206	2
ATH-MIR169A-5P	CAGCCAAGGAUGACUUGCCGA	CAGGCAAGTCATCCTTGGCTA	42	62	AT3G26818.1 | Symbols: MIR169M | MIR169M; miRNA | chr3:9878168-9878379 REVERSE LENGTH=212	2
ATH-MIR169A-5P	CAGCCAAGGAUGACUUGCCGA	TCAGGCAAGTCATCCTTGGCTA	51	72	AT3G26813.1 | Symbols: MIR169J | MIR169J; miRNA | chr3:9872333-9872553 REVERSE LENGTH=221	2
ATH-MIR169A-5P	CAGCCAAGGAUGACUUGCCGA	CCGGCAAATCATTCTTGGCTT	1037	1057	AT5G12840.1 | Symbols: HAP2A, EMB2220, ATHAP2A, NF-YA1 | nuclear factor Y, subunit A1 | chr5:4050840-4053534 REVERSE LENGTH=1275	2.5
ATH-MIR169A-5P	CAGCCAAGGAUGACUUGCCGA	CCGGCAAGTCATCTATGGCTA	306	326	AT5G39635.1 | Symbols: MIR169C | MIR169C; miRNA | chr5:15870590-15871000 REVERSE LENGTH=411	2.5
ATH-MIR169A-5P	CAGCCAAGGAUGACUUGCCGA	GCGGCAATTCATTCTTGGCTT	1035	1055	AT3G20910.1 | Symbols: NF-YA9 | nuclear factor Y, subunit A9 | chr3:7326382-7328576 FORWARD LENGTH=1232	2.5
ATH-MIR169A-5P	CAGCCAAGGAUGACUUGCCGA	CCGGCAAATCATTCTTGGCTT	1219	1239	AT5G12840.3 | Symbols: HAP2A, ATHAP2A, NF-YA1 | nuclear factor Y, subunit A1 | chr5:4050840-4053606 REVERSE LENGTH=1457	2.5
ATH-MIR169A-5P	CAGCCAAGGAUGACUUGCCGA	CCGGCAAATCATTCTTGGCTT	1119	1139	AT5G12840.4 | Symbols: HAP2A, ATHAP2A, NF-YA1 | nuclear factor Y, subunit A1 | chr5:4050805-4053596 REVERSE LENGTH=1392	2.5
ATH-MIR169A-5P	CAGCCAAGGAUGACUUGCCGA	CCGGCAAATCATTCTTGGCTT	1212	1232	AT5G12840.2 | Symbols: HAP2A, ATHAP2A, NF-YA1 | nuclear factor Y, subunit A1 | chr5:4050691-4053602 REVERSE LENGTH=1467	2.5
ATH-MIR169B-3P	GGCAAGUUGUCCUUCGGCUACA	TGTAGCCGAAGGACAACTTGCC	124	145	AT5G24825.1 | Symbols: MIR169B | MIR169B; miRNA | chr5:8527469-8527649 FORWARD LENGTH=181	0
ATH-MIR169B-5P	CAGCCAAGGAUGACUUGCCGG	CCGGCAAGTCATCCTTGGCTG	113	133	AT5G39635.1 | Symbols: MIR169C | MIR169C; miRNA | chr5:15870590-15871000 REVERSE LENGTH=411	0
ATH-MIR169B-5P	CAGCCAAGGAUGACUUGCCGG	CCGGCAAGTCATCCTTGGCTC	145	165	AT4G21595.1 | Symbols: MIR169G | MIR169G; miRNA | chr4:11482879-11483257 REVERSE LENGTH=379	0
ATH-MIR169B-5P	CAGCCAAGGAUGACUUGCCGG	CCGGCAAGTCATCCTTGGCTC	33	53	AT3G14385.1 | Symbols: MIR169F | MIR169F; miRNA | chr3:4805684-4805850 REVERSE LENGTH=167	0
ATH-MIR169B-5P	CAGCCAAGGAUGACUUGCCGG	CCGGCAAGTCATCCTTGGCTG	43	63	AT5G24825.1 | Symbols: MIR169B | MIR169B; miRNA | chr5:8527469-8527649 FORWARD LENGTH=181	0
ATH-MIR169B-5P	CAGCCAAGGAUGACUUGCCGG	TCGGCAAGTCATCCTTGGCTC	42	62	AT1G53683.1 | Symbols: MIR169D | MIR169D; miRNA | chr1:20039463-20039616 REVERSE LENGTH=154	0.5
ATH-MIR169B-5P	CAGCCAAGGAUGACUUGCCGG	TCGGCAAGTCATCCTTGGCTC	70	90	AT1G53687.1 | Symbols: MIR169E | MIR169E; miRNA | chr1:20041518-20041734 FORWARD LENGTH=217	0.5
ATH-MIR169B-5P	CAGCCAAGGAUGACUUGCCGG	TCGGCAAGTCATCCTTGGCTG	1	21	AT3G13405.1 | Symbols: MIR169A | MIR169A; miRNA | chr3:4359012-4359202 REVERSE LENGTH=191	0.5
ATH-MIR169B-5P	CAGCCAAGGAUGACUUGCCGG	CAGGCAAGTCATCCTTGGCTA	51	71	AT3G26813.1 | Symbols: MIR169J | MIR169J; miRNA | chr3:9872333-9872553 REVERSE LENGTH=221	1
ATH-MIR169B-5P	CAGCCAAGGAUGACUUGCCGG	CAGGCAAGTCATCCTTGGCTA	46	66	AT1G19371.1 | Symbols: MIR169H | MIR169H; miRNA | chr1:6695420-6695609 REVERSE LENGTH=190	1
ATH-MIR169B-5P	CAGCCAAGGAUGACUUGCCGG	CAGGCAAGTCATCCTTGGCTA	45	65	AT3G26819.1 | Symbols: MIR169N | MIR169N; miRNA | chr3:9878540-9878754 REVERSE LENGTH=215	1
ATH-MIR169B-5P	CAGCCAAGGAUGACUUGCCGG	CAGGCAAGTCATCCTTGGCTA	44	64	AT3G26816.1 | Symbols: MIR169L | MIR169L; miRNA | chr3:9875893-9876103 REVERSE LENGTH=211	1
ATH-MIR169B-5P	CAGCCAAGGAUGACUUGCCGG	CAGGCAAGTCATCCTTGGCTA	43	63	AT3G26815.1 | Symbols: MIR169K | MIR169K; miRNA | chr3:9875525-9875737 REVERSE LENGTH=213	1
ATH-MIR169B-5P	CAGCCAAGGAUGACUUGCCGG	CAGGCAAGTCATCCTTGGCTA	40	60	AT3G26812.1 | Symbols: MIR169I | MIR169I; miRNA | chr3:9871960-9872165 REVERSE LENGTH=206	1
ATH-MIR169B-5P	CAGCCAAGGAUGACUUGCCGG	CAGGCAAGTCATCCTTGGCTA	42	62	AT3G26818.1 | Symbols: MIR169M | MIR169M; miRNA | chr3:9878168-9878379 REVERSE LENGTH=212	1
ATH-MIR169B-5P	CAGCCAAGGAUGACUUGCCGG	CCGGCAAGTCATCTATGGCTA	306	326	AT5G39635.1 | Symbols: MIR169C | MIR169C; miRNA | chr5:15870590-15871000 REVERSE LENGTH=411	1.5
ATH-MIR169B-5P	CAGCCAAGGAUGACUUGCCGG	CCGGCAAATCATTCTTGGCTT	1037	1057	AT5G12840.1 | Symbols: HAP2A, EMB2220, ATHAP2A, NF-YA1 | nuclear factor Y, subunit A1 | chr5:4050840-4053534 REVERSE LENGTH=1275	1.5
ATH-MIR169B-5P	CAGCCAAGGAUGACUUGCCGG	CCGGCAAATCATTCTTGGCTT	1119	1139	AT5G12840.4 | Symbols: HAP2A, ATHAP2A, NF-YA1 | nuclear factor Y, subunit A1 | chr5:4050805-4053596 REVERSE LENGTH=1392	1.5
ATH-MIR169B-5P	CAGCCAAGGAUGACUUGCCGG	CCGGCAAATCATTCTTGGCTT	1212	1232	AT5G12840.2 | Symbols: HAP2A, ATHAP2A, NF-YA1 | nuclear factor Y, subunit A1 | chr5:4050691-4053602 REVERSE LENGTH=1467	1.5
ATH-MIR169B-5P	CAGCCAAGGAUGACUUGCCGG	CCGGCAAATCATTCTTGGCTT	1219	1239	AT5G12840.3 | Symbols: HAP2A, ATHAP2A, NF-YA1 | nuclear factor Y, subunit A1 | chr5:4050840-4053606 REVERSE LENGTH=1457	1.5
ATH-MIR169B-5P	CAGCCAAGGAUGACUUGCCGG	ACGGGAAGTCATCCTTGGCTA	1284	1304	AT1G54160.1 | Symbols: NFYA5, NF-YA5 | nuclear factor Y, subunit A5 | chr1:20217336-20219452 REVERSE LENGTH=1462	2
ATH-MIR169B-5P	CAGCCAAGGAUGACUUGCCGG	GCGGCAATTCATTCTTGGCTT	1035	1055	AT3G20910.1 | Symbols: NF-YA9 | nuclear factor Y, subunit A9 | chr3:7326382-7328576 FORWARD LENGTH=1232	2.5
ATH-MIR169C	CAGCCAAGGAUGACUUGCCGG	CCGGCAAGTCATCCTTGGCTG	113	133	AT5G39635.1 | Symbols: MIR169C | MIR169C; miRNA | chr5:15870590-15871000 REVERSE LENGTH=411	0
ATH-MIR169C	CAGCCAAGGAUGACUUGCCGG	CCGGCAAGTCATCCTTGGCTC	145	165	AT4G21595.1 | Symbols: MIR169G | MIR169G; miRNA | chr4:11482879-11483257 REVERSE LENGTH=379	0
ATH-MIR169C	CAGCCAAGGAUGACUUGCCGG	CCGGCAAGTCATCCTTGGCTC	33	53	AT3G14385.1 | Symbols: MIR169F | MIR169F; miRNA | chr3:4805684-4805850 REVERSE LENGTH=167	0
ATH-MIR169C	CAGCCAAGGAUGACUUGCCGG	CCGGCAAGTCATCCTTGGCTG	43	63	AT5G24825.1 | Symbols: MIR169B | MIR169B; miRNA | chr5:8527469-8527649 FORWARD LENGTH=181	0
ATH-MIR169C	CAGCCAAGGAUGACUUGCCGG	TCGGCAAGTCATCCTTGGCTC	42	62	AT1G53683.1 | Symbols: MIR169D | MIR169D; miRNA | chr1:20039463-20039616 REVERSE LENGTH=154	0.5
ATH-MIR169C	CAGCCAAGGAUGACUUGCCGG	TCGGCAAGTCATCCTTGGCTC	70	90	AT1G53687.1 | Symbols: MIR169E | MIR169E; miRNA | chr1:20041518-20041734 FORWARD LENGTH=217	0.5
ATH-MIR169C	CAGCCAAGGAUGACUUGCCGG	TCGGCAAGTCATCCTTGGCTG	1	21	AT3G13405.1 | Symbols: MIR169A | MIR169A; miRNA | chr3:4359012-4359202 REVERSE LENGTH=191	0.5
ATH-MIR169C	CAGCCAAGGAUGACUUGCCGG	CAGGCAAGTCATCCTTGGCTA	51	71	AT3G26813.1 | Symbols: MIR169J | MIR169J; miRNA | chr3:9872333-9872553 REVERSE LENGTH=221	1
ATH-MIR169C	CAGCCAAGGAUGACUUGCCGG	CAGGCAAGTCATCCTTGGCTA	46	66	AT1G19371.1 | Symbols: MIR169H | MIR169H; miRNA | chr1:6695420-6695609 REVERSE LENGTH=190	1
ATH-MIR169C	CAGCCAAGGAUGACUUGCCGG	CAGGCAAGTCATCCTTGGCTA	45	65	AT3G26819.1 | Symbols: MIR169N | MIR169N; miRNA | chr3:9878540-9878754 REVERSE LENGTH=215	1
ATH-MIR169C	CAGCCAAGGAUGACUUGCCGG	CAGGCAAGTCATCCTTGGCTA	44	64	AT3G26816.1 | Symbols: MIR169L | MIR169L; miRNA | chr3:9875893-9876103 REVERSE LENGTH=211	1
ATH-MIR169C	CAGCCAAGGAUGACUUGCCGG	CAGGCAAGTCATCCTTGGCTA	43	63	AT3G26815.1 | Symbols: MIR169K | MIR169K; miRNA | chr3:9875525-9875737 REVERSE LENGTH=213	1
ATH-MIR169C	CAGCCAAGGAUGACUUGCCGG	CAGGCAAGTCATCCTTGGCTA	40	60	AT3G26812.1 | Symbols: MIR169I | MIR169I; miRNA | chr3:9871960-9872165 REVERSE LENGTH=206	1
ATH-MIR169C	CAGCCAAGGAUGACUUGCCGG	CAGGCAAGTCATCCTTGGCTA	42	62	AT3G26818.1 | Symbols: MIR169M | MIR169M; miRNA | chr3:9878168-9878379 REVERSE LENGTH=212	1
ATH-MIR169C	CAGCCAAGGAUGACUUGCCGG	CCGGCAAGTCATCTATGGCTA	306	326	AT5G39635.1 | Symbols: MIR169C | MIR169C; miRNA | chr5:15870590-15871000 REVERSE LENGTH=411	1.5
ATH-MIR169C	CAGCCAAGGAUGACUUGCCGG	CCGGCAAATCATTCTTGGCTT	1037	1057	AT5G12840.1 | Symbols: HAP2A, EMB2220, ATHAP2A, NF-YA1 | nuclear factor Y, subunit A1 | chr5:4050840-4053534 REVERSE LENGTH=1275	1.5
ATH-MIR169C	CAGCCAAGGAUGACUUGCCGG	CCGGCAAATCATTCTTGGCTT	1119	1139	AT5G12840.4 | Symbols: HAP2A, ATHAP2A, NF-YA1 | nuclear factor Y, subunit A1 | chr5:4050805-4053596 REVERSE LENGTH=1392	1.5
ATH-MIR169C	CAGCCAAGGAUGACUUGCCGG	CCGGCAAATCATTCTTGGCTT	1212	1232	AT5G12840.2 | Symbols: HAP2A, ATHAP2A, NF-YA1 | nuclear factor Y, subunit A1 | chr5:4050691-4053602 REVERSE LENGTH=1467	1.5
ATH-MIR169C	CAGCCAAGGAUGACUUGCCGG	CCGGCAAATCATTCTTGGCTT	1219	1239	AT5G12840.3 | Symbols: HAP2A, ATHAP2A, NF-YA1 | nuclear factor Y, subunit A1 | chr5:4050840-4053606 REVERSE LENGTH=1457	1.5
ATH-MIR169C	CAGCCAAGGAUGACUUGCCGG	ACGGGAAGTCATCCTTGGCTA	1284	1304	AT1G54160.1 | Symbols: NFYA5, NF-YA5 | nuclear factor Y, subunit A5 | chr1:20217336-20219452 REVERSE LENGTH=1462	2
ATH-MIR169C	CAGCCAAGGAUGACUUGCCGG	GCGGCAATTCATTCTTGGCTT	1035	1055	AT3G20910.1 | Symbols: NF-YA9 | nuclear factor Y, subunit A9 | chr3:7326382-7328576 FORWARD LENGTH=1232	2.5
ATH-MIR169D	UGAGCCAAGGAUGACUUGCCG	CGGCAAGTCATCCTTGGCTCA	144	164	AT4G21595.1 | Symbols: MIR169G | MIR169G; miRNA | chr4:11482879-11483257 REVERSE LENGTH=379	0
ATH-MIR169D	UGAGCCAAGGAUGACUUGCCG	CGGCAAGTCATCCTTGGCTCA	41	61	AT1G53683.1 | Symbols: MIR169D | MIR169D; miRNA | chr1:20039463-20039616 REVERSE LENGTH=154	0
ATH-MIR169D	UGAGCCAAGGAUGACUUGCCG	CGGCAAGTCATCCTTGGCTCA	69	89	AT1G53687.1 | Symbols: MIR169E | MIR169E; miRNA | chr1:20041518-20041734 FORWARD LENGTH=217	0
ATH-MIR169D	UGAGCCAAGGAUGACUUGCCG	CGGCAAGTCATCCTTGGCTCA	32	52	AT3G14385.1 | Symbols: MIR169F | MIR169F; miRNA | chr3:4805684-4805850 REVERSE LENGTH=167	0
ATH-MIR169D	UGAGCCAAGGAUGACUUGCCG	CGGCAAGTCATCCTTGGCTG	0	20	AT3G13405.1 | Symbols: MIR169A | MIR169A; miRNA | chr3:4359012-4359202 REVERSE LENGTH=191	1
ATH-MIR169D	UGAGCCAAGGAUGACUUGCCG	CGGCAAGTCATCCTTGGCTGA	112	132	AT5G39635.1 | Symbols: MIR169C | MIR169C; miRNA | chr5:15870590-15871000 REVERSE LENGTH=411	1
ATH-MIR169D	UGAGCCAAGGAUGACUUGCCG	AGGCAAGTCATCCTTGGCTAC	50	70	AT3G26813.1 | Symbols: MIR169J | MIR169J; miRNA | chr3:9872333-9872553 REVERSE LENGTH=221	2
ATH-MIR169D	UGAGCCAAGGAUGACUUGCCG	CGGCAAATCATTCTTGGCTTT	1038	1058	AT5G12840.1 | Symbols: HAP2A, EMB2220, ATHAP2A, NF-YA1 | nuclear factor Y, subunit A1 | chr5:4050840-4053534 REVERSE LENGTH=1275	2
ATH-MIR169D	UGAGCCAAGGAUGACUUGCCG	CGGGAAGTCATCCTTGGCTAC	1285	1305	AT1G54160.1 | Symbols: NFYA5, NF-YA5 | nuclear factor Y, subunit A5 | chr1:20217336-20219452 REVERSE LENGTH=1462	2
ATH-MIR169D	UGAGCCAAGGAUGACUUGCCG	CGGCAAGTCATCCTTGGCTGCA	41	62	AT5G24825.1 | Symbols: MIR169B | MIR169B; miRNA | chr5:8527469-8527649 FORWARD LENGTH=181	2
ATH-MIR169D	UGAGCCAAGGAUGACUUGCCG	AGGCAAGTCATCCTTGGCTAC	45	65	AT1G19371.1 | Symbols: MIR169H | MIR169H; miRNA | chr1:6695420-6695609 REVERSE LENGTH=190	2
ATH-MIR169D	UGAGCCAAGGAUGACUUGCCG	CGGCAATTCATTCTTGGCTTT	1036	1056	AT3G20910.1 | Symbols: NF-YA9 | nuclear factor Y, subunit A9 | chr3:7326382-7328576 FORWARD LENGTH=1232	2
ATH-MIR169D	UGAGCCAAGGAUGACUUGCCG	CGGCAAATCATTCTTGGCTTT	1220	1240	AT5G12840.3 | Symbols: HAP2A, ATHAP2A, NF-YA1 | nuclear factor Y, subunit A1 | chr5:4050840-4053606 REVERSE LENGTH=1457	2
ATH-MIR169D	UGAGCCAAGGAUGACUUGCCG	AGGCAAGTCATCCTTGGCTAC	44	64	AT3G26819.1 | Symbols: MIR169N | MIR169N; miRNA | chr3:9878540-9878754 REVERSE LENGTH=215	2
ATH-MIR169D	UGAGCCAAGGAUGACUUGCCG	AGGCAAGTCATCCTTGGCTAT	43	63	AT3G26816.1 | Symbols: MIR169L | MIR169L; miRNA | chr3:9875893-9876103 REVERSE LENGTH=211	2
ATH-MIR169D	UGAGCCAAGGAUGACUUGCCG	CGGCAAATCATTCTTGGCTTT	1213	1233	AT5G12840.2 | Symbols: HAP2A, ATHAP2A, NF-YA1 | nuclear factor Y, subunit A1 | chr5:4050691-4053602 REVERSE LENGTH=1467	2
ATH-MIR169D	UGAGCCAAGGAUGACUUGCCG	AGGCAAGTCATCCTTGGCTAC	41	61	AT3G26818.1 | Symbols: MIR169M | MIR169M; miRNA | chr3:9878168-9878379 REVERSE LENGTH=212	2
ATH-MIR169D	UGAGCCAAGGAUGACUUGCCG	AGGCAAGTCATCCTTGGCTAC	39	59	AT3G26812.1 | Symbols: MIR169I | MIR169I; miRNA | chr3:9871960-9872165 REVERSE LENGTH=206	2
ATH-MIR169D	UGAGCCAAGGAUGACUUGCCG	AGGCAAGTCATCCTTGGCTAC	42	62	AT3G26815.1 | Symbols: MIR169K | MIR169K; miRNA | chr3:9875525-9875737 REVERSE LENGTH=213	2
ATH-MIR169D	UGAGCCAAGGAUGACUUGCCG	CGGCAAATCATTCTTGGCTTT	1120	1140	AT5G12840.4 | Symbols: HAP2A, ATHAP2A, NF-YA1 | nuclear factor Y, subunit A1 | chr5:4050805-4053596 REVERSE LENGTH=1392	2
ATH-MIR169D	UGAGCCAAGGAUGACUUGCCG	AGGCAAATCATCTTTGGCTCA	1184	1204	AT3G05690.1 | Symbols: UNE8, ATHAP2B, HAP2B, NF-YA2 | nuclear factor Y, subunit A2 | chr3:1676546-1678932 REVERSE LENGTH=1464	2.5
ATH-MIR169D	UGAGCCAAGGAUGACUUGCCG	CGGCAAGTCATCTATGGCTAT	307	327	AT5G39635.1 | Symbols: MIR169C | MIR169C; miRNA | chr5:15870590-15871000 REVERSE LENGTH=411	2.5
ATH-MIR169D	UGAGCCAAGGAUGACUUGCCG	AGGCAAATCATCTTTGGCTCA	1229	1249	AT5G06510.3 | Symbols: NF-YA10 | nuclear factor Y, subunit A10 | chr5:1985002-1986921 FORWARD LENGTH=1400	2.5
ATH-MIR169D	UGAGCCAAGGAUGACUUGCCG	AGGCAAATCATCTTTGGCTCA	1068	1088	AT5G06510.1 | Symbols: NF-YA10 | nuclear factor Y, subunit A10 | chr5:1984991-1987044 FORWARD LENGTH=1362	2.5
ATH-MIR169D	UGAGCCAAGGAUGACUUGCCG	AGGCAAATCATCTTTGGCTCA	1306	1326	AT5G06510.2 | Symbols: NF-YA10 | nuclear factor Y, subunit A10 | chr5:1985102-1987044 FORWARD LENGTH=1600	2.5
ATH-MIR169E	UGAGCCAAGGAUGACUUGCCG	CGGCAAGTCATCCTTGGCTCA	144	164	AT4G21595.1 | Symbols: MIR169G | MIR169G; miRNA | chr4:11482879-11483257 REVERSE LENGTH=379	0
ATH-MIR169E	UGAGCCAAGGAUGACUUGCCG	CGGCAAGTCATCCTTGGCTCA	41	61	AT1G53683.1 | Symbols: MIR169D | MIR169D; miRNA | chr1:20039463-20039616 REVERSE LENGTH=154	0
ATH-MIR169E	UGAGCCAAGGAUGACUUGCCG	CGGCAAGTCATCCTTGGCTCA	69	89	AT1G53687.1 | Symbols: MIR169E | MIR169E; miRNA | chr1:20041518-20041734 FORWARD LENGTH=217	0
ATH-MIR169E	UGAGCCAAGGAUGACUUGCCG	CGGCAAGTCATCCTTGGCTCA	32	52	AT3G14385.1 | Symbols: MIR169F | MIR169F; miRNA | chr3:4805684-4805850 REVERSE LENGTH=167	0
ATH-MIR169E	UGAGCCAAGGAUGACUUGCCG	CGGCAAGTCATCCTTGGCTG	0	20	AT3G13405.1 | Symbols: MIR169A | MIR169A; miRNA | chr3:4359012-4359202 REVERSE LENGTH=191	1
ATH-MIR169E	UGAGCCAAGGAUGACUUGCCG	CGGCAAGTCATCCTTGGCTGA	112	132	AT5G39635.1 | Symbols: MIR169C | MIR169C; miRNA | chr5:15870590-15871000 REVERSE LENGTH=411	1
ATH-MIR169E	UGAGCCAAGGAUGACUUGCCG	AGGCAAGTCATCCTTGGCTAC	50	70	AT3G26813.1 | Symbols: MIR169J | MIR169J; miRNA | chr3:9872333-9872553 REVERSE LENGTH=221	2
ATH-MIR169E	UGAGCCAAGGAUGACUUGCCG	CGGCAAATCATTCTTGGCTTT	1038	1058	AT5G12840.1 | Symbols: HAP2A, EMB2220, ATHAP2A, NF-YA1 | nuclear factor Y, subunit A1 | chr5:4050840-4053534 REVERSE LENGTH=1275	2
ATH-MIR169E	UGAGCCAAGGAUGACUUGCCG	CGGGAAGTCATCCTTGGCTAC	1285	1305	AT1G54160.1 | Symbols: NFYA5, NF-YA5 | nuclear factor Y, subunit A5 | chr1:20217336-20219452 REVERSE LENGTH=1462	2
ATH-MIR169E	UGAGCCAAGGAUGACUUGCCG	CGGCAAGTCATCCTTGGCTGCA	41	62	AT5G24825.1 | Symbols: MIR169B | MIR169B; miRNA | chr5:8527469-8527649 FORWARD LENGTH=181	2
ATH-MIR169E	UGAGCCAAGGAUGACUUGCCG	AGGCAAGTCATCCTTGGCTAC	45	65	AT1G19371.1 | Symbols: MIR169H | MIR169H; miRNA | chr1:6695420-6695609 REVERSE LENGTH=190	2
ATH-MIR169E	UGAGCCAAGGAUGACUUGCCG	CGGCAATTCATTCTTGGCTTT	1036	1056	AT3G20910.1 | Symbols: NF-YA9 | nuclear factor Y, subunit A9 | chr3:7326382-7328576 FORWARD LENGTH=1232	2
ATH-MIR169E	UGAGCCAAGGAUGACUUGCCG	CGGCAAATCATTCTTGGCTTT	1220	1240	AT5G12840.3 | Symbols: HAP2A, ATHAP2A, NF-YA1 | nuclear factor Y, subunit A1 | chr5:4050840-4053606 REVERSE LENGTH=1457	2
ATH-MIR169E	UGAGCCAAGGAUGACUUGCCG	AGGCAAGTCATCCTTGGCTAC	44	64	AT3G26819.1 | Symbols: MIR169N | MIR169N; miRNA | chr3:9878540-9878754 REVERSE LENGTH=215	2
ATH-MIR169E	UGAGCCAAGGAUGACUUGCCG	AGGCAAGTCATCCTTGGCTAT	43	63	AT3G26816.1 | Symbols: MIR169L | MIR169L; miRNA | chr3:9875893-9876103 REVERSE LENGTH=211	2
ATH-MIR169E	UGAGCCAAGGAUGACUUGCCG	CGGCAAATCATTCTTGGCTTT	1213	1233	AT5G12840.2 | Symbols: HAP2A, ATHAP2A, NF-YA1 | nuclear factor Y, subunit A1 | chr5:4050691-4053602 REVERSE LENGTH=1467	2
ATH-MIR169E	UGAGCCAAGGAUGACUUGCCG	AGGCAAGTCATCCTTGGCTAC	41	61	AT3G26818.1 | Symbols: MIR169M | MIR169M; miRNA | chr3:9878168-9878379 REVERSE LENGTH=212	2
ATH-MIR169E	UGAGCCAAGGAUGACUUGCCG	AGGCAAGTCATCCTTGGCTAC	39	59	AT3G26812.1 | Symbols: MIR169I | MIR169I; miRNA | chr3:9871960-9872165 REVERSE LENGTH=206	2
ATH-MIR169E	UGAGCCAAGGAUGACUUGCCG	AGGCAAGTCATCCTTGGCTAC	42	62	AT3G26815.1 | Symbols: MIR169K | MIR169K; miRNA | chr3:9875525-9875737 REVERSE LENGTH=213	2
ATH-MIR169E	UGAGCCAAGGAUGACUUGCCG	CGGCAAATCATTCTTGGCTTT	1120	1140	AT5G12840.4 | Symbols: HAP2A, ATHAP2A, NF-YA1 | nuclear factor Y, subunit A1 | chr5:4050805-4053596 REVERSE LENGTH=1392	2
ATH-MIR169E	UGAGCCAAGGAUGACUUGCCG	AGGCAAATCATCTTTGGCTCA	1184	1204	AT3G05690.1 | Symbols: UNE8, ATHAP2B, HAP2B, NF-YA2 | nuclear factor Y, subunit A2 | chr3:1676546-1678932 REVERSE LENGTH=1464	2.5
ATH-MIR169E	UGAGCCAAGGAUGACUUGCCG	CGGCAAGTCATCTATGGCTAT	307	327	AT5G39635.1 | Symbols: MIR169C | MIR169C; miRNA | chr5:15870590-15871000 REVERSE LENGTH=411	2.5
ATH-MIR169E	UGAGCCAAGGAUGACUUGCCG	AGGCAAATCATCTTTGGCTCA	1229	1249	AT5G06510.3 | Symbols: NF-YA10 | nuclear factor Y, subunit A10 | chr5:1985002-1986921 FORWARD LENGTH=1400	2.5
ATH-MIR169E	UGAGCCAAGGAUGACUUGCCG	AGGCAAATCATCTTTGGCTCA	1068	1088	AT5G06510.1 | Symbols: NF-YA10 | nuclear factor Y, subunit A10 | chr5:1984991-1987044 FORWARD LENGTH=1362	2.5
ATH-MIR169E	UGAGCCAAGGAUGACUUGCCG	AGGCAAATCATCTTTGGCTCA	1306	1326	AT5G06510.2 | Symbols: NF-YA10 | nuclear factor Y, subunit A10 | chr5:1985102-1987044 FORWARD LENGTH=1600	2.5
ATH-MIR169F-3P	GCAAGUUGACCUUGGCUCUGC	GCAGAGCCAAGGTCAACTTGC	118	138	AT3G14385.1 | Symbols: MIR169F | MIR169F; miRNA | chr3:4805684-4805850 REVERSE LENGTH=167	0
ATH-MIR169F-3P	GCAAGUUGACCUUGGCUCUGC	ACAGAGCCAAGGTCAACTTGC	98	118	AT1G53683.1 | Symbols: MIR169D | MIR169D; miRNA | chr1:20039463-20039616 REVERSE LENGTH=154	1
ATH-MIR169F-3P	GCAAGUUGACCUUGGCUCUGC	ACAGAGCCAAGGTCAACTTGC	208	228	AT4G21595.1 | Symbols: MIR169G | MIR169G; miRNA | chr4:11482879-11483257 REVERSE LENGTH=379	1
ATH-MIR169F-5P	UGAGCCAAGGAUGACUUGCCG	CGGCAAGTCATCCTTGGCTCA	144	164	AT4G21595.1 | Symbols: MIR169G | MIR169G; miRNA | chr4:11482879-11483257 REVERSE LENGTH=379	0
ATH-MIR169F-5P	UGAGCCAAGGAUGACUUGCCG	CGGCAAGTCATCCTTGGCTCA	41	61	AT1G53683.1 | Symbols: MIR169D | MIR169D; miRNA | chr1:20039463-20039616 REVERSE LENGTH=154	0
ATH-MIR169F-5P	UGAGCCAAGGAUGACUUGCCG	CGGCAAGTCATCCTTGGCTCA	69	89	AT1G53687.1 | Symbols: MIR169E | MIR169E; miRNA | chr1:20041518-20041734 FORWARD LENGTH=217	0
ATH-MIR169F-5P	UGAGCCAAGGAUGACUUGCCG	CGGCAAGTCATCCTTGGCTCA	32	52	AT3G14385.1 | Symbols: MIR169F | MIR169F; miRNA | chr3:4805684-4805850 REVERSE LENGTH=167	0
ATH-MIR169F-5P	UGAGCCAAGGAUGACUUGCCG	CGGCAAGTCATCCTTGGCTG	0	20	AT3G13405.1 | Symbols: MIR169A | MIR169A; miRNA | chr3:4359012-4359202 REVERSE LENGTH=191	1
ATH-MIR169F-5P	UGAGCCAAGGAUGACUUGCCG	CGGCAAGTCATCCTTGGCTGA	112	132	AT5G39635.1 | Symbols: MIR169C | MIR169C; miRNA | chr5:15870590-15871000 REVERSE LENGTH=411	1
ATH-MIR169F-5P	UGAGCCAAGGAUGACUUGCCG	AGGCAAGTCATCCTTGGCTAC	50	70	AT3G26813.1 | Symbols: MIR169J | MIR169J; miRNA | chr3:9872333-9872553 REVERSE LENGTH=221	2
ATH-MIR169F-5P	UGAGCCAAGGAUGACUUGCCG	CGGCAAATCATTCTTGGCTTT	1038	1058	AT5G12840.1 | Symbols: HAP2A, EMB2220, ATHAP2A, NF-YA1 | nuclear factor Y, subunit A1 | chr5:4050840-4053534 REVERSE LENGTH=1275	2
ATH-MIR169F-5P	UGAGCCAAGGAUGACUUGCCG	CGGGAAGTCATCCTTGGCTAC	1285	1305	AT1G54160.1 | Symbols: NFYA5, NF-YA5 | nuclear factor Y, subunit A5 | chr1:20217336-20219452 REVERSE LENGTH=1462	2
ATH-MIR169F-5P	UGAGCCAAGGAUGACUUGCCG	CGGCAAGTCATCCTTGGCTGCA	41	62	AT5G24825.1 | Symbols: MIR169B | MIR169B; miRNA | chr5:8527469-8527649 FORWARD LENGTH=181	2
ATH-MIR169F-5P	UGAGCCAAGGAUGACUUGCCG	AGGCAAGTCATCCTTGGCTAC	45	65	AT1G19371.1 | Symbols: MIR169H | MIR169H; miRNA | chr1:6695420-6695609 REVERSE LENGTH=190	2
ATH-MIR169F-5P	UGAGCCAAGGAUGACUUGCCG	CGGCAATTCATTCTTGGCTTT	1036	1056	AT3G20910.1 | Symbols: NF-YA9 | nuclear factor Y, subunit A9 | chr3:7326382-7328576 FORWARD LENGTH=1232	2
ATH-MIR169F-5P	UGAGCCAAGGAUGACUUGCCG	CGGCAAATCATTCTTGGCTTT	1220	1240	AT5G12840.3 | Symbols: HAP2A, ATHAP2A, NF-YA1 | nuclear factor Y, subunit A1 | chr5:4050840-4053606 REVERSE LENGTH=1457	2
ATH-MIR169F-5P	UGAGCCAAGGAUGACUUGCCG	AGGCAAGTCATCCTTGGCTAC	44	64	AT3G26819.1 | Symbols: MIR169N | MIR169N; miRNA | chr3:9878540-9878754 REVERSE LENGTH=215	2
ATH-MIR169F-5P	UGAGCCAAGGAUGACUUGCCG	AGGCAAGTCATCCTTGGCTAT	43	63	AT3G26816.1 | Symbols: MIR169L | MIR169L; miRNA | chr3:9875893-9876103 REVERSE LENGTH=211	2
ATH-MIR169F-5P	UGAGCCAAGGAUGACUUGCCG	CGGCAAATCATTCTTGGCTTT	1213	1233	AT5G12840.2 | Symbols: HAP2A, ATHAP2A, NF-YA1 | nuclear factor Y, subunit A1 | chr5:4050691-4053602 REVERSE LENGTH=1467	2
ATH-MIR169F-5P	UGAGCCAAGGAUGACUUGCCG	AGGCAAGTCATCCTTGGCTAC	41	61	AT3G26818.1 | Symbols: MIR169M | MIR169M; miRNA | chr3:9878168-9878379 REVERSE LENGTH=212	2
ATH-MIR169F-5P	UGAGCCAAGGAUGACUUGCCG	AGGCAAGTCATCCTTGGCTAC	39	59	AT3G26812.1 | Symbols: MIR169I | MIR169I; miRNA | chr3:9871960-9872165 REVERSE LENGTH=206	2
ATH-MIR169F-5P	UGAGCCAAGGAUGACUUGCCG	AGGCAAGTCATCCTTGGCTAC	42	62	AT3G26815.1 | Symbols: MIR169K | MIR169K; miRNA | chr3:9875525-9875737 REVERSE LENGTH=213	2
ATH-MIR169F-5P	UGAGCCAAGGAUGACUUGCCG	CGGCAAATCATTCTTGGCTTT	1120	1140	AT5G12840.4 | Symbols: HAP2A, ATHAP2A, NF-YA1 | nuclear factor Y, subunit A1 | chr5:4050805-4053596 REVERSE LENGTH=1392	2
ATH-MIR169F-5P	UGAGCCAAGGAUGACUUGCCG	AGGCAAATCATCTTTGGCTCA	1184	1204	AT3G05690.1 | Symbols: UNE8, ATHAP2B, HAP2B, NF-YA2 | nuclear factor Y, subunit A2 | chr3:1676546-1678932 REVERSE LENGTH=1464	2.5
ATH-MIR169F-5P	UGAGCCAAGGAUGACUUGCCG	CGGCAAGTCATCTATGGCTAT	307	327	AT5G39635.1 | Symbols: MIR169C | MIR169C; miRNA | chr5:15870590-15871000 REVERSE LENGTH=411	2.5
ATH-MIR169F-5P	UGAGCCAAGGAUGACUUGCCG	AGGCAAATCATCTTTGGCTCA	1229	1249	AT5G06510.3 | Symbols: NF-YA10 | nuclear factor Y, subunit A10 | chr5:1985002-1986921 FORWARD LENGTH=1400	2.5
ATH-MIR169F-5P	UGAGCCAAGGAUGACUUGCCG	AGGCAAATCATCTTTGGCTCA	1068	1088	AT5G06510.1 | Symbols: NF-YA10 | nuclear factor Y, subunit A10 | chr5:1984991-1987044 FORWARD LENGTH=1362	2.5
ATH-MIR169F-5P	UGAGCCAAGGAUGACUUGCCG	AGGCAAATCATCTTTGGCTCA	1306	1326	AT5G06510.2 | Symbols: NF-YA10 | nuclear factor Y, subunit A10 | chr5:1985102-1987044 FORWARD LENGTH=1600	2.5
ATH-MIR169G-3P	UCCGGCAAGUUGACCUUGGCU	AGCCAAGGTCAACTTGCCGGA	94	114	AT1G53683.1 | Symbols: MIR169D | MIR169D; miRNA | chr1:20039463-20039616 REVERSE LENGTH=154	0
ATH-MIR169G-3P	UCCGGCAAGUUGACCUUGGCU	AGCCAAGGTCAACTTGCCGGA	204	224	AT4G21595.1 | Symbols: MIR169G | MIR169G; miRNA | chr4:11482879-11483257 REVERSE LENGTH=379	0
ATH-MIR169G-3P	UCCGGCAAGUUGACCUUGGCU	AGCCAAGGTCAACTTGCCAGA	114	134	AT3G14385.1 | Symbols: MIR169F | MIR169F; miRNA | chr3:4805684-4805850 REVERSE LENGTH=167	1
ATH-MIR169G-3P	UCCGGCAAGUUGACCUUGGCU	AGCCAAAGTCAACTTGCCGGA	121	141	AT1G53687.1 | Symbols: MIR169E | MIR169E; miRNA | chr1:20041518-20041734 FORWARD LENGTH=217	1
ATH-MIR169G-3P	UCCGGCAAGUUGACCUUGGCU	AGCCAAGGACAACTTGCCGAT	170	190	AT3G13405.1 | Symbols: MIR169A | MIR169A; miRNA | chr3:4359012-4359202 REVERSE LENGTH=191	2
ATH-MIR169G-5P	UGAGCCAAGGAUGACUUGCCG	CGGCAAGTCATCCTTGGCTCA	144	164	AT4G21595.1 | Symbols: MIR169G | MIR169G; miRNA | chr4:11482879-11483257 REVERSE LENGTH=379	0
ATH-MIR169G-5P	UGAGCCAAGGAUGACUUGCCG	CGGCAAGTCATCCTTGGCTCA	41	61	AT1G53683.1 | Symbols: MIR169D | MIR169D; miRNA | chr1:20039463-20039616 REVERSE LENGTH=154	0
ATH-MIR169G-5P	UGAGCCAAGGAUGACUUGCCG	CGGCAAGTCATCCTTGGCTCA	69	89	AT1G53687.1 | Symbols: MIR169E | MIR169E; miRNA | chr1:20041518-20041734 FORWARD LENGTH=217	0
ATH-MIR169G-5P	UGAGCCAAGGAUGACUUGCCG	CGGCAAGTCATCCTTGGCTCA	32	52	AT3G14385.1 | Symbols: MIR169F | MIR169F; miRNA | chr3:4805684-4805850 REVERSE LENGTH=167	0
ATH-MIR169G-5P	UGAGCCAAGGAUGACUUGCCG	CGGCAAGTCATCCTTGGCTG	0	20	AT3G13405.1 | Symbols: MIR169A | MIR169A; miRNA | chr3:4359012-4359202 REVERSE LENGTH=191	1
ATH-MIR169G-5P	UGAGCCAAGGAUGACUUGCCG	CGGCAAGTCATCCTTGGCTGA	112	132	AT5G39635.1 | Symbols: MIR169C | MIR169C; miRNA | chr5:15870590-15871000 REVERSE LENGTH=411	1
ATH-MIR169G-5P	UGAGCCAAGGAUGACUUGCCG	AGGCAAGTCATCCTTGGCTAC	50	70	AT3G26813.1 | Symbols: MIR169J | MIR169J; miRNA | chr3:9872333-9872553 REVERSE LENGTH=221	2
ATH-MIR169G-5P	UGAGCCAAGGAUGACUUGCCG	CGGCAAATCATTCTTGGCTTT	1038	1058	AT5G12840.1 | Symbols: HAP2A, EMB2220, ATHAP2A, NF-YA1 | nuclear factor Y, subunit A1 | chr5:4050840-4053534 REVERSE LENGTH=1275	2
ATH-MIR169G-5P	UGAGCCAAGGAUGACUUGCCG	CGGGAAGTCATCCTTGGCTAC	1285	1305	AT1G54160.1 | Symbols: NFYA5, NF-YA5 | nuclear factor Y, subunit A5 | chr1:20217336-20219452 REVERSE LENGTH=1462	2
ATH-MIR169G-5P	UGAGCCAAGGAUGACUUGCCG	CGGCAAGTCATCCTTGGCTGCA	41	62	AT5G24825.1 | Symbols: MIR169B | MIR169B; miRNA | chr5:8527469-8527649 FORWARD LENGTH=181	2
ATH-MIR169G-5P	UGAGCCAAGGAUGACUUGCCG	AGGCAAGTCATCCTTGGCTAC	45	65	AT1G19371.1 | Symbols: MIR169H | MIR169H; miRNA | chr1:6695420-6695609 REVERSE LENGTH=190	2
ATH-MIR169G-5P	UGAGCCAAGGAUGACUUGCCG	CGGCAATTCATTCTTGGCTTT	1036	1056	AT3G20910.1 | Symbols: NF-YA9 | nuclear factor Y, subunit A9 | chr3:7326382-7328576 FORWARD LENGTH=1232	2
ATH-MIR169G-5P	UGAGCCAAGGAUGACUUGCCG	CGGCAAATCATTCTTGGCTTT	1220	1240	AT5G12840.3 | Symbols: HAP2A, ATHAP2A, NF-YA1 | nuclear factor Y, subunit A1 | chr5:4050840-4053606 REVERSE LENGTH=1457	2
ATH-MIR169G-5P	UGAGCCAAGGAUGACUUGCCG	AGGCAAGTCATCCTTGGCTAC	44	64	AT3G26819.1 | Symbols: MIR169N | MIR169N; miRNA | chr3:9878540-9878754 REVERSE LENGTH=215	2
ATH-MIR169G-5P	UGAGCCAAGGAUGACUUGCCG	AGGCAAGTCATCCTTGGCTAT	43	63	AT3G26816.1 | Symbols: MIR169L | MIR169L; miRNA | chr3:9875893-9876103 REVERSE LENGTH=211	2
ATH-MIR169G-5P	UGAGCCAAGGAUGACUUGCCG	CGGCAAATCATTCTTGGCTTT	1213	1233	AT5G12840.2 | Symbols: HAP2A, ATHAP2A, NF-YA1 | nuclear factor Y, subunit A1 | chr5:4050691-4053602 REVERSE LENGTH=1467	2
ATH-MIR169G-5P	UGAGCCAAGGAUGACUUGCCG	AGGCAAGTCATCCTTGGCTAC	41	61	AT3G26818.1 | Symbols: MIR169M | MIR169M; miRNA | chr3:9878168-9878379 REVERSE LENGTH=212	2
ATH-MIR169G-5P	UGAGCCAAGGAUGACUUGCCG	AGGCAAGTCATCCTTGGCTAC	39	59	AT3G26812.1 | Symbols: MIR169I | MIR169I; miRNA | chr3:9871960-9872165 REVERSE LENGTH=206	2
ATH-MIR169G-5P	UGAGCCAAGGAUGACUUGCCG	AGGCAAGTCATCCTTGGCTAC	42	62	AT3G26815.1 | Symbols: MIR169K | MIR169K; miRNA | chr3:9875525-9875737 REVERSE LENGTH=213	2
ATH-MIR169G-5P	UGAGCCAAGGAUGACUUGCCG	CGGCAAATCATTCTTGGCTTT	1120	1140	AT5G12840.4 | Symbols: HAP2A, ATHAP2A, NF-YA1 | nuclear factor Y, subunit A1 | chr5:4050805-4053596 REVERSE LENGTH=1392	2
ATH-MIR169G-5P	UGAGCCAAGGAUGACUUGCCG	AGGCAAATCATCTTTGGCTCA	1184	1204	AT3G05690.1 | Symbols: UNE8, ATHAP2B, HAP2B, NF-YA2 | nuclear factor Y, subunit A2 | chr3:1676546-1678932 REVERSE LENGTH=1464	2.5
ATH-MIR169G-5P	UGAGCCAAGGAUGACUUGCCG	CGGCAAGTCATCTATGGCTAT	307	327	AT5G39635.1 | Symbols: MIR169C | MIR169C; miRNA | chr5:15870590-15871000 REVERSE LENGTH=411	2.5
ATH-MIR169G-5P	UGAGCCAAGGAUGACUUGCCG	AGGCAAATCATCTTTGGCTCA	1229	1249	AT5G06510.3 | Symbols: NF-YA10 | nuclear factor Y, subunit A10 | chr5:1985002-1986921 FORWARD LENGTH=1400	2.5
ATH-MIR169G-5P	UGAGCCAAGGAUGACUUGCCG	AGGCAAATCATCTTTGGCTCA	1068	1088	AT5G06510.1 | Symbols: NF-YA10 | nuclear factor Y, subunit A10 | chr5:1984991-1987044 FORWARD LENGTH=1362	2.5
ATH-MIR169G-5P	UGAGCCAAGGAUGACUUGCCG	AGGCAAATCATCTTTGGCTCA	1306	1326	AT5G06510.2 | Symbols: NF-YA10 | nuclear factor Y, subunit A10 | chr5:1985102-1987044 FORWARD LENGTH=1600	2.5
ATH-MIR169H	UAGCCAAGGAUGACUUGCCUG	CAGGCAAGTCATCCTTGGCTA	46	66	AT1G19371.1 | Symbols: MIR169H | MIR169H; miRNA | chr1:6695420-6695609 REVERSE LENGTH=190	0
ATH-MIR169H	UAGCCAAGGAUGACUUGCCUG	CAGGCAAGTCATCCTTGGCTA	45	65	AT3G26819.1 | Symbols: MIR169N | MIR169N; miRNA | chr3:9878540-9878754 REVERSE LENGTH=215	0
ATH-MIR169H	UAGCCAAGGAUGACUUGCCUG	CAGGCAAGTCATCCTTGGCTA	44	64	AT3G26816.1 | Symbols: MIR169L | MIR169L; miRNA | chr3:9875893-9876103 REVERSE LENGTH=211	0
ATH-MIR169H	UAGCCAAGGAUGACUUGCCUG	CAGGCAAGTCATCCTTGGCTA	51	71	AT3G26813.1 | Symbols: MIR169J | MIR169J; miRNA | chr3:9872333-9872553 REVERSE LENGTH=221	0
ATH-MIR169H	UAGCCAAGGAUGACUUGCCUG	CAGGCAAGTCATCCTTGGCTA	42	62	AT3G26818.1 | Symbols: MIR169M | MIR169M; miRNA | chr3:9878168-9878379 REVERSE LENGTH=212	0
ATH-MIR169H	UAGCCAAGGAUGACUUGCCUG	CAGGCAAGTCATCCTTGGCTA	40	60	AT3G26812.1 | Symbols: MIR169I | MIR169I; miRNA | chr3:9871960-9872165 REVERSE LENGTH=206	0
ATH-MIR169H	UAGCCAAGGAUGACUUGCCUG	CAGGCAAGTCATCCTTGGCTA	43	63	AT3G26815.1 | Symbols: MIR169K | MIR169K; miRNA | chr3:9875525-9875737 REVERSE LENGTH=213	0
ATH-MIR169H	UAGCCAAGGAUGACUUGCCUG	CCGGCAAGTCATCCTTGGCTG	113	133	AT5G39635.1 | Symbols: MIR169C | MIR169C; miRNA | chr5:15870590-15871000 REVERSE LENGTH=411	1
ATH-MIR169H	UAGCCAAGGAUGACUUGCCUG	CCGGCAAGTCATCCTTGGCTC	145	165	AT4G21595.1 | Symbols: MIR169G | MIR169G; miRNA | chr4:11482879-11483257 REVERSE LENGTH=379	1
ATH-MIR169H	UAGCCAAGGAUGACUUGCCUG	CCGGCAAGTCATCCTTGGCTC	33	53	AT3G14385.1 | Symbols: MIR169F | MIR169F; miRNA | chr3:4805684-4805850 REVERSE LENGTH=167	1
ATH-MIR169H	UAGCCAAGGAUGACUUGCCUG	CCGGCAAGTCATCCTTGGCTG	43	63	AT5G24825.1 | Symbols: MIR169B | MIR169B; miRNA | chr5:8527469-8527649 FORWARD LENGTH=181	1
ATH-MIR169H	UAGCCAAGGAUGACUUGCCUG	CAGGCAAATCATCTTTGGCTC	1067	1087	AT5G06510.1 | Symbols: NF-YA10 | nuclear factor Y, subunit A10 | chr5:1984991-1987044 FORWARD LENGTH=1362	1.5
ATH-MIR169H	UAGCCAAGGAUGACUUGCCUG	TCGGCAAGTCATCCTTGGCTC	42	62	AT1G53683.1 | Symbols: MIR169D | MIR169D; miRNA | chr1:20039463-20039616 REVERSE LENGTH=154	1.5
ATH-MIR169H	UAGCCAAGGAUGACUUGCCUG	TCGGCAAGTCATCCTTGGCTC	70	90	AT1G53687.1 | Symbols: MIR169E | MIR169E; miRNA | chr1:20041518-20041734 FORWARD LENGTH=217	1.5
ATH-MIR169H	UAGCCAAGGAUGACUUGCCUG	TCGGCAAGTCATCCTTGGCTG	1	21	AT3G13405.1 | Symbols: MIR169A | MIR169A; miRNA | chr3:4359012-4359202 REVERSE LENGTH=191	1.5
ATH-MIR169H	UAGCCAAGGAUGACUUGCCUG	CAGGCAAATCATCTTTGGCTC	1183	1203	AT3G05690.1 | Symbols: UNE8, ATHAP2B, HAP2B, NF-YA2 | nuclear factor Y, subunit A2 | chr3:1676546-1678932 REVERSE LENGTH=1464	1.5
ATH-MIR169H	UAGCCAAGGAUGACUUGCCUG	CAGGCAAATCATCTTTGGCTC	1305	1325	AT5G06510.2 | Symbols: NF-YA10 | nuclear factor Y, subunit A10 | chr5:1985102-1987044 FORWARD LENGTH=1600	1.5
ATH-MIR169H	UAGCCAAGGAUGACUUGCCUG	CAGGCAAATCATCTTTGGCTC	1228	1248	AT5G06510.3 | Symbols: NF-YA10 | nuclear factor Y, subunit A10 | chr5:1985002-1986921 FORWARD LENGTH=1400	1.5
ATH-MIR169H	UAGCCAAGGAUGACUUGCCUG	AAGGGAAGTCATCCTTGGCTG	1505	1525	AT1G17590.4 | Symbols: NF-YA8 | nuclear factor Y, subunit A8 | chr1:6050193-6052545 REVERSE LENGTH=1754	2
ATH-MIR169H	UAGCCAAGGAUGACUUGCCUG	AAGGGAAGTCATCCTTGGCTG	1610	1630	AT1G17590.3 | Symbols: NF-YA8 | nuclear factor Y, subunit A8 | chr1:6050222-6052568 REVERSE LENGTH=1830	2
ATH-MIR169H	UAGCCAAGGAUGACUUGCCUG	AAGGGAAGTCATCCTTGGCTG	1199	1219	AT1G17590.2 | Symbols: NF-YA8 | nuclear factor Y, subunit A8 | chr1:6050222-6052513 REVERSE LENGTH=1419	2
ATH-MIR169H	UAGCCAAGGAUGACUUGCCUG	AAGGGAAGTCATCCTTGGCTG	1232	1252	AT1G17590.1 | Symbols: NF-YA8 | nuclear factor Y, subunit A8 | chr1:6050222-6052541 REVERSE LENGTH=1452	2
ATH-MIR169H	UAGCCAAGGAUGACUUGCCUG	CGGGCAAGTCATCCTGGGATG	7351	7371	AT2G17930.1 | Symbols: | Phosphatidylinositol 3- and 4-kinase family protein with FAT domain | chr2:7784288-7802230 REVERSE LENGTH=11744	2.5
ATH-MIR169H	UAGCCAAGGAUGACUUGCCUG	CCGGCAAGTCATCTATGGCTA	306	326	AT5G39635.1 | Symbols: MIR169C | MIR169C; miRNA | chr5:15870590-15871000 REVERSE LENGTH=411	2.5
ATH-MIR169I	UAGCCAAGGAUGACUUGCCUG	CAGGCAAGTCATCCTTGGCTA	46	66	AT1G19371.1 | Symbols: MIR169H | MIR169H; miRNA | chr1:6695420-6695609 REVERSE LENGTH=190	0
ATH-MIR169I	UAGCCAAGGAUGACUUGCCUG	CAGGCAAGTCATCCTTGGCTA	45	65	AT3G26819.1 | Symbols: MIR169N | MIR169N; miRNA | chr3:9878540-9878754 REVERSE LENGTH=215	0
ATH-MIR169I	UAGCCAAGGAUGACUUGCCUG	CAGGCAAGTCATCCTTGGCTA	44	64	AT3G26816.1 | Symbols: MIR169L | MIR169L; miRNA | chr3:9875893-9876103 REVERSE LENGTH=211	0
ATH-MIR169I	UAGCCAAGGAUGACUUGCCUG	CAGGCAAGTCATCCTTGGCTA	51	71	AT3G26813.1 | Symbols: MIR169J | MIR169J; miRNA | chr3:9872333-9872553 REVERSE LENGTH=221	0
ATH-MIR169I	UAGCCAAGGAUGACUUGCCUG	CAGGCAAGTCATCCTTGGCTA	42	62	AT3G26818.1 | Symbols: MIR169M | MIR169M; miRNA | chr3:9878168-9878379 REVERSE LENGTH=212	0
ATH-MIR169I	UAGCCAAGGAUGACUUGCCUG	CAGGCAAGTCATCCTTGGCTA	40	60	AT3G26812.1 | Symbols: MIR169I | MIR169I; miRNA | chr3:9871960-9872165 REVERSE LENGTH=206	0
ATH-MIR169I	UAGCCAAGGAUGACUUGCCUG	CAGGCAAGTCATCCTTGGCTA	43	63	AT3G26815.1 | Symbols: MIR169K | MIR169K; miRNA | chr3:9875525-9875737 REVERSE LENGTH=213	0
ATH-MIR169I	UAGCCAAGGAUGACUUGCCUG	CCGGCAAGTCATCCTTGGCTG	113	133	AT5G39635.1 | Symbols: MIR169C | MIR169C; miRNA | chr5:15870590-15871000 REVERSE LENGTH=411	1
ATH-MIR169I	UAGCCAAGGAUGACUUGCCUG	CCGGCAAGTCATCCTTGGCTC	145	165	AT4G21595.1 | Symbols: MIR169G | MIR169G; miRNA | chr4:11482879-11483257 REVERSE LENGTH=379	1
ATH-MIR169I	UAGCCAAGGAUGACUUGCCUG	CCGGCAAGTCATCCTTGGCTC	33	53	AT3G14385.1 | Symbols: MIR169F | MIR169F; miRNA | chr3:4805684-4805850 REVERSE LENGTH=167	1
ATH-MIR169I	UAGCCAAGGAUGACUUGCCUG	CCGGCAAGTCATCCTTGGCTG	43	63	AT5G24825.1 | Symbols: MIR169B | MIR169B; miRNA | chr5:8527469-8527649 FORWARD LENGTH=181	1
ATH-MIR169I	UAGCCAAGGAUGACUUGCCUG	CAGGCAAATCATCTTTGGCTC	1067	1087	AT5G06510.1 | Symbols: NF-YA10 | nuclear factor Y, subunit A10 | chr5:1984991-1987044 FORWARD LENGTH=1362	1.5
ATH-MIR169I	UAGCCAAGGAUGACUUGCCUG	TCGGCAAGTCATCCTTGGCTC	42	62	AT1G53683.1 | Symbols: MIR169D | MIR169D; miRNA | chr1:20039463-20039616 REVERSE LENGTH=154	1.5
ATH-MIR169I	UAGCCAAGGAUGACUUGCCUG	TCGGCAAGTCATCCTTGGCTC	70	90	AT1G53687.1 | Symbols: MIR169E | MIR169E; miRNA | chr1:20041518-20041734 FORWARD LENGTH=217	1.5
ATH-MIR169I	UAGCCAAGGAUGACUUGCCUG	TCGGCAAGTCATCCTTGGCTG	1	21	AT3G13405.1 | Symbols: MIR169A | MIR169A; miRNA | chr3:4359012-4359202 REVERSE LENGTH=191	1.5
ATH-MIR169I	UAGCCAAGGAUGACUUGCCUG	CAGGCAAATCATCTTTGGCTC	1183	1203	AT3G05690.1 | Symbols: UNE8, ATHAP2B, HAP2B, NF-YA2 | nuclear factor Y, subunit A2 | chr3:1676546-1678932 REVERSE LENGTH=1464	1.5
ATH-MIR169I	UAGCCAAGGAUGACUUGCCUG	CAGGCAAATCATCTTTGGCTC	1305	1325	AT5G06510.2 | Symbols: NF-YA10 | nuclear factor Y, subunit A10 | chr5:1985102-1987044 FORWARD LENGTH=1600	1.5
ATH-MIR169I	UAGCCAAGGAUGACUUGCCUG	CAGGCAAATCATCTTTGGCTC	1228	1248	AT5G06510.3 | Symbols: NF-YA10 | nuclear factor Y, subunit A10 | chr5:1985002-1986921 FORWARD LENGTH=1400	1.5
ATH-MIR169I	UAGCCAAGGAUGACUUGCCUG	AAGGGAAGTCATCCTTGGCTG	1505	1525	AT1G17590.4 | Symbols: NF-YA8 | nuclear factor Y, subunit A8 | chr1:6050193-6052545 REVERSE LENGTH=1754	2
ATH-MIR169I	UAGCCAAGGAUGACUUGCCUG	AAGGGAAGTCATCCTTGGCTG	1610	1630	AT1G17590.3 | Symbols: NF-YA8 | nuclear factor Y, subunit A8 | chr1:6050222-6052568 REVERSE LENGTH=1830	2
ATH-MIR169I	UAGCCAAGGAUGACUUGCCUG	AAGGGAAGTCATCCTTGGCTG	1199	1219	AT1G17590.2 | Symbols: NF-YA8 | nuclear factor Y, subunit A8 | chr1:6050222-6052513 REVERSE LENGTH=1419	2
ATH-MIR169I	UAGCCAAGGAUGACUUGCCUG	AAGGGAAGTCATCCTTGGCTG	1232	1252	AT1G17590.1 | Symbols: NF-YA8 | nuclear factor Y, subunit A8 | chr1:6050222-6052541 REVERSE LENGTH=1452	2
ATH-MIR169I	UAGCCAAGGAUGACUUGCCUG	CGGGCAAGTCATCCTGGGATG	7351	7371	AT2G17930.1 | Symbols: | Phosphatidylinositol 3- and 4-kinase family protein with FAT domain | chr2:7784288-7802230 REVERSE LENGTH=11744	2.5
ATH-MIR169I	UAGCCAAGGAUGACUUGCCUG	CCGGCAAGTCATCTATGGCTA	306	326	AT5G39635.1 | Symbols: MIR169C | MIR169C; miRNA | chr5:15870590-15871000 REVERSE LENGTH=411	2.5
ATH-MIR169J	UAGCCAAGGAUGACUUGCCUG	CAGGCAAGTCATCCTTGGCTA	46	66	AT1G19371.1 | Symbols: MIR169H | MIR169H; miRNA | chr1:6695420-6695609 REVERSE LENGTH=190	0
ATH-MIR169J	UAGCCAAGGAUGACUUGCCUG	CAGGCAAGTCATCCTTGGCTA	45	65	AT3G26819.1 | Symbols: MIR169N | MIR169N; miRNA | chr3:9878540-9878754 REVERSE LENGTH=215	0
ATH-MIR169J	UAGCCAAGGAUGACUUGCCUG	CAGGCAAGTCATCCTTGGCTA	44	64	AT3G26816.1 | Symbols: MIR169L | MIR169L; miRNA | chr3:9875893-9876103 REVERSE LENGTH=211	0
ATH-MIR169J	UAGCCAAGGAUGACUUGCCUG	CAGGCAAGTCATCCTTGGCTA	51	71	AT3G26813.1 | Symbols: MIR169J | MIR169J; miRNA | chr3:9872333-9872553 REVERSE LENGTH=221	0
ATH-MIR169J	UAGCCAAGGAUGACUUGCCUG	CAGGCAAGTCATCCTTGGCTA	42	62	AT3G26818.1 | Symbols: MIR169M | MIR169M; miRNA | chr3:9878168-9878379 REVERSE LENGTH=212	0
ATH-MIR169J	UAGCCAAGGAUGACUUGCCUG	CAGGCAAGTCATCCTTGGCTA	40	60	AT3G26812.1 | Symbols: MIR169I | MIR169I; miRNA | chr3:9871960-9872165 REVERSE LENGTH=206	0
ATH-MIR169J	UAGCCAAGGAUGACUUGCCUG	CAGGCAAGTCATCCTTGGCTA	43	63	AT3G26815.1 | Symbols: MIR169K | MIR169K; miRNA | chr3:9875525-9875737 REVERSE LENGTH=213	0
ATH-MIR169J	UAGCCAAGGAUGACUUGCCUG	CCGGCAAGTCATCCTTGGCTG	113	133	AT5G39635.1 | Symbols: MIR169C | MIR169C; miRNA | chr5:15870590-15871000 REVERSE LENGTH=411	1
ATH-MIR169J	UAGCCAAGGAUGACUUGCCUG	CCGGCAAGTCATCCTTGGCTC	145	165	AT4G21595.1 | Symbols: MIR169G | MIR169G; miRNA | chr4:11482879-11483257 REVERSE LENGTH=379	1
ATH-MIR169J	UAGCCAAGGAUGACUUGCCUG	CCGGCAAGTCATCCTTGGCTC	33	53	AT3G14385.1 | Symbols: MIR169F | MIR169F; miRNA | chr3:4805684-4805850 REVERSE LENGTH=167	1
ATH-MIR169J	UAGCCAAGGAUGACUUGCCUG	CCGGCAAGTCATCCTTGGCTG	43	63	AT5G24825.1 | Symbols: MIR169B | MIR169B; miRNA | chr5:8527469-8527649 FORWARD LENGTH=181	1
ATH-MIR169J	UAGCCAAGGAUGACUUGCCUG	CAGGCAAATCATCTTTGGCTC	1067	1087	AT5G06510.1 | Symbols: NF-YA10 | nuclear factor Y, subunit A10 | chr5:1984991-1987044 FORWARD LENGTH=1362	1.5
ATH-MIR169J	UAGCCAAGGAUGACUUGCCUG	TCGGCAAGTCATCCTTGGCTC	42	62	AT1G53683.1 | Symbols: MIR169D | MIR169D; miRNA | chr1:20039463-20039616 REVERSE LENGTH=154	1.5
ATH-MIR169J	UAGCCAAGGAUGACUUGCCUG	TCGGCAAGTCATCCTTGGCTC	70	90	AT1G53687.1 | Symbols: MIR169E | MIR169E; miRNA | chr1:20041518-20041734 FORWARD LENGTH=217	1.5
ATH-MIR169J	UAGCCAAGGAUGACUUGCCUG	TCGGCAAGTCATCCTTGGCTG	1	21	AT3G13405.1 | Symbols: MIR169A | MIR169A; miRNA | chr3:4359012-4359202 REVERSE LENGTH=191	1.5
ATH-MIR169J	UAGCCAAGGAUGACUUGCCUG	CAGGCAAATCATCTTTGGCTC	1183	1203	AT3G05690.1 | Symbols: UNE8, ATHAP2B, HAP2B, NF-YA2 | nuclear factor Y, subunit A2 | chr3:1676546-1678932 REVERSE LENGTH=1464	1.5
ATH-MIR169J	UAGCCAAGGAUGACUUGCCUG	CAGGCAAATCATCTTTGGCTC	1305	1325	AT5G06510.2 | Symbols: NF-YA10 | nuclear factor Y, subunit A10 | chr5:1985102-1987044 FORWARD LENGTH=1600	1.5
ATH-MIR169J	UAGCCAAGGAUGACUUGCCUG	CAGGCAAATCATCTTTGGCTC	1228	1248	AT5G06510.3 | Symbols: NF-YA10 | nuclear factor Y, subunit A10 | chr5:1985002-1986921 FORWARD LENGTH=1400	1.5
ATH-MIR169J	UAGCCAAGGAUGACUUGCCUG	AAGGGAAGTCATCCTTGGCTG	1505	1525	AT1G17590.4 | Symbols: NF-YA8 | nuclear factor Y, subunit A8 | chr1:6050193-6052545 REVERSE LENGTH=1754	2
ATH-MIR169J	UAGCCAAGGAUGACUUGCCUG	AAGGGAAGTCATCCTTGGCTG	1610	1630	AT1G17590.3 | Symbols: NF-YA8 | nuclear factor Y, subunit A8 | chr1:6050222-6052568 REVERSE LENGTH=1830	2
ATH-MIR169J	UAGCCAAGGAUGACUUGCCUG	AAGGGAAGTCATCCTTGGCTG	1199	1219	AT1G17590.2 | Symbols: NF-YA8 | nuclear factor Y, subunit A8 | chr1:6050222-6052513 REVERSE LENGTH=1419	2
ATH-MIR169J	UAGCCAAGGAUGACUUGCCUG	AAGGGAAGTCATCCTTGGCTG	1232	1252	AT1G17590.1 | Symbols: NF-YA8 | nuclear factor Y, subunit A8 | chr1:6050222-6052541 REVERSE LENGTH=1452	2
ATH-MIR169J	UAGCCAAGGAUGACUUGCCUG	CGGGCAAGTCATCCTGGGATG	7351	7371	AT2G17930.1 | Symbols: | Phosphatidylinositol 3- and 4-kinase family protein with FAT domain | chr2:7784288-7802230 REVERSE LENGTH=11744	2.5
ATH-MIR169J	UAGCCAAGGAUGACUUGCCUG	CCGGCAAGTCATCTATGGCTA	306	326	AT5G39635.1 | Symbols: MIR169C | MIR169C; miRNA | chr5:15870590-15871000 REVERSE LENGTH=411	2.5
ATH-MIR169K	UAGCCAAGGAUGACUUGCCUG	CAGGCAAGTCATCCTTGGCTA	46	66	AT1G19371.1 | Symbols: MIR169H | MIR169H; miRNA | chr1:6695420-6695609 REVERSE LENGTH=190	0
ATH-MIR169K	UAGCCAAGGAUGACUUGCCUG	CAGGCAAGTCATCCTTGGCTA	45	65	AT3G26819.1 | Symbols: MIR169N | MIR169N; miRNA | chr3:9878540-9878754 REVERSE LENGTH=215	0
ATH-MIR169K	UAGCCAAGGAUGACUUGCCUG	CAGGCAAGTCATCCTTGGCTA	44	64	AT3G26816.1 | Symbols: MIR169L | MIR169L; miRNA | chr3:9875893-9876103 REVERSE LENGTH=211	0
ATH-MIR169K	UAGCCAAGGAUGACUUGCCUG	CAGGCAAGTCATCCTTGGCTA	51	71	AT3G26813.1 | Symbols: MIR169J | MIR169J; miRNA | chr3:9872333-9872553 REVERSE LENGTH=221	0
ATH-MIR169K	UAGCCAAGGAUGACUUGCCUG	CAGGCAAGTCATCCTTGGCTA	42	62	AT3G26818.1 | Symbols: MIR169M | MIR169M; miRNA | chr3:9878168-9878379 REVERSE LENGTH=212	0
ATH-MIR169K	UAGCCAAGGAUGACUUGCCUG	CAGGCAAGTCATCCTTGGCTA	40	60	AT3G26812.1 | Symbols: MIR169I | MIR169I; miRNA | chr3:9871960-9872165 REVERSE LENGTH=206	0
ATH-MIR169K	UAGCCAAGGAUGACUUGCCUG	CAGGCAAGTCATCCTTGGCTA	43	63	AT3G26815.1 | Symbols: MIR169K | MIR169K; miRNA | chr3:9875525-9875737 REVERSE LENGTH=213	0
ATH-MIR169K	UAGCCAAGGAUGACUUGCCUG	CCGGCAAGTCATCCTTGGCTG	113	133	AT5G39635.1 | Symbols: MIR169C | MIR169C; miRNA | chr5:15870590-15871000 REVERSE LENGTH=411	1
ATH-MIR169K	UAGCCAAGGAUGACUUGCCUG	CCGGCAAGTCATCCTTGGCTC	145	165	AT4G21595.1 | Symbols: MIR169G | MIR169G; miRNA | chr4:11482879-11483257 REVERSE LENGTH=379	1
ATH-MIR169K	UAGCCAAGGAUGACUUGCCUG	CCGGCAAGTCATCCTTGGCTC	33	53	AT3G14385.1 | Symbols: MIR169F | MIR169F; miRNA | chr3:4805684-4805850 REVERSE LENGTH=167	1
ATH-MIR169K	UAGCCAAGGAUGACUUGCCUG	CCGGCAAGTCATCCTTGGCTG	43	63	AT5G24825.1 | Symbols: MIR169B | MIR169B; miRNA | chr5:8527469-8527649 FORWARD LENGTH=181	1
ATH-MIR169K	UAGCCAAGGAUGACUUGCCUG	CAGGCAAATCATCTTTGGCTC	1067	1087	AT5G06510.1 | Symbols: NF-YA10 | nuclear factor Y, subunit A10 | chr5:1984991-1987044 FORWARD LENGTH=1362	1.5
ATH-MIR169K	UAGCCAAGGAUGACUUGCCUG	TCGGCAAGTCATCCTTGGCTC	42	62	AT1G53683.1 | Symbols: MIR169D | MIR169D; miRNA | chr1:20039463-20039616 REVERSE LENGTH=154	1.5
ATH-MIR169K	UAGCCAAGGAUGACUUGCCUG	TCGGCAAGTCATCCTTGGCTC	70	90	AT1G53687.1 | Symbols: MIR169E | MIR169E; miRNA | chr1:20041518-20041734 FORWARD LENGTH=217	1.5
ATH-MIR169K	UAGCCAAGGAUGACUUGCCUG	TCGGCAAGTCATCCTTGGCTG	1	21	AT3G13405.1 | Symbols: MIR169A | MIR169A; miRNA | chr3:4359012-4359202 REVERSE LENGTH=191	1.5
ATH-MIR169K	UAGCCAAGGAUGACUUGCCUG	CAGGCAAATCATCTTTGGCTC	1183	1203	AT3G05690.1 | Symbols: UNE8, ATHAP2B, HAP2B, NF-YA2 | nuclear factor Y, subunit A2 | chr3:1676546-1678932 REVERSE LENGTH=1464	1.5
ATH-MIR169K	UAGCCAAGGAUGACUUGCCUG	CAGGCAAATCATCTTTGGCTC	1305	1325	AT5G06510.2 | Symbols: NF-YA10 | nuclear factor Y, subunit A10 | chr5:1985102-1987044 FORWARD LENGTH=1600	1.5
ATH-MIR169K	UAGCCAAGGAUGACUUGCCUG	CAGGCAAATCATCTTTGGCTC	1228	1248	AT5G06510.3 | Symbols: NF-YA10 | nuclear factor Y, subunit A10 | chr5:1985002-1986921 FORWARD LENGTH=1400	1.5
ATH-MIR169K	UAGCCAAGGAUGACUUGCCUG	AAGGGAAGTCATCCTTGGCTG	1505	1525	AT1G17590.4 | Symbols: NF-YA8 | nuclear factor Y, subunit A8 | chr1:6050193-6052545 REVERSE LENGTH=1754	2
ATH-MIR169K	UAGCCAAGGAUGACUUGCCUG	AAGGGAAGTCATCCTTGGCTG	1610	1630	AT1G17590.3 | Symbols: NF-YA8 | nuclear factor Y, subunit A8 | chr1:6050222-6052568 REVERSE LENGTH=1830	2
ATH-MIR169K	UAGCCAAGGAUGACUUGCCUG	AAGGGAAGTCATCCTTGGCTG	1199	1219	AT1G17590.2 | Symbols: NF-YA8 | nuclear factor Y, subunit A8 | chr1:6050222-6052513 REVERSE LENGTH=1419	2
ATH-MIR169K	UAGCCAAGGAUGACUUGCCUG	AAGGGAAGTCATCCTTGGCTG	1232	1252	AT1G17590.1 | Symbols: NF-YA8 | nuclear factor Y, subunit A8 | chr1:6050222-6052541 REVERSE LENGTH=1452	2
ATH-MIR169K	UAGCCAAGGAUGACUUGCCUG	CGGGCAAGTCATCCTGGGATG	7351	7371	AT2G17930.1 | Symbols: | Phosphatidylinositol 3- and 4-kinase family protein with FAT domain | chr2:7784288-7802230 REVERSE LENGTH=11744	2.5
ATH-MIR169K	UAGCCAAGGAUGACUUGCCUG	CCGGCAAGTCATCTATGGCTA	306	326	AT5G39635.1 | Symbols: MIR169C | MIR169C; miRNA | chr5:15870590-15871000 REVERSE LENGTH=411	2.5
ATH-MIR169L	UAGCCAAGGAUGACUUGCCUG	CAGGCAAGTCATCCTTGGCTA	46	66	AT1G19371.1 | Symbols: MIR169H | MIR169H; miRNA | chr1:6695420-6695609 REVERSE LENGTH=190	0
ATH-MIR169L	UAGCCAAGGAUGACUUGCCUG	CAGGCAAGTCATCCTTGGCTA	45	65	AT3G26819.1 | Symbols: MIR169N | MIR169N; miRNA | chr3:9878540-9878754 REVERSE LENGTH=215	0
ATH-MIR169L	UAGCCAAGGAUGACUUGCCUG	CAGGCAAGTCATCCTTGGCTA	44	64	AT3G26816.1 | Symbols: MIR169L | MIR169L; miRNA | chr3:9875893-9876103 REVERSE LENGTH=211	0
ATH-MIR169L	UAGCCAAGGAUGACUUGCCUG	CAGGCAAGTCATCCTTGGCTA	51	71	AT3G26813.1 | Symbols: MIR169J | MIR169J; miRNA | chr3:9872333-9872553 REVERSE LENGTH=221	0
ATH-MIR169L	UAGCCAAGGAUGACUUGCCUG	CAGGCAAGTCATCCTTGGCTA	42	62	AT3G26818.1 | Symbols: MIR169M | MIR169M; miRNA | chr3:9878168-9878379 REVERSE LENGTH=212	0
ATH-MIR169L	UAGCCAAGGAUGACUUGCCUG	CAGGCAAGTCATCCTTGGCTA	40	60	AT3G26812.1 | Symbols: MIR169I | MIR169I; miRNA | chr3:9871960-9872165 REVERSE LENGTH=206	0
ATH-MIR169L	UAGCCAAGGAUGACUUGCCUG	CAGGCAAGTCATCCTTGGCTA	43	63	AT3G26815.1 | Symbols: MIR169K | MIR169K; miRNA | chr3:9875525-9875737 REVERSE LENGTH=213	0
ATH-MIR169L	UAGCCAAGGAUGACUUGCCUG	CCGGCAAGTCATCCTTGGCTG	113	133	AT5G39635.1 | Symbols: MIR169C | MIR169C; miRNA | chr5:15870590-15871000 REVERSE LENGTH=411	1
ATH-MIR169L	UAGCCAAGGAUGACUUGCCUG	CCGGCAAGTCATCCTTGGCTC	145	165	AT4G21595.1 | Symbols: MIR169G | MIR169G; miRNA | chr4:11482879-11483257 REVERSE LENGTH=379	1
ATH-MIR169L	UAGCCAAGGAUGACUUGCCUG	CCGGCAAGTCATCCTTGGCTC	33	53	AT3G14385.1 | Symbols: MIR169F | MIR169F; miRNA | chr3:4805684-4805850 REVERSE LENGTH=167	1
ATH-MIR169L	UAGCCAAGGAUGACUUGCCUG	CCGGCAAGTCATCCTTGGCTG	43	63	AT5G24825.1 | Symbols: MIR169B | MIR169B; miRNA | chr5:8527469-8527649 FORWARD LENGTH=181	1
ATH-MIR169L	UAGCCAAGGAUGACUUGCCUG	CAGGCAAATCATCTTTGGCTC	1067	1087	AT5G06510.1 | Symbols: NF-YA10 | nuclear factor Y, subunit A10 | chr5:1984991-1987044 FORWARD LENGTH=1362	1.5
ATH-MIR169L	UAGCCAAGGAUGACUUGCCUG	TCGGCAAGTCATCCTTGGCTC	42	62	AT1G53683.1 | Symbols: MIR169D | MIR169D; miRNA | chr1:20039463-20039616 REVERSE LENGTH=154	1.5
ATH-MIR169L	UAGCCAAGGAUGACUUGCCUG	TCGGCAAGTCATCCTTGGCTC	70	90	AT1G53687.1 | Symbols: MIR169E | MIR169E; miRNA | chr1:20041518-20041734 FORWARD LENGTH=217	1.5
ATH-MIR169L	UAGCCAAGGAUGACUUGCCUG	TCGGCAAGTCATCCTTGGCTG	1	21	AT3G13405.1 | Symbols: MIR169A | MIR169A; miRNA | chr3:4359012-4359202 REVERSE LENGTH=191	1.5
ATH-MIR169L	UAGCCAAGGAUGACUUGCCUG	CAGGCAAATCATCTTTGGCTC	1183	1203	AT3G05690.1 | Symbols: UNE8, ATHAP2B, HAP2B, NF-YA2 | nuclear factor Y, subunit A2 | chr3:1676546-1678932 REVERSE LENGTH=1464	1.5
ATH-MIR169L	UAGCCAAGGAUGACUUGCCUG	CAGGCAAATCATCTTTGGCTC	1305	1325	AT5G06510.2 | Symbols: NF-YA10 | nuclear factor Y, subunit A10 | chr5:1985102-1987044 FORWARD LENGTH=1600	1.5
ATH-MIR169L	UAGCCAAGGAUGACUUGCCUG	CAGGCAAATCATCTTTGGCTC	1228	1248	AT5G06510.3 | Symbols: NF-YA10 | nuclear factor Y, subunit A10 | chr5:1985002-1986921 FORWARD LENGTH=1400	1.5
ATH-MIR169L	UAGCCAAGGAUGACUUGCCUG	AAGGGAAGTCATCCTTGGCTG	1505	1525	AT1G17590.4 | Symbols: NF-YA8 | nuclear factor Y, subunit A8 | chr1:6050193-6052545 REVERSE LENGTH=1754	2
ATH-MIR169L	UAGCCAAGGAUGACUUGCCUG	AAGGGAAGTCATCCTTGGCTG	1610	1630	AT1G17590.3 | Symbols: NF-YA8 | nuclear factor Y, subunit A8 | chr1:6050222-6052568 REVERSE LENGTH=1830	2
ATH-MIR169L	UAGCCAAGGAUGACUUGCCUG	AAGGGAAGTCATCCTTGGCTG	1199	1219	AT1G17590.2 | Symbols: NF-YA8 | nuclear factor Y, subunit A8 | chr1:6050222-6052513 REVERSE LENGTH=1419	2
ATH-MIR169L	UAGCCAAGGAUGACUUGCCUG	AAGGGAAGTCATCCTTGGCTG	1232	1252	AT1G17590.1 | Symbols: NF-YA8 | nuclear factor Y, subunit A8 | chr1:6050222-6052541 REVERSE LENGTH=1452	2
ATH-MIR169L	UAGCCAAGGAUGACUUGCCUG	CGGGCAAGTCATCCTGGGATG	7351	7371	AT2G17930.1 | Symbols: | Phosphatidylinositol 3- and 4-kinase family protein with FAT domain | chr2:7784288-7802230 REVERSE LENGTH=11744	2.5
ATH-MIR169L	UAGCCAAGGAUGACUUGCCUG	CCGGCAAGTCATCTATGGCTA	306	326	AT5G39635.1 | Symbols: MIR169C | MIR169C; miRNA | chr5:15870590-15871000 REVERSE LENGTH=411	2.5
ATH-MIR169M	UAGCCAAGGAUGACUUGCCUG	CAGGCAAGTCATCCTTGGCTA	46	66	AT1G19371.1 | Symbols: MIR169H | MIR169H; miRNA | chr1:6695420-6695609 REVERSE LENGTH=190	0
ATH-MIR169M	UAGCCAAGGAUGACUUGCCUG	CAGGCAAGTCATCCTTGGCTA	45	65	AT3G26819.1 | Symbols: MIR169N | MIR169N; miRNA | chr3:9878540-9878754 REVERSE LENGTH=215	0
ATH-MIR169M	UAGCCAAGGAUGACUUGCCUG	CAGGCAAGTCATCCTTGGCTA	44	64	AT3G26816.1 | Symbols: MIR169L | MIR169L; miRNA | chr3:9875893-9876103 REVERSE LENGTH=211	0
ATH-MIR169M	UAGCCAAGGAUGACUUGCCUG	CAGGCAAGTCATCCTTGGCTA	51	71	AT3G26813.1 | Symbols: MIR169J | MIR169J; miRNA | chr3:9872333-9872553 REVERSE LENGTH=221	0
ATH-MIR169M	UAGCCAAGGAUGACUUGCCUG	CAGGCAAGTCATCCTTGGCTA	42	62	AT3G26818.1 | Symbols: MIR169M | MIR169M; miRNA | chr3:9878168-9878379 REVERSE LENGTH=212	0
ATH-MIR169M	UAGCCAAGGAUGACUUGCCUG	CAGGCAAGTCATCCTTGGCTA	40	60	AT3G26812.1 | Symbols: MIR169I | MIR169I; miRNA | chr3:9871960-9872165 REVERSE LENGTH=206	0
ATH-MIR169M	UAGCCAAGGAUGACUUGCCUG	CAGGCAAGTCATCCTTGGCTA	43	63	AT3G26815.1 | Symbols: MIR169K | MIR169K; miRNA | chr3:9875525-9875737 REVERSE LENGTH=213	0
ATH-MIR169M	UAGCCAAGGAUGACUUGCCUG	CCGGCAAGTCATCCTTGGCTG	113	133	AT5G39635.1 | Symbols: MIR169C | MIR169C; miRNA | chr5:15870590-15871000 REVERSE LENGTH=411	1
ATH-MIR169M	UAGCCAAGGAUGACUUGCCUG	CCGGCAAGTCATCCTTGGCTC	145	165	AT4G21595.1 | Symbols: MIR169G | MIR169G; miRNA | chr4:11482879-11483257 REVERSE LENGTH=379	1
ATH-MIR169M	UAGCCAAGGAUGACUUGCCUG	CCGGCAAGTCATCCTTGGCTC	33	53	AT3G14385.1 | Symbols: MIR169F | MIR169F; miRNA | chr3:4805684-4805850 REVERSE LENGTH=167	1
ATH-MIR169M	UAGCCAAGGAUGACUUGCCUG	CCGGCAAGTCATCCTTGGCTG	43	63	AT5G24825.1 | Symbols: MIR169B | MIR169B; miRNA | chr5:8527469-8527649 FORWARD LENGTH=181	1
ATH-MIR169M	UAGCCAAGGAUGACUUGCCUG	CAGGCAAATCATCTTTGGCTC	1067	1087	AT5G06510.1 | Symbols: NF-YA10 | nuclear factor Y, subunit A10 | chr5:1984991-1987044 FORWARD LENGTH=1362	1.5
ATH-MIR169M	UAGCCAAGGAUGACUUGCCUG	TCGGCAAGTCATCCTTGGCTC	42	62	AT1G53683.1 | Symbols: MIR169D | MIR169D; miRNA | chr1:20039463-20039616 REVERSE LENGTH=154	1.5
ATH-MIR169M	UAGCCAAGGAUGACUUGCCUG	TCGGCAAGTCATCCTTGGCTC	70	90	AT1G53687.1 | Symbols: MIR169E | MIR169E; miRNA | chr1:20041518-20041734 FORWARD LENGTH=217	1.5
ATH-MIR169M	UAGCCAAGGAUGACUUGCCUG	TCGGCAAGTCATCCTTGGCTG	1	21	AT3G13405.1 | Symbols: MIR169A | MIR169A; miRNA | chr3:4359012-4359202 REVERSE LENGTH=191	1.5
ATH-MIR169M	UAGCCAAGGAUGACUUGCCUG	CAGGCAAATCATCTTTGGCTC	1183	1203	AT3G05690.1 | Symbols: UNE8, ATHAP2B, HAP2B, NF-YA2 | nuclear factor Y, subunit A2 | chr3:1676546-1678932 REVERSE LENGTH=1464	1.5
ATH-MIR169M	UAGCCAAGGAUGACUUGCCUG	CAGGCAAATCATCTTTGGCTC	1305	1325	AT5G06510.2 | Symbols: NF-YA10 | nuclear factor Y, subunit A10 | chr5:1985102-1987044 FORWARD LENGTH=1600	1.5
ATH-MIR169M	UAGCCAAGGAUGACUUGCCUG	CAGGCAAATCATCTTTGGCTC	1228	1248	AT5G06510.3 | Symbols: NF-YA10 | nuclear factor Y, subunit A10 | chr5:1985002-1986921 FORWARD LENGTH=1400	1.5
ATH-MIR169M	UAGCCAAGGAUGACUUGCCUG	AAGGGAAGTCATCCTTGGCTG	1505	1525	AT1G17590.4 | Symbols: NF-YA8 | nuclear factor Y, subunit A8 | chr1:6050193-6052545 REVERSE LENGTH=1754	2
ATH-MIR169M	UAGCCAAGGAUGACUUGCCUG	AAGGGAAGTCATCCTTGGCTG	1610	1630	AT1G17590.3 | Symbols: NF-YA8 | nuclear factor Y, subunit A8 | chr1:6050222-6052568 REVERSE LENGTH=1830	2
ATH-MIR169M	UAGCCAAGGAUGACUUGCCUG	AAGGGAAGTCATCCTTGGCTG	1199	1219	AT1G17590.2 | Symbols: NF-YA8 | nuclear factor Y, subunit A8 | chr1:6050222-6052513 REVERSE LENGTH=1419	2
ATH-MIR169M	UAGCCAAGGAUGACUUGCCUG	AAGGGAAGTCATCCTTGGCTG	1232	1252	AT1G17590.1 | Symbols: NF-YA8 | nuclear factor Y, subunit A8 | chr1:6050222-6052541 REVERSE LENGTH=1452	2
ATH-MIR169M	UAGCCAAGGAUGACUUGCCUG	CGGGCAAGTCATCCTGGGATG	7351	7371	AT2G17930.1 | Symbols: | Phosphatidylinositol 3- and 4-kinase family protein with FAT domain | chr2:7784288-7802230 REVERSE LENGTH=11744	2.5
ATH-MIR169M	UAGCCAAGGAUGACUUGCCUG	CCGGCAAGTCATCTATGGCTA	306	326	AT5G39635.1 | Symbols: MIR169C | MIR169C; miRNA | chr5:15870590-15871000 REVERSE LENGTH=411	2.5
ATH-MIR169N	UAGCCAAGGAUGACUUGCCUG	CAGGCAAGTCATCCTTGGCTA	46	66	AT1G19371.1 | Symbols: MIR169H | MIR169H; miRNA | chr1:6695420-6695609 REVERSE LENGTH=190	0
ATH-MIR169N	UAGCCAAGGAUGACUUGCCUG	CAGGCAAGTCATCCTTGGCTA	45	65	AT3G26819.1 | Symbols: MIR169N | MIR169N; miRNA | chr3:9878540-9878754 REVERSE LENGTH=215	0
ATH-MIR169N	UAGCCAAGGAUGACUUGCCUG	CAGGCAAGTCATCCTTGGCTA	44	64	AT3G26816.1 | Symbols: MIR169L | MIR169L; miRNA | chr3:9875893-9876103 REVERSE LENGTH=211	0
ATH-MIR169N	UAGCCAAGGAUGACUUGCCUG	CAGGCAAGTCATCCTTGGCTA	51	71	AT3G26813.1 | Symbols: MIR169J | MIR169J; miRNA | chr3:9872333-9872553 REVERSE LENGTH=221	0
ATH-MIR169N	UAGCCAAGGAUGACUUGCCUG	CAGGCAAGTCATCCTTGGCTA	42	62	AT3G26818.1 | Symbols: MIR169M | MIR169M; miRNA | chr3:9878168-9878379 REVERSE LENGTH=212	0
ATH-MIR169N	UAGCCAAGGAUGACUUGCCUG	CAGGCAAGTCATCCTTGGCTA	40	60	AT3G26812.1 | Symbols: MIR169I | MIR169I; miRNA | chr3:9871960-9872165 REVERSE LENGTH=206	0
ATH-MIR169N	UAGCCAAGGAUGACUUGCCUG	CAGGCAAGTCATCCTTGGCTA	43	63	AT3G26815.1 | Symbols: MIR169K | MIR169K; miRNA | chr3:9875525-9875737 REVERSE LENGTH=213	0
ATH-MIR169N	UAGCCAAGGAUGACUUGCCUG	CCGGCAAGTCATCCTTGGCTG	113	133	AT5G39635.1 | Symbols: MIR169C | MIR169C; miRNA | chr5:15870590-15871000 REVERSE LENGTH=411	1
ATH-MIR169N	UAGCCAAGGAUGACUUGCCUG	CCGGCAAGTCATCCTTGGCTC	145	165	AT4G21595.1 | Symbols: MIR169G | MIR169G; miRNA | chr4:11482879-11483257 REVERSE LENGTH=379	1
ATH-MIR169N	UAGCCAAGGAUGACUUGCCUG	CCGGCAAGTCATCCTTGGCTC	33	53	AT3G14385.1 | Symbols: MIR169F | MIR169F; miRNA | chr3:4805684-4805850 REVERSE LENGTH=167	1
ATH-MIR169N	UAGCCAAGGAUGACUUGCCUG	CCGGCAAGTCATCCTTGGCTG	43	63	AT5G24825.1 | Symbols: MIR169B | MIR169B; miRNA | chr5:8527469-8527649 FORWARD LENGTH=181	1
ATH-MIR169N	UAGCCAAGGAUGACUUGCCUG	CAGGCAAATCATCTTTGGCTC	1067	1087	AT5G06510.1 | Symbols: NF-YA10 | nuclear factor Y, subunit A10 | chr5:1984991-1987044 FORWARD LENGTH=1362	1.5
ATH-MIR169N	UAGCCAAGGAUGACUUGCCUG	TCGGCAAGTCATCCTTGGCTC	42	62	AT1G53683.1 | Symbols: MIR169D | MIR169D; miRNA | chr1:20039463-20039616 REVERSE LENGTH=154	1.5
ATH-MIR169N	UAGCCAAGGAUGACUUGCCUG	TCGGCAAGTCATCCTTGGCTC	70	90	AT1G53687.1 | Symbols: MIR169E | MIR169E; miRNA | chr1:20041518-20041734 FORWARD LENGTH=217	1.5
ATH-MIR169N	UAGCCAAGGAUGACUUGCCUG	TCGGCAAGTCATCCTTGGCTG	1	21	AT3G13405.1 | Symbols: MIR169A | MIR169A; miRNA | chr3:4359012-4359202 REVERSE LENGTH=191	1.5
ATH-MIR169N	UAGCCAAGGAUGACUUGCCUG	CAGGCAAATCATCTTTGGCTC	1183	1203	AT3G05690.1 | Symbols: UNE8, ATHAP2B, HAP2B, NF-YA2 | nuclear factor Y, subunit A2 | chr3:1676546-1678932 REVERSE LENGTH=1464	1.5
ATH-MIR169N	UAGCCAAGGAUGACUUGCCUG	CAGGCAAATCATCTTTGGCTC	1305	1325	AT5G06510.2 | Symbols: NF-YA10 | nuclear factor Y, subunit A10 | chr5:1985102-1987044 FORWARD LENGTH=1600	1.5
ATH-MIR169N	UAGCCAAGGAUGACUUGCCUG	CAGGCAAATCATCTTTGGCTC	1228	1248	AT5G06510.3 | Symbols: NF-YA10 | nuclear factor Y, subunit A10 | chr5:1985002-1986921 FORWARD LENGTH=1400	1.5
ATH-MIR169N	UAGCCAAGGAUGACUUGCCUG	AAGGGAAGTCATCCTTGGCTG	1505	1525	AT1G17590.4 | Symbols: NF-YA8 | nuclear factor Y, subunit A8 | chr1:6050193-6052545 REVERSE LENGTH=1754	2
ATH-MIR169N	UAGCCAAGGAUGACUUGCCUG	AAGGGAAGTCATCCTTGGCTG	1610	1630	AT1G17590.3 | Symbols: NF-YA8 | nuclear factor Y, subunit A8 | chr1:6050222-6052568 REVERSE LENGTH=1830	2
ATH-MIR169N	UAGCCAAGGAUGACUUGCCUG	AAGGGAAGTCATCCTTGGCTG	1199	1219	AT1G17590.2 | Symbols: NF-YA8 | nuclear factor Y, subunit A8 | chr1:6050222-6052513 REVERSE LENGTH=1419	2
ATH-MIR169N	UAGCCAAGGAUGACUUGCCUG	AAGGGAAGTCATCCTTGGCTG	1232	1252	AT1G17590.1 | Symbols: NF-YA8 | nuclear factor Y, subunit A8 | chr1:6050222-6052541 REVERSE LENGTH=1452	2
ATH-MIR169N	UAGCCAAGGAUGACUUGCCUG	CGGGCAAGTCATCCTGGGATG	7351	7371	AT2G17930.1 | Symbols: | Phosphatidylinositol 3- and 4-kinase family protein with FAT domain | chr2:7784288-7802230 REVERSE LENGTH=11744	2.5
ATH-MIR169N	UAGCCAAGGAUGACUUGCCUG	CCGGCAAGTCATCTATGGCTA	306	326	AT5G39635.1 | Symbols: MIR169C | MIR169C; miRNA | chr5:15870590-15871000 REVERSE LENGTH=411	2.5
ATH-MIR170-3P	UGAUUGAGCCGUGUCAAUAUC	GATATTGACACGGCTCAATCA	44	64	AT5G66045.1 | Symbols: MIR170 | MIR170; miRNA | chr5:26411594-26411657 REVERSE LENGTH=64	0
ATH-MIR170-3P	UGAUUGAGCCGUGUCAAUAUC	GATATTGGCACGGCTCAATCG	75	95	AT1G11735.1 | Symbols: MIR171B | MIR171B; miRNA | chr1:3961348-3961464 REVERSE LENGTH=117	0.5
ATH-MIR170-3P	UGAUUGAGCCGUGUCAAUAUC	GATATTGGCACGGCTCAATCA	87	107	AT1G62035.1 | Symbols: MIR171C | MIR171C; miRNA | chr1:22930089-22930204 REVERSE LENGTH=116	0.5
ATH-MIR170-5P	UAUUGGCCUGGUUCACUCAGA	TCTGAGTGAACCAGGCCAATA	3	23	AT5G66045.1 | Symbols: MIR170 | MIR170; miRNA | chr5:26411594-26411657 REVERSE LENGTH=64	0
ATH-MIR170-5P	UAUUGGCCUGGUUCACUCAGA	TCTGAGTGAACCAGGCCAATA	3	23	AT3G51375.1 | Symbols: MIR171A | MIR171A; miRNA | chr3:19073450-19073541 FORWARD LENGTH=92	0
ATH-MIR170-5P	UAUUGGCCUGGUUCACUCAGA	TCTGAGTGAACCTGTCTAATG	353	373	AT1G78540.2 | Symbols: SHB | SH2 domain protein B | chr1:29541011-29544777 REVERSE LENGTH=2478	2.5
ATH-MIR170-5P	UAUUGGCCUGGUUCACUCAGA	TCTGAGTGAACCTGTCTAATG	341	361	AT1G78540.1 | Symbols: SHB, ATSHB, STATLB | SH2 domain protein B | chr1:29541094-29544765 REVERSE LENGTH=2348	2.5
ATH-MIR171A-3P	UGAUUGAGCCGCGCCAAUAUC	GATATTGGCGCGGCTCAATCA	1003	1023	AT2G45160.1 | Symbols: HAM1, ATHAM1, LOM1 | GRAS family transcription factor | chr2:18617862-18620150 REVERSE LENGTH=2289	0
ATH-MIR171A-3P	UGAUUGAGCCGCGCCAAUAUC	GATATTGGCGCGGCTCAATCA	72	92	AT3G51375.1 | Symbols: MIR171A | MIR171A; miRNA | chr3:19073450-19073541 FORWARD LENGTH=92	0
ATH-MIR171A-3P	UGAUUGAGCCGCGCCAAUAUC	GATATTGGCGCGGCTCAATCA	1045	1065	AT3G60630.1 | Symbols: HAM2, ATHAM2, LOM2 | GRAS family transcription factor | chr3:22410365-22412608 REVERSE LENGTH=2244	0
ATH-MIR171A-3P	UGAUUGAGCCGCGCCAAUAUC	GATATTGGCGCGGCTCAATCA	856	876	AT4G00150.1 | Symbols: HAM3, ATHAM3, LOM3 | GRAS family transcription factor | chr4:57199-59286 REVERSE LENGTH=2088	0
ATH-MIR171A-3P	UGAUUGAGCCGCGCCAAUAUC	GATATTGGTGCGGTTCAATCA	29	49	AT1G62035.1 | Symbols: MIR171C | MIR171C; miRNA | chr1:22930089-22930204 REVERSE LENGTH=116	1
ATH-MIR171A-5P	UAUUGGCCUGGUUCACUCAGA	TCTGAGTGAACCAGGCCAATA	3	23	AT5G66045.1 | Symbols: MIR170 | MIR170; miRNA | chr5:26411594-26411657 REVERSE LENGTH=64	0
ATH-MIR171A-5P	UAUUGGCCUGGUUCACUCAGA	TCTGAGTGAACCAGGCCAATA	3	23	AT3G51375.1 | Symbols: MIR171A | MIR171A; miRNA | chr3:19073450-19073541 FORWARD LENGTH=92	0
ATH-MIR171A-5P	UAUUGGCCUGGUUCACUCAGA	TCTGAGTGAACCTGTCTAATG	353	373	AT1G78540.2 | Symbols: SHB | SH2 domain protein B | chr1:29541011-29544777 REVERSE LENGTH=2478	2.5
ATH-MIR171A-5P	UAUUGGCCUGGUUCACUCAGA	TCTGAGTGAACCTGTCTAATG	341	361	AT1G78540.1 | Symbols: SHB, ATSHB, STATLB | SH2 domain protein B | chr1:29541094-29544765 REVERSE LENGTH=2348	2.5
ATH-MIR171B-3P	UUGAGCCGUGCCAAUAUCACG	CGTGATATTGGCACGGCTCAA	78	98	AT1G11735.1 | Symbols: MIR171B | MIR171B; miRNA | chr1:3961348-3961464 REVERSE LENGTH=117	0
ATH-MIR171B-3P	UUGAGCCGUGCCAAUAUCACG	CGTGATATTGGCACGGCTCAA	90	110	AT1G62035.1 | Symbols: MIR171C | MIR171C; miRNA | chr1:22930089-22930204 REVERSE LENGTH=116	0
ATH-MIR171B-3P	UUGAGCCGUGCCAAUAUCACG	AGGGATATTGGCGCGGCTCAA	1000	1020	AT2G45160.1 | Symbols: HAM1, ATHAM1, LOM1 | GRAS family transcription factor | chr2:18617862-18620150 REVERSE LENGTH=2289	2.5
ATH-MIR171B-3P	UUGAGCCGUGCCAAUAUCACG	AGGGATATTGGCGCGGCTCAA	1042	1062	AT3G60630.1 | Symbols: HAM2, ATHAM2, LOM2 | GRAS family transcription factor | chr3:22410365-22412608 REVERSE LENGTH=2244	2.5
ATH-MIR171B-3P	UUGAGCCGUGCCAAUAUCACG	CGAGATATTGGTGCGGTTCAA	26	46	AT1G62035.1 | Symbols: MIR171C | MIR171C; miRNA | chr1:22930089-22930204 REVERSE LENGTH=116	2.5
ATH-MIR171B-3P	UUGAGCCGUGCCAAUAUCACG	GGGGATATTGGCGCGGCTCAA	853	873	AT4G00150.1 | Symbols: HAM3, ATHAM3, LOM3 | GRAS family transcription factor | chr4:57199-59286 REVERSE LENGTH=2088	2.5
ATH-MIR171B-5P	AGAUAUUAGUGCGGUUCAAUC	GATTGAACCGCACTAATATCT	15	35	AT1G11735.1 | Symbols: MIR171B | MIR171B; miRNA | chr1:3961348-3961464 REVERSE LENGTH=117	0
ATH-MIR171B-5P	AGAUAUUAGUGCGGUUCAAUC	GATTGAACCGCACCAATATCT	28	48	AT1G62035.1 | Symbols: MIR171C | MIR171C; miRNA | chr1:22930089-22930204 REVERSE LENGTH=116	1
ATH-MIR171B-5P	AGAUAUUAGUGCGGUUCAAUC	GATTGAGCCGCGCCAATATCC	1002	1022	AT2G45160.1 | Symbols: HAM1, ATHAM1, LOM1 | GRAS family transcription factor | chr2:18617862-18620150 REVERSE LENGTH=2289	2
ATH-MIR171B-5P	AGAUAUUAGUGCGGUUCAAUC	GATTGAGCCGCGCCAATATC	73	93	AT3G51375.1 | Symbols: MIR171A | MIR171A; miRNA | chr3:19073450-19073541 FORWARD LENGTH=92	2
ATH-MIR171B-5P	AGAUAUUAGUGCGGUUCAAUC	GATTGAACAGCACTAACATCA	1887	1907	AT3G51110.1 | Symbols: | Tetratricopeptide repeat (TPR)-like superfamily protein | chr3:18983626-18985848 FORWARD LENGTH=2223	2
ATH-MIR171B-5P	AGAUAUUAGUGCGGUUCAAUC	GATTGAGCCGCGCCAATATCC	1044	1064	AT3G60630.1 | Symbols: HAM2, ATHAM2, LOM2 | GRAS family transcription factor | chr3:22410365-22412608 REVERSE LENGTH=2244	2
ATH-MIR171B-5P	AGAUAUUAGUGCGGUUCAAUC	GATTGAGCCGCGCCAATATCC	855	875	AT4G00150.1 | Symbols: HAM3, ATHAM3, LOM3 | GRAS family transcription factor | chr4:57199-59286 REVERSE LENGTH=2088	2
ATH-MIR171C-3P	UUGAGCCGUGCCAAUAUCACG	CGTGATATTGGCACGGCTCAA	78	98	AT1G11735.1 | Symbols: MIR171B | MIR171B; miRNA | chr1:3961348-3961464 REVERSE LENGTH=117	0
ATH-MIR171C-3P	UUGAGCCGUGCCAAUAUCACG	CGTGATATTGGCACGGCTCAA	90	110	AT1G62035.1 | Symbols: MIR171C | MIR171C; miRNA | chr1:22930089-22930204 REVERSE LENGTH=116	0
ATH-MIR171C-3P	UUGAGCCGUGCCAAUAUCACG	AGGGATATTGGCGCGGCTCAA	1000	1020	AT2G45160.1 | Symbols: HAM1, ATHAM1, LOM1 | GRAS family transcription factor | chr2:18617862-18620150 REVERSE LENGTH=2289	2.5
ATH-MIR171C-3P	UUGAGCCGUGCCAAUAUCACG	AGGGATATTGGCGCGGCTCAA	1042	1062	AT3G60630.1 | Symbols: HAM2, ATHAM2, LOM2 | GRAS family transcription factor | chr3:22410365-22412608 REVERSE LENGTH=2244	2.5
ATH-MIR171C-3P	UUGAGCCGUGCCAAUAUCACG	CGAGATATTGGTGCGGTTCAA	26	46	AT1G62035.1 | Symbols: MIR171C | MIR171C; miRNA | chr1:22930089-22930204 REVERSE LENGTH=116	2.5
ATH-MIR171C-3P	UUGAGCCGUGCCAAUAUCACG	GGGGATATTGGCGCGGCTCAA	853	873	AT4G00150.1 | Symbols: HAM3, ATHAM3, LOM3 | GRAS family transcription factor | chr4:57199-59286 REVERSE LENGTH=2088	2.5
ATH-MIR171C-5P	AGAUAUUGGUGCGGUUCAAUC	GATTGAACCGCACCAATATCT	28	48	AT1G62035.1 | Symbols: MIR171C | MIR171C; miRNA | chr1:22930089-22930204 REVERSE LENGTH=116	0
ATH-MIR171C-5P	AGAUAUUGGUGCGGUUCAAUC	GATTGAACCGCACTAATATCT	15	35	AT1G11735.1 | Symbols: MIR171B | MIR171B; miRNA | chr1:3961348-3961464 REVERSE LENGTH=117	0.5
ATH-MIR171C-5P	AGAUAUUGGUGCGGUUCAAUC	GATTGAGCCGCGCCAATATCC	1002	1022	AT2G45160.1 | Symbols: HAM1, ATHAM1, LOM1 | GRAS family transcription factor | chr2:18617862-18620150 REVERSE LENGTH=2289	1
ATH-MIR171C-5P	AGAUAUUGGUGCGGUUCAAUC	GATTGAGCCGCGCCAATATCC	855	875	AT4G00150.1 | Symbols: HAM3, ATHAM3, LOM3 | GRAS family transcription factor | chr4:57199-59286 REVERSE LENGTH=2088	1
ATH-MIR171C-5P	AGAUAUUGGUGCGGUUCAAUC	GATTGAGCCGCGCCAATATCC	1044	1064	AT3G60630.1 | Symbols: HAM2, ATHAM2, LOM2 | GRAS family transcription factor | chr3:22410365-22412608 REVERSE LENGTH=2244	1
ATH-MIR171C-5P	AGAUAUUGGUGCGGUUCAAUC	GATTGAGCCGCGCCAATATC	73	93	AT3G51375.1 | Symbols: MIR171A | MIR171A; miRNA | chr3:19073450-19073541 FORWARD LENGTH=92	1
ATH-MIR171C-5P	AGAUAUUGGUGCGGUUCAAUC	GATTGAACTGCGTCAATAACC	511	531	AT2G27920.3 | Symbols: SCPL51 | serine carboxypeptidase-like 51 | chr2:11885571-11889030 REVERSE LENGTH=1569	2.5
ATH-MIR171C-5P	AGAUAUUGGUGCGGUUCAAUC	GATTGAACTGCGTCAATAACC	332	352	AT2G27920.2 | Symbols: SCPL51 | serine carboxypeptidase-like 51 | chr2:11885571-11888619 REVERSE LENGTH=1390	2.5
ATH-MIR171C-5P	AGAUAUUGGUGCGGUUCAAUC	GATTGAACAGCACTAACATCA	1887	1907	AT3G51110.1 | Symbols: | Tetratricopeptide repeat (TPR)-like superfamily protein | chr3:18983626-18985848 FORWARD LENGTH=2223	2.5
ATH-MIR171C-5P	AGAUAUUGGUGCGGUUCAAUC	GATTGAACTGCGTCAATAACC	667	687	AT2G27920.1 | Symbols: SCPL51 | serine carboxypeptidase-like 51 | chr2:11885571-11889176 REVERSE LENGTH=1725	2.5
ATH-MIR172A	AGAAUCUUGAUGAUGCUGCAU	ATGCAGCATCATCAAGATTCC	95	115	AT5G59505.1 | Symbols: MIR172E | MIR172E; miRNA | chr5:23988472-23988596 FORWARD LENGTH=125	0
ATH-MIR172A	AGAAUCUUGAUGAUGCUGCAU	ATGCAGCATCATCAAGATTCT	69	89	AT5G04275.1 | Symbols: MIR172B, MIR172, EAT | MIR172/MIR172B; miRNA | chr5:1188211-1188299 REVERSE LENGTH=89	0
ATH-MIR172A	AGAAUCUUGAUGAUGCUGCAU	ATGCAGCATCATCAAGATTCT	667	687	AT2G28056.1 | Symbols: MIR172A, MIR172 | MIR172/MIR172A; miRNA | chr2:11941661-11943604 REVERSE LENGTH=1102	0
ATH-MIR172A	AGAAUCUUGAUGAUGCUGCAU	ATGCAGCATCATCAGGATTCT	1810	1830	AT5G60120.2 | Symbols: TOE2 | target of early activation tagged (EAT) 2 | chr5:24207689-24211743 FORWARD LENGTH=2297	0.5
ATH-MIR172A	AGAAUCUUGAUGAUGCUGCAU	ATGCAGCATCATCAGGATTCT	1647	1667	AT5G60120.1 | Symbols: TOE2 | target of early activation tagged (EAT) 2 | chr5:24207786-24211724 FORWARD LENGTH=2115	0.5
ATH-MIR172A	AGAAUCUUGAUGAUGCUGCAU	CTGCAGCATCATCAAGATTCT	88	108	AT3G55512.1 | Symbols: MIR172D | MIR172D; miRNA | chr3:20587904-20588027 FORWARD LENGTH=124	1
ATH-MIR172A	AGAAUCUUGAUGAUGCUGCAU	CTGCAGCATCATCAAGATTCT	98	118	AT3G11435.1 | Symbols: MIR172C | MIR172C; miRNA | chr3:3599776-3599908 REVERSE LENGTH=133	1
ATH-MIR172A	AGAAUCUUGAUGAUGCUGCAU	CTGCAGCATCATCAGGATTCT	1293	1313	AT4G36920.2 | Symbols: AP2 | Integrase-type DNA-binding superfamily protein | chr4:17400610-17403469 FORWARD LENGTH=1743	1.5
ATH-MIR172A	AGAAUCUUGAUGAUGCUGCAU	CTGCAGCATCATCAGGATTCT	1329	1349	AT4G36920.1 | Symbols: AP2, FLO2, FL1 | Integrase-type DNA-binding superfamily protein | chr4:17400847-17403332 FORWARD LENGTH=1642	1.5
ATH-MIR172A	AGAAUCUUGAUGAUGCUGCAU	TTGCAGCATCATCAGGATTCC	965	985	AT3G54990.1 | Symbols: SMZ | Integrase-type DNA-binding superfamily protein | chr3:20373718-20376522 REVERSE LENGTH=1041	1.5
ATH-MIR172A	AGAAUCUUGAUGAUGCUGCAU	ATGCAGCACCATTAAGATTCA	11	31	AT5G59505.1 | Symbols: MIR172E | MIR172E; miRNA | chr5:23988472-23988596 FORWARD LENGTH=125	1.5
ATH-MIR172A	AGAAUCUUGAUGAUGCUGCAU	TTGGAGCATCATCAAGATTCA	16	36	AT3G11435.1 | Symbols: MIR172C | MIR172C; miRNA | chr3:3599776-3599908 REVERSE LENGTH=133	2
ATH-MIR172A	AGAAUCUUGAUGAUGCUGCAU	ATGCAGCAGCATCAAGCTTCT	724	744	AT1G31800.1 | Symbols: CYP97A3, LUT5 | cytochrome P450, family 97, subfamily A, polypeptide 3 | chr1:11396402-11399714 FORWARD LENGTH=2070	2
ATH-MIR172A	AGAAUCUUGAUGAUGCUGCAU	ATGCAGTATCATCAAGATATA	2969	2989	AT1G27180.1 | Symbols: | disease resistance protein (TIR-NBS-LRR class), putative | chr1:9439859-9446106 FORWARD LENGTH=4959	2
ATH-MIR172A	AGAAUCUUGAUGAUGCUGCAU	TTGTAGCATCATCAGGATTCC	1044	1064	AT2G39250.1 | Symbols: SNZ | Integrase-type DNA-binding superfamily protein | chr2:16388886-16391073 REVERSE LENGTH=1244	2
ATH-MIR172A	AGAAUCUUGAUGAUGCUGCAU	CAGCAGCATCATCAGGATTCT	1557	1577	AT2G28550.1 | Symbols: RAP2.7, TOE1 | related to AP2.7 | chr2:12225842-12228543 REVERSE LENGTH=1968	2.5
ATH-MIR172A	AGAAUCUUGAUGAUGCUGCAU	ATGGCAGCATCATCAGGATTCT	1297	1318	AT5G67180.1 | Symbols: TOE3 | target of early activation tagged (EAT) 3 | chr5:26801949-26804249 REVERSE LENGTH=1544	2.5
ATH-MIR172A	AGAAUCUUGAUGAUGCUGCAU	CAGCAGCATCATCAGGATTCT	1629	1649	AT2G28550.2 | Symbols: RAP2.7, TOE1 | related to AP2.7 | chr2:12226091-12228543 REVERSE LENGTH=1791	2.5
ATH-MIR172A	AGAAUCUUGAUGAUGCUGCAU	TTGCATCATCATCAGGATTCT	994	1014	AT4G24580.1 | Symbols: REN1 | Rho GTPase activation protein (RhoGAP) with PH domain | chr4:12687879-12694248 REVERSE LENGTH=2802	2.5
ATH-MIR172A	AGAAUCUUGAUGAUGCUGCAU	CAGCAGCATCATCAGGATTCT	1602	1622	AT2G28550.3 | Symbols: RAP2.7 | related to AP2.7 | chr2:12225842-12228543 REVERSE LENGTH=2013	2.5
ATH-MIR172B-3P	AGAAUCUUGAUGAUGCUGCAU	ATGCAGCATCATCAAGATTCC	95	115	AT5G59505.1 | Symbols: MIR172E | MIR172E; miRNA | chr5:23988472-23988596 FORWARD LENGTH=125	0
ATH-MIR172B-3P	AGAAUCUUGAUGAUGCUGCAU	ATGCAGCATCATCAAGATTCT	69	89	AT5G04275.1 | Symbols: MIR172B, MIR172, EAT | MIR172/MIR172B; miRNA | chr5:1188211-1188299 REVERSE LENGTH=89	0
ATH-MIR172B-3P	AGAAUCUUGAUGAUGCUGCAU	ATGCAGCATCATCAAGATTCT	667	687	AT2G28056.1 | Symbols: MIR172A, MIR172 | MIR172/MIR172A; miRNA | chr2:11941661-11943604 REVERSE LENGTH=1102	0
ATH-MIR172B-3P	AGAAUCUUGAUGAUGCUGCAU	ATGCAGCATCATCAGGATTCT	1810	1830	AT5G60120.2 | Symbols: TOE2 | target of early activation tagged (EAT) 2 | chr5:24207689-24211743 FORWARD LENGTH=2297	0.5
ATH-MIR172B-3P	AGAAUCUUGAUGAUGCUGCAU	ATGCAGCATCATCAGGATTCT	1647	1667	AT5G60120.1 | Symbols: TOE2 | target of early activation tagged (EAT) 2 | chr5:24207786-24211724 FORWARD LENGTH=2115	0.5
ATH-MIR172B-3P	AGAAUCUUGAUGAUGCUGCAU	CTGCAGCATCATCAAGATTCT	88	108	AT3G55512.1 | Symbols: MIR172D | MIR172D; miRNA | chr3:20587904-20588027 FORWARD LENGTH=124	1
ATH-MIR172B-3P	AGAAUCUUGAUGAUGCUGCAU	CTGCAGCATCATCAAGATTCT	98	118	AT3G11435.1 | Symbols: MIR172C | MIR172C; miRNA | chr3:3599776-3599908 REVERSE LENGTH=133	1
ATH-MIR172B-3P	AGAAUCUUGAUGAUGCUGCAU	CTGCAGCATCATCAGGATTCT	1293	1313	AT4G36920.2 | Symbols: AP2 | Integrase-type DNA-binding superfamily protein | chr4:17400610-17403469 FORWARD LENGTH=1743	1.5
ATH-MIR172B-3P	AGAAUCUUGAUGAUGCUGCAU	CTGCAGCATCATCAGGATTCT	1329	1349	AT4G36920.1 | Symbols: AP2, FLO2, FL1 | Integrase-type DNA-binding superfamily protein | chr4:17400847-17403332 FORWARD LENGTH=1642	1.5
ATH-MIR172B-3P	AGAAUCUUGAUGAUGCUGCAU	TTGCAGCATCATCAGGATTCC	965	985	AT3G54990.1 | Symbols: SMZ | Integrase-type DNA-binding superfamily protein | chr3:20373718-20376522 REVERSE LENGTH=1041	1.5
ATH-MIR172B-3P	AGAAUCUUGAUGAUGCUGCAU	ATGCAGCACCATTAAGATTCA	11	31	AT5G59505.1 | Symbols: MIR172E | MIR172E; miRNA | chr5:23988472-23988596 FORWARD LENGTH=125	1.5
ATH-MIR172B-3P	AGAAUCUUGAUGAUGCUGCAU	TTGGAGCATCATCAAGATTCA	16	36	AT3G11435.1 | Symbols: MIR172C | MIR172C; miRNA | chr3:3599776-3599908 REVERSE LENGTH=133	2
ATH-MIR172B-3P	AGAAUCUUGAUGAUGCUGCAU	ATGCAGCAGCATCAAGCTTCT	724	744	AT1G31800.1 | Symbols: CYP97A3, LUT5 | cytochrome P450, family 97, subfamily A, polypeptide 3 | chr1:11396402-11399714 FORWARD LENGTH=2070	2
ATH-MIR172B-3P	AGAAUCUUGAUGAUGCUGCAU	ATGCAGTATCATCAAGATATA	2969	2989	AT1G27180.1 | Symbols: | disease resistance protein (TIR-NBS-LRR class), putative | chr1:9439859-9446106 FORWARD LENGTH=4959	2
ATH-MIR172B-3P	AGAAUCUUGAUGAUGCUGCAU	TTGTAGCATCATCAGGATTCC	1044	1064	AT2G39250.1 | Symbols: SNZ | Integrase-type DNA-binding superfamily protein | chr2:16388886-16391073 REVERSE LENGTH=1244	2
ATH-MIR172B-3P	AGAAUCUUGAUGAUGCUGCAU	CAGCAGCATCATCAGGATTCT	1557	1577	AT2G28550.1 | Symbols: RAP2.7, TOE1 | related to AP2.7 | chr2:12225842-12228543 REVERSE LENGTH=1968	2.5
ATH-MIR172B-3P	AGAAUCUUGAUGAUGCUGCAU	ATGGCAGCATCATCAGGATTCT	1297	1318	AT5G67180.1 | Symbols: TOE3 | target of early activation tagged (EAT) 3 | chr5:26801949-26804249 REVERSE LENGTH=1544	2.5
ATH-MIR172B-3P	AGAAUCUUGAUGAUGCUGCAU	CAGCAGCATCATCAGGATTCT	1629	1649	AT2G28550.2 | Symbols: RAP2.7, TOE1 | related to AP2.7 | chr2:12226091-12228543 REVERSE LENGTH=1791	2.5
ATH-MIR172B-3P	AGAAUCUUGAUGAUGCUGCAU	TTGCATCATCATCAGGATTCT	994	1014	AT4G24580.1 | Symbols: REN1 | Rho GTPase activation protein (RhoGAP) with PH domain | chr4:12687879-12694248 REVERSE LENGTH=2802	2.5
ATH-MIR172B-3P	AGAAUCUUGAUGAUGCUGCAU	CAGCAGCATCATCAGGATTCT	1602	1622	AT2G28550.3 | Symbols: RAP2.7 | related to AP2.7 | chr2:12225842-12228543 REVERSE LENGTH=2013	2.5
ATH-MIR172B-5P	GCAGCACCAUUAAGAUUCAC	GTGAATCTTAATGGTGCTGC	13	32	AT5G59505.1 | Symbols: MIR172E | MIR172E; miRNA | chr5:23988472-23988596 FORWARD LENGTH=125	0
ATH-MIR172B-5P	GCAGCACCAUUAAGAUUCAC	GTGAATCTTAATGGTGCTGC	3	22	AT5G04275.1 | Symbols: MIR172B, MIR172, EAT | MIR172/MIR172B; miRNA | chr5:1188211-1188299 REVERSE LENGTH=89	0
ATH-MIR172B-5P	GCAGCACCAUUAAGAUUCAC	GTGAATCTTAAAGGTGCTTT	1737	1756	AT3G61820.1 | Symbols: | Eukaryotic aspartyl protease family protein | chr3:22879804-22881630 REVERSE LENGTH=1827	2
ATH-MIR172B-5P	GCAGCACCAUUAAGAUUCAC	GTGAAACTTAATGGAGTTGC	1039	1058	AT2G22950.1 | Symbols: | Cation transporter/ E1-E2 ATPase family protein | chr2:9766127-9769766 FORWARD LENGTH=3048	2.5
ATH-MIR172C	AGAAUCUUGAUGAUGCUGCAG	CTGCAGCATCATCAAGATTCT	98	118	AT3G11435.1 | Symbols: MIR172C | MIR172C; miRNA | chr3:3599776-3599908 REVERSE LENGTH=133	0
ATH-MIR172C	AGAAUCUUGAUGAUGCUGCAG	CTGCAGCATCATCAAGATTCT	88	108	AT3G55512.1 | Symbols: MIR172D | MIR172D; miRNA | chr3:20587904-20588027 FORWARD LENGTH=124	0
ATH-MIR172C	AGAAUCUUGAUGAUGCUGCAG	CTGCAGCATCATCAGGATTCT	1329	1349	AT4G36920.1 | Symbols: AP2, FLO2, FL1 | Integrase-type DNA-binding superfamily protein | chr4:17400847-17403332 FORWARD LENGTH=1642	0.5
ATH-MIR172C	AGAAUCUUGAUGAUGCUGCAG	CTGCAGCATCATCAGGATTCT	1293	1313	AT4G36920.2 | Symbols: AP2 | Integrase-type DNA-binding superfamily protein | chr4:17400610-17403469 FORWARD LENGTH=1743	0.5
ATH-MIR172C	AGAAUCUUGAUGAUGCUGCAG	ATGCAGCATCATCAAGATTCT	667	687	AT2G28056.1 | Symbols: MIR172A, MIR172 | MIR172/MIR172A; miRNA | chr2:11941661-11943604 REVERSE LENGTH=1102	1
ATH-MIR172C	AGAAUCUUGAUGAUGCUGCAG	TTGCAGCATCATCAGGATTCC	965	985	AT3G54990.1 | Symbols: SMZ | Integrase-type DNA-binding superfamily protein | chr3:20373718-20376522 REVERSE LENGTH=1041	1
ATH-MIR172C	AGAAUCUUGAUGAUGCUGCAG	ATGCAGCATCATCAAGATTCC	95	115	AT5G59505.1 | Symbols: MIR172E | MIR172E; miRNA | chr5:23988472-23988596 FORWARD LENGTH=125	1
ATH-MIR172C	AGAAUCUUGAUGAUGCUGCAG	ATGCAGCATCATCAGGATTCT	1647	1667	AT5G60120.1 | Symbols: TOE2 | target of early activation tagged (EAT) 2 | chr5:24207786-24211724 FORWARD LENGTH=2115	1.5
ATH-MIR172C	AGAAUCUUGAUGAUGCUGCAG	TTGTAGCATCATCAGGATTCC	1044	1064	AT2G39250.1 | Symbols: SNZ | Integrase-type DNA-binding superfamily protein | chr2:16388886-16391073 REVERSE LENGTH=1244	1.5
ATH-MIR172C	AGAAUCUUGAUGAUGCUGCAG	CAGCAGCATCATCAGGATTCT	1557	1577	AT2G28550.1 | Symbols: RAP2.7, TOE1 | related to AP2.7 | chr2:12225842-12228543 REVERSE LENGTH=1968	1.5
ATH-MIR172C	AGAAUCUUGAUGAUGCUGCAG	ATGCAGCATCATCAGGATTCT	1810	1830	AT5G60120.2 | Symbols: TOE2 | target of early activation tagged (EAT) 2 | chr5:24207689-24211743 FORWARD LENGTH=2297	1.5
ATH-MIR172C	AGAAUCUUGAUGAUGCUGCAG	CAGCAGCATCATCAGGATTCT	1629	1649	AT2G28550.2 | Symbols: RAP2.7, TOE1 | related to AP2.7 | chr2:12226091-12228543 REVERSE LENGTH=1791	1.5
ATH-MIR172C	AGAAUCUUGAUGAUGCUGCAG	CAGCAGCATCATCAGGATTCT	1602	1622	AT2G28550.3 | Symbols: RAP2.7 | related to AP2.7 | chr2:12225842-12228543 REVERSE LENGTH=2013	1.5
ATH-MIR172C	AGAAUCUUGAUGAUGCUGCAG	TTGGAGCATCATCAAGATTCA	16	36	AT3G11435.1 | Symbols: MIR172C | MIR172C; miRNA | chr3:3599776-3599908 REVERSE LENGTH=133	1.5
ATH-MIR172C	AGAAUCUUGAUGAUGCUGCAG	TGCAGCATCATCAAGATTCT	69	89	AT5G04275.1 | Symbols: MIR172B, MIR172, EAT | MIR172/MIR172B; miRNA | chr5:1188211-1188299 REVERSE LENGTH=89	2
ATH-MIR172C	AGAAUCUUGAUGAUGCUGCAG	TGGCAGCATCATCAGGATTCT	1298	1318	AT5G67180.1 | Symbols: TOE3 | target of early activation tagged (EAT) 3 | chr5:26801949-26804249 REVERSE LENGTH=1544	2
ATH-MIR172C	AGAAUCUUGAUGAUGCUGCAG	TTGCATCATCATCAGGATTCT	994	1014	AT4G24580.1 | Symbols: REN1 | Rho GTPase activation protein (RhoGAP) with PH domain | chr4:12687879-12694248 REVERSE LENGTH=2802	2
ATH-MIR172C	AGAAUCUUGAUGAUGCUGCAG	TTGCAGCATCAACAAGGTTTT	721	741	AT3G18890.1 | Symbols: | NAD(P)-binding Rossmann-fold superfamily protein | chr3:6511023-6514994 FORWARD LENGTH=2337	2.5
ATH-MIR172C	AGAAUCUUGAUGAUGCUGCAG	TTGCAGCATCATCAATATCCA	134	154	AT1G73910.1 | Symbols: ATARP4A, ARP4A | actin-related proteins 4A | chr1:27789293-27790187 FORWARD LENGTH=438	2.5
ATH-MIR172C	AGAAUCUUGAUGAUGCUGCAG	ATGCAGCACCATTAAGATTCA	11	31	AT5G59505.1 | Symbols: MIR172E | MIR172E; miRNA | chr5:23988472-23988596 FORWARD LENGTH=125	2.5
ATH-MIR172D-3P	AGAAUCUUGAUGAUGCUGCAG	CTGCAGCATCATCAAGATTCT	98	118	AT3G11435.1 | Symbols: MIR172C | MIR172C; miRNA | chr3:3599776-3599908 REVERSE LENGTH=133	0
ATH-MIR172D-3P	AGAAUCUUGAUGAUGCUGCAG	CTGCAGCATCATCAAGATTCT	88	108	AT3G55512.1 | Symbols: MIR172D | MIR172D; miRNA | chr3:20587904-20588027 FORWARD LENGTH=124	0
ATH-MIR172D-3P	AGAAUCUUGAUGAUGCUGCAG	CTGCAGCATCATCAGGATTCT	1329	1349	AT4G36920.1 | Symbols: AP2, FLO2, FL1 | Integrase-type DNA-binding superfamily protein | chr4:17400847-17403332 FORWARD LENGTH=1642	0.5
ATH-MIR172D-3P	AGAAUCUUGAUGAUGCUGCAG	CTGCAGCATCATCAGGATTCT	1293	1313	AT4G36920.2 | Symbols: AP2 | Integrase-type DNA-binding superfamily protein | chr4:17400610-17403469 FORWARD LENGTH=1743	0.5
ATH-MIR172D-3P	AGAAUCUUGAUGAUGCUGCAG	ATGCAGCATCATCAAGATTCT	667	687	AT2G28056.1 | Symbols: MIR172A, MIR172 | MIR172/MIR172A; miRNA | chr2:11941661-11943604 REVERSE LENGTH=1102	1
ATH-MIR172D-3P	AGAAUCUUGAUGAUGCUGCAG	TTGCAGCATCATCAGGATTCC	965	985	AT3G54990.1 | Symbols: SMZ | Integrase-type DNA-binding superfamily protein | chr3:20373718-20376522 REVERSE LENGTH=1041	1
ATH-MIR172D-3P	AGAAUCUUGAUGAUGCUGCAG	ATGCAGCATCATCAAGATTCC	95	115	AT5G59505.1 | Symbols: MIR172E | MIR172E; miRNA | chr5:23988472-23988596 FORWARD LENGTH=125	1
ATH-MIR172D-3P	AGAAUCUUGAUGAUGCUGCAG	ATGCAGCATCATCAGGATTCT	1647	1667	AT5G60120.1 | Symbols: TOE2 | target of early activation tagged (EAT) 2 | chr5:24207786-24211724 FORWARD LENGTH=2115	1.5
ATH-MIR172D-3P	AGAAUCUUGAUGAUGCUGCAG	TTGTAGCATCATCAGGATTCC	1044	1064	AT2G39250.1 | Symbols: SNZ | Integrase-type DNA-binding superfamily protein | chr2:16388886-16391073 REVERSE LENGTH=1244	1.5
ATH-MIR172D-3P	AGAAUCUUGAUGAUGCUGCAG	CAGCAGCATCATCAGGATTCT	1557	1577	AT2G28550.1 | Symbols: RAP2.7, TOE1 | related to AP2.7 | chr2:12225842-12228543 REVERSE LENGTH=1968	1.5
ATH-MIR172D-3P	AGAAUCUUGAUGAUGCUGCAG	ATGCAGCATCATCAGGATTCT	1810	1830	AT5G60120.2 | Symbols: TOE2 | target of early activation tagged (EAT) 2 | chr5:24207689-24211743 FORWARD LENGTH=2297	1.5
ATH-MIR172D-3P	AGAAUCUUGAUGAUGCUGCAG	CAGCAGCATCATCAGGATTCT	1629	1649	AT2G28550.2 | Symbols: RAP2.7, TOE1 | related to AP2.7 | chr2:12226091-12228543 REVERSE LENGTH=1791	1.5
ATH-MIR172D-3P	AGAAUCUUGAUGAUGCUGCAG	CAGCAGCATCATCAGGATTCT	1602	1622	AT2G28550.3 | Symbols: RAP2.7 | related to AP2.7 | chr2:12225842-12228543 REVERSE LENGTH=2013	1.5
ATH-MIR172D-3P	AGAAUCUUGAUGAUGCUGCAG	TTGGAGCATCATCAAGATTCA	16	36	AT3G11435.1 | Symbols: MIR172C | MIR172C; miRNA | chr3:3599776-3599908 REVERSE LENGTH=133	1.5
ATH-MIR172D-3P	AGAAUCUUGAUGAUGCUGCAG	TGCAGCATCATCAAGATTCT	69	89	AT5G04275.1 | Symbols: MIR172B, MIR172, EAT | MIR172/MIR172B; miRNA | chr5:1188211-1188299 REVERSE LENGTH=89	2
ATH-MIR172D-3P	AGAAUCUUGAUGAUGCUGCAG	TGGCAGCATCATCAGGATTCT	1298	1318	AT5G67180.1 | Symbols: TOE3 | target of early activation tagged (EAT) 3 | chr5:26801949-26804249 REVERSE LENGTH=1544	2
ATH-MIR172D-3P	AGAAUCUUGAUGAUGCUGCAG	TTGCATCATCATCAGGATTCT	994	1014	AT4G24580.1 | Symbols: REN1 | Rho GTPase activation protein (RhoGAP) with PH domain | chr4:12687879-12694248 REVERSE LENGTH=2802	2
ATH-MIR172D-3P	AGAAUCUUGAUGAUGCUGCAG	TTGCAGCATCAACAAGGTTTT	721	741	AT3G18890.1 | Symbols: | NAD(P)-binding Rossmann-fold superfamily protein | chr3:6511023-6514994 FORWARD LENGTH=2337	2.5
ATH-MIR172D-3P	AGAAUCUUGAUGAUGCUGCAG	TTGCAGCATCATCAATATCCA	134	154	AT1G73910.1 | Symbols: ATARP4A, ARP4A | actin-related proteins 4A | chr1:27789293-27790187 FORWARD LENGTH=438	2.5
ATH-MIR172D-3P	AGAAUCUUGAUGAUGCUGCAG	ATGCAGCACCATTAAGATTCA	11	31	AT5G59505.1 | Symbols: MIR172E | MIR172E; miRNA | chr5:23988472-23988596 FORWARD LENGTH=125	2.5
ATH-MIR172D-5P	GCAACAUCUUCAAGAUUCAGA	TCTGAATCTTGAAGATGTTGC	18	38	AT3G55512.1 | Symbols: MIR172D | MIR172D; miRNA | chr3:20587904-20588027 FORWARD LENGTH=124	0
ATH-MIR172D-5P	GCAACAUCUUCAAGAUUCAGA	TCTTAATCTTGAAGTTGTTGT	225	245	AT5G35057.1 | Symbols: | transposable element gene | chr5:13320517-13326651 REVERSE LENGTH=6135	2
ATH-MIR172D-5P	GCAACAUCUUCAAGAUUCAGA	TCTTAATCTTGAAGTTGTTGT	224	244	AT3G30630.1 | Symbols: | transposable element gene | chr3:12192618-12195308 REVERSE LENGTH=2691	2
ATH-MIR172D-5P	GCAACAUCUUCAAGAUUCAGA	TCTGAATTTTGAAAATGTTAT	1404	1424	AT5G65310.2 | Symbols: ATHB5, ATHB-5, HB5 | homeobox protein 5 | chr5:26101939-26103911 REVERSE LENGTH=1460	2.5
ATH-MIR172D-5P	GCAACAUCUUCAAGAUUCAGA	TCTGAATTTTGAAAATGTTAT	1798	1818	AT5G65310.1 | Symbols: ATHB5, ATHB-5, HB5 | homeobox protein 5 | chr5:26101960-26104614 REVERSE LENGTH=1833	2.5
ATH-MIR172D-5P	GCAACAUCUUCAAGAUUCAGA	TCTGAATTTTGAAAATGTTTT	189	209	AT3G02180.2 | Symbols: SP1L3 | SPIRAL1-like3 | chr3:404770-405653 FORWARD LENGTH=784	2.5
ATH-MIR172D-5P	GCAACAUCUUCAAGAUUCAGA	TCTGAATTTTGTTGATGTTGG	3372	3392	AT3G19190.1 | Symbols: ATATG2, ATG2 | autophagy 2 | chr3:6639711-6648857 FORWARD LENGTH=5990	2.5
ATH-MIR172E-3P	GGAAUCUUGAUGAUGCUGCAU	ATGCAGCATCATCAAGATTCC	95	115	AT5G59505.1 | Symbols: MIR172E | MIR172E; miRNA | chr5:23988472-23988596 FORWARD LENGTH=125	0
ATH-MIR172E-3P	GGAAUCUUGAUGAUGCUGCAU	ATGCAGCATCATCAAGATTCT	69	89	AT5G04275.1 | Symbols: MIR172B, MIR172, EAT | MIR172/MIR172B; miRNA | chr5:1188211-1188299 REVERSE LENGTH=89	0
ATH-MIR172E-3P	GGAAUCUUGAUGAUGCUGCAU	ATGCAGCATCATCAAGATTCT	667	687	AT2G28056.1 | Symbols: MIR172A, MIR172 | MIR172/MIR172A; miRNA | chr2:11941661-11943604 REVERSE LENGTH=1102	0
ATH-MIR172E-3P	GGAAUCUUGAUGAUGCUGCAU	ATGCAGCATCATCAGGATTCT	1810	1830	AT5G60120.2 | Symbols: TOE2 | target of early activation tagged (EAT) 2 | chr5:24207689-24211743 FORWARD LENGTH=2297	0.5
ATH-MIR172E-3P	GGAAUCUUGAUGAUGCUGCAU	ATGCAGCATCATCAGGATTCT	1647	1667	AT5G60120.1 | Symbols: TOE2 | target of early activation tagged (EAT) 2 | chr5:24207786-24211724 FORWARD LENGTH=2115	0.5
ATH-MIR172E-3P	GGAAUCUUGAUGAUGCUGCAU	CTGCAGCATCATCAAGATTCT	88	108	AT3G55512.1 | Symbols: MIR172D | MIR172D; miRNA | chr3:20587904-20588027 FORWARD LENGTH=124	1
ATH-MIR172E-3P	GGAAUCUUGAUGAUGCUGCAU	CTGCAGCATCATCAAGATTCT	98	118	AT3G11435.1 | Symbols: MIR172C | MIR172C; miRNA | chr3:3599776-3599908 REVERSE LENGTH=133	1
ATH-MIR172E-3P	GGAAUCUUGAUGAUGCUGCAU	CTGCAGCATCATCAGGATTCT	1293	1313	AT4G36920.2 | Symbols: AP2 | Integrase-type DNA-binding superfamily protein | chr4:17400610-17403469 FORWARD LENGTH=1743	1.5
ATH-MIR172E-3P	GGAAUCUUGAUGAUGCUGCAU	CTGCAGCATCATCAGGATTCT	1329	1349	AT4G36920.1 | Symbols: AP2, FLO2, FL1 | Integrase-type DNA-binding superfamily protein | chr4:17400847-17403332 FORWARD LENGTH=1642	1.5
ATH-MIR172E-3P	GGAAUCUUGAUGAUGCUGCAU	TTGCAGCATCATCAGGATTCC	965	985	AT3G54990.1 | Symbols: SMZ | Integrase-type DNA-binding superfamily protein | chr3:20373718-20376522 REVERSE LENGTH=1041	1.5
ATH-MIR172E-3P	GGAAUCUUGAUGAUGCUGCAU	ATGCAGCACCATTAAGATTCA	11	31	AT5G59505.1 | Symbols: MIR172E | MIR172E; miRNA | chr5:23988472-23988596 FORWARD LENGTH=125	1.5
ATH-MIR172E-3P	GGAAUCUUGAUGAUGCUGCAU	TTGGAGCATCATCAAGATTCA	16	36	AT3G11435.1 | Symbols: MIR172C | MIR172C; miRNA | chr3:3599776-3599908 REVERSE LENGTH=133	2
ATH-MIR172E-3P	GGAAUCUUGAUGAUGCUGCAU	ATGCAGCAGCATCAAGCTTCT	724	744	AT1G31800.1 | Symbols: CYP97A3, LUT5 | cytochrome P450, family 97, subfamily A, polypeptide 3 | chr1:11396402-11399714 FORWARD LENGTH=2070	2
ATH-MIR172E-3P	GGAAUCUUGAUGAUGCUGCAU	ATGCAGTATCATCAAGATATA	2969	2989	AT1G27180.1 | Symbols: | disease resistance protein (TIR-NBS-LRR class), putative | chr1:9439859-9446106 FORWARD LENGTH=4959	2
ATH-MIR172E-3P	GGAAUCUUGAUGAUGCUGCAU	TTGTAGCATCATCAGGATTCC	1044	1064	AT2G39250.1 | Symbols: SNZ | Integrase-type DNA-binding superfamily protein | chr2:16388886-16391073 REVERSE LENGTH=1244	2
ATH-MIR172E-3P	GGAAUCUUGAUGAUGCUGCAU	CAGCAGCATCATCAGGATTCT	1557	1577	AT2G28550.1 | Symbols: RAP2.7, TOE1 | related to AP2.7 | chr2:12225842-12228543 REVERSE LENGTH=1968	2.5
ATH-MIR172E-3P	GGAAUCUUGAUGAUGCUGCAU	ATGGCAGCATCATCAGGATTCT	1297	1318	AT5G67180.1 | Symbols: TOE3 | target of early activation tagged (EAT) 3 | chr5:26801949-26804249 REVERSE LENGTH=1544	2.5
ATH-MIR172E-3P	GGAAUCUUGAUGAUGCUGCAU	CAGCAGCATCATCAGGATTCT	1629	1649	AT2G28550.2 | Symbols: RAP2.7, TOE1 | related to AP2.7 | chr2:12226091-12228543 REVERSE LENGTH=1791	2.5
ATH-MIR172E-3P	GGAAUCUUGAUGAUGCUGCAU	ATGCATCATCATCAACATTTC	1262	1282	AT2G42380.2 | Symbols: ATBZIP34, BZIP34 | Basic-leucine zipper (bZIP) transcription factor family protein | chr2:17646900-17648945 REVERSE LENGTH=1556	2.5
ATH-MIR172E-3P	GGAAUCUUGAUGAUGCUGCAU	ATGCATCATCATCAACATTTC	1229	1249	AT2G42380.1 | Symbols: ATBZIP34, BZIP34 | Basic-leucine zipper (bZIP) transcription factor family protein | chr2:17646900-17648945 REVERSE LENGTH=1523	2.5
ATH-MIR172E-3P	GGAAUCUUGAUGAUGCUGCAU	TTGCATCATCATCAGGATTCT	994	1014	AT4G24580.1 | Symbols: REN1 | Rho GTPase activation protein (RhoGAP) with PH domain | chr4:12687879-12694248 REVERSE LENGTH=2802	2.5
ATH-MIR172E-3P	GGAAUCUUGAUGAUGCUGCAU	CAGCAGCATCATCAGGATTCT	1602	1622	AT2G28550.3 | Symbols: RAP2.7 | related to AP2.7 | chr2:12225842-12228543 REVERSE LENGTH=2013	2.5
ATH-MIR172E-5P	GCAGCACCAUUAAGAUUCAC	GTGAATCTTAATGGTGCTGC	13	32	AT5G59505.1 | Symbols: MIR172E | MIR172E; miRNA | chr5:23988472-23988596 FORWARD LENGTH=125	0
ATH-MIR172E-5P	GCAGCACCAUUAAGAUUCAC	GTGAATCTTAATGGTGCTGC	3	22	AT5G04275.1 | Symbols: MIR172B, MIR172, EAT | MIR172/MIR172B; miRNA | chr5:1188211-1188299 REVERSE LENGTH=89	0
ATH-MIR172E-5P	GCAGCACCAUUAAGAUUCAC	GTGAATCTTAAAGGTGCTTT	1737	1756	AT3G61820.1 | Symbols: | Eukaryotic aspartyl protease family protein | chr3:22879804-22881630 REVERSE LENGTH=1827	2
ATH-MIR172E-5P	GCAGCACCAUUAAGAUUCAC	GTGAAACTTAATGGAGTTGC	1039	1058	AT2G22950.1 | Symbols: | Cation transporter/ E1-E2 ATPase family protein | chr2:9766127-9769766 FORWARD LENGTH=3048	2.5
ATH-MIR173-3P	UGAUUCUCUGUGUAAGCGAAA	TTTTGCTTACACAGAGTATCA	132	152	AT3G61175.1 | Symbols: LCR52 | low-molecular-weight cysteine-rich 52 | chr3:22642983-22643309 REVERSE LENGTH=234	1.5
ATH-MIR173-3P	UGAUUCUCUGUGUAAGCGAAA	TTCGCTTACACAGAGAATCA	67	87	AT3G23125.1 | Symbols: MIR173 | MIR173; miRNA | chr3:8236161-8236246 FORWARD LENGTH=86	2
ATH-MIR173-3P	UGAUUCUCUGUGUAAGCGAAA	TTTTGCTTACACAGAGTAGCA	132	152	AT3G61177.1 | Symbols: LCR53 | low-molecular-weight cysteine-rich 53 | chr3:22644470-22644791 REVERSE LENGTH=228	2.5
ATH-MIR173-5P	UUCGCUUGCAGAGAGAAAUCAC	GTGATTTCTCTCTGCAAGCGAA	1	22	AT3G23125.1 | Symbols: MIR173 | MIR173; miRNA | chr3:8236161-8236246 FORWARD LENGTH=86	0
ATH-MIR173-5P	UUCGCUUGCAGAGAGAAAUCAC	GTGATTTTTCTCTACAAGCGAA	367	388	AT2G27400.1 | Symbols: TAS1A | TAS1A; other RNA | chr2:11721539-11722468 REVERSE LENGTH=930	1.5
ATH-MIR173-5P	UUCGCUUGCAGAGAGAAAUCAC	GTGATTTTTCTCTCCAAGCGAA	406	427	AT2G39681.1 | Symbols: TAS2 | TAS2; other RNA | chr2:16539384-16540417 REVERSE LENGTH=1034	1.5
ATH-MIR173-5P	UUCGCUUGCAGAGAGAAAUCAC	GTGATTTTTCTCTACAAGCGAA	367	388	AT2G39675.1 | Symbols: TAS1C | TAS1C; other RNA | chr2:16537288-16538277 REVERSE LENGTH=990	1.5
ATH-MIR173-5P	UUCGCUUGCAGAGAGAAAUCAC	GTGATTTTTCTCAACAAGCGAA	362	383	AT1G50055.1 | Symbols: TAS1B | TAS1B; other RNA | chr1:18549204-18550042 REVERSE LENGTH=839	2.5
ATH-MIR1886.1	UGAGAGAAGUGAGAUGAAAUC	GATTTTATCTCACTTCTCTCA	1545	1565	AT1G05570.2 | Symbols: CALS1 | callose synthase 1 | chr1:1647706-1659437 REVERSE LENGTH=6108	0.5
ATH-MIR1886.1	UGAGAGAAGUGAGAUGAAAUC	GATTTTATCTCACTTCTCTCA	1545	1565	AT1G05570.1 | Symbols: CALS1, GSL06, ATGSL6, ATGSL06, GSL6 | callose synthase 1 | chr1:1647706-1659437 REVERSE LENGTH=6231	0.5
ATH-MIR1886.1	UGAGAGAAGUGAGAUGAAAUC	GATTTCGTCTCGTTTCTTTCA	24	44	AT1G61210.2 | Symbols: | Transducin/WD40 repeat-like superfamily protein | chr1:22564495-22571907 FORWARD LENGTH=4182	2
ATH-MIR1886.1	UGAGAGAAGUGAGAUGAAAUC	GATTTCGTCTCGTTTCTTTCA	24	44	AT1G61210.1 | Symbols: | Transducin/WD40 repeat-like superfamily protein | chr1:22564495-22571907 FORWARD LENGTH=4188	2
ATH-MIR1886.1	UGAGAGAAGUGAGAUGAAAUC	AATTTCGTCTCATTTCTCTCA	514	534	AT4G28010.1 | Symbols: | Tetratricopeptide repeat (TPR)-like superfamily protein | chr4:13930359-13933270 FORWARD LENGTH=2912	2
ATH-MIR1886.1	UGAGAGAAGUGAGAUGAAAUC	AATTTCGTCTCCCTTCTCTCT	431	451	AT5G39820.1 | Symbols: anac094, NAC094 | NAC domain containing protein 94 | chr5:15939300-15940491 REVERSE LENGTH=1014	2.5
ATH-MIR1886.1	UGAGAGAAGUGAGAUGAAAUC	GATTTCATCTC TTTCTCTCG	189	208	AT3G11030.1 | Symbols: TBL32 | TRICHOME BIREFRINGENCE-LIKE 32 | chr3:3457227-3459380 REVERSE LENGTH=1509	2.5
ATH-MIR1886.1	UGAGAGAAGUGAGAUGAAAUC	GATTTCATCTC TTTCTCTCC	156	175	AT3G10350.1 | Symbols: | P-loop containing nucleoside triphosphate hydrolases superfamily protein | chr3:3208239-3211294 FORWARD LENGTH=1923	2.5
ATH-MIR1886.1	UGAGAGAAGUGAGAUGAAAUC	GATTTCATCTC TTTCTCTCC	131	150	AT3G10350.2 | Symbols: | P-loop containing nucleoside triphosphate hydrolases superfamily protein | chr3:3208264-3210931 FORWARD LENGTH=1601	2.5
ATH-MIR1886.2	UGAGAUGAAAUCUUUGAUUGG	CCAATCAAAGAATTCATATCC	47	67	AT1G53830.1 | Symbols: ATPME2, PME2 | pectin methylesterase 2 | chr1:20098522-20100889 FORWARD LENGTH=1948	2
ATH-MIR1886.2	UGAGAUGAAAUCUUUGAUUGG	CCAATCAAAGATTTGTTCTTC	608	628	AT1G11940.1 | Symbols: | Core-2/I-branching beta-1,6-N-acetylglucosaminyltransferase family protein | chr1:4031574-4034078 REVERSE LENGTH=1478	2.5
ATH-MIR1886.2	UGAGAUGAAAUCUUUGAUUGG	CAAATCAAAGATTTCATTACA	1571	1591	AT1G47650.1 | Symbols: | transposable element gene | chr1:17520860-17524957 FORWARD LENGTH=4098	2.5
ATH-MIR1886.2	UGAGAUGAAAUCUUUGAUUGG	TCAACCAAAGATTTTATCTTT	969	989	AT4G17430.1 | Symbols: | O-fucosyltransferase family protein | chr4:9724840-9726828 REVERSE LENGTH=1912	2.5
ATH-MIR1886.3	AAUUAAAGAUUUCAUCUUACU	AGTAAGATTAAATCTTAGATA	2644	2664	AT4G25520.1 | Symbols: SLK1 | SEUSS-like 1 | chr4:13032178-13036213 REVERSE LENGTH=2722	2.5
ATH-MIR1888A	UAAGUUAAGAUUUGUGAAGAA	TTGTTCACAAATCTCAGCTTC	185	205	AT2G41770.1 | Symbols: | Protein of unknown function (DUF288) | chr2:17424358-17427282 REVERSE LENGTH=2747	2.5
ATH-MIR1888A	UAAGUUAAGAUUUGUGAAGAA	TTCTTCACAAATCTTGTCGTC	436	456	AT3G59960.1 | Symbols: ASHH4, SDG24 | histone-lysine N-methyltransferase ASHH4 | chr3:22148334-22150386 FORWARD LENGTH=1059	2.5
ATH-MIR1888A	UAAGUUAAGAUUUGUGAAGAA	GTCTTCACAAAACTTAATTTC	1352	1372	AT2G19840.1 | Symbols: | transposable element gene | chr2:8562495-8566522 REVERSE LENGTH=4028	2.5
ATH-MIR1888A	UAAGUUAAGAUUUGUGAAGAA	ATCTTCACAAATTTTGATTTT	372	392	AT1G53630.1 | Symbols: | transposable element gene | chr1:20016221-20017332 REVERSE LENGTH=1112	2.5
ATH-MIR1888A	UAAGUUAAGAUUUGUGAAGAA	TTCTTCATAAACCCTAACTTT	32	52	AT1G29640.1 | Symbols: | Protein of unknown function, DUF584 | chr1:10355703-10356482 REVERSE LENGTH=780	2.5
ATH-MIR1888A	UAAGUUAAGAUUUGUGAAGAA	TTCTTTACAAATCTTTGTTTG	1160	1180	AT5G08310.1 | Symbols: | Tetratricopeptide repeat (TPR)-like superfamily protein | chr5:2672756-2675254 REVERSE LENGTH=2499	2.5
ATH-MIR1888A	UAAGUUAAGAUUUGUGAAGAA	TTCTTCGCAAATCATATCTTC	1622	1642	AT4G02060.2 | Symbols: PRL | Minichromosome maintenance (MCM2/3/5) family protein | chr4:900636-905591 FORWARD LENGTH=2604	2.5
ATH-MIR1888A	UAAGUUAAGAUUUGUGAAGAA	TTCTTCGCAAATCATATCTTC	1559	1579	AT4G02060.1 | Symbols: PRL, MCM7 | Minichromosome maintenance (MCM2/3/5) family protein | chr4:901388-905590 FORWARD LENGTH=2540	2.5
ATH-MIR1888A	UAAGUUAAGAUUUGUGAAGAA	TTCTACACAAATTTTATCTTA	1230	1250	AT3G62000.2 | Symbols: | S-adenosyl-L-methionine-dependent methyltransferases superfamily protein | chr3:22959053-22961219 REVERSE LENGTH=1268	2.5
ATH-MIR1888B	UUAGGCUAAGAUUUGUGAAGA	TCTTCACCAATCTTAGTCCAA	1882	1902	AT2G12390.1 | Symbols: | transposable element gene | chr2:4997453-5001918 FORWARD LENGTH=4466	2.5
ATH-MIR2111A-3P	GUCCUCGGGAUGCGGAUUACC	GGTAATCCGCATCCCGAGGAC	115	135	AT3G09285.1 | Symbols: | | chr3:2854280-2854449 FORWARD LENGTH=170	0
ATH-MIR2111A-3P	GUCCUCGGGAUGCGGAUUACC	GGTAATCTGCATCCTGAGGTT	18	38	AT5G02035.1 | Symbols: | | chr5:400383-400502 FORWARD LENGTH=120	2
ATH-MIR2111A-3P	GUCCUCGGGAUGCGGAUUACC	GGTAATCTGCATCCTGAGGTT	30	50	AT3G09285.1 | Symbols: | | chr3:2854280-2854449 FORWARD LENGTH=170	2
ATH-MIR2111A-5P	UAAUCUGCAUCCUGAGGUUUA	TAAACCTCAGGATGCAGATTA	20	40	AT5G02035.1 | Symbols: | | chr5:400383-400502 FORWARD LENGTH=120	0
ATH-MIR2111A-5P	UAAUCUGCAUCCUGAGGUUUA	TAAACCTCAGGATGCAGATTA	32	52	AT3G09285.1 | Symbols: | | chr3:2854280-2854449 FORWARD LENGTH=170	0
ATH-MIR2111A-5P	UAAUCUGCAUCCUGAGGUUUA	GAAACCTAAGGATGCAGATTA	290	310	AT3G27150.1 | Symbols: | Galactose oxidase/kelch repeat superfamily protein | chr3:10009442-10011641 REVERSE LENGTH=1632	2
ATH-MIR2111A-5P	UAAUCUGCAUCCUGAGGUUUA	TAAGCCTCAGGCTGCGGATTG	889	909	AT5G52010.1 | Symbols: | C2H2-like zinc finger protein | chr5:21121483-21122985 REVERSE LENGTH=1503	2
ATH-MIR2111B-3P	AUCCUCGGGAUACAGUUUACC	GGTAAACTGTATCCCGAGGAT	82	102	AT5G02035.1 | Symbols: | | chr5:400383-400502 FORWARD LENGTH=120	0
ATH-MIR2111B-3P	AUCCUCGGGAUACAGUUUACC	GGTGAAACTGTATCTCGAGGAA	1578	1599	AT2G23380.1 | Symbols: CLF, ICU1, SDG1, SET1 | SET domain-containing protein | chr2:9955553-9960359 FORWARD LENGTH=2968	2.5
ATH-MIR2111B-5P	UAAUCUGCAUCCUGAGGUUUA	TAAACCTCAGGATGCAGATTA	20	40	AT5G02035.1 | Symbols: | | chr5:400383-400502 FORWARD LENGTH=120	0
ATH-MIR2111B-5P	UAAUCUGCAUCCUGAGGUUUA	TAAACCTCAGGATGCAGATTA	32	52	AT3G09285.1 | Symbols: | | chr3:2854280-2854449 FORWARD LENGTH=170	0
ATH-MIR2111B-5P	UAAUCUGCAUCCUGAGGUUUA	GAAACCTAAGGATGCAGATTA	290	310	AT3G27150.1 | Symbols: | Galactose oxidase/kelch repeat superfamily protein | chr3:10009442-10011641 REVERSE LENGTH=1632	2
ATH-MIR2111B-5P	UAAUCUGCAUCCUGAGGUUUA	TAAGCCTCAGGCTGCGGATTG	889	909	AT5G52010.1 | Symbols: | C2H2-like zinc finger protein | chr5:21121483-21122985 REVERSE LENGTH=1503	2
ATH-MIR2112-3P	CUUUAUAUCCGCAUUUGCGCA	TACGCAAATGCGGATATAAAG	2068	2088	AT4G00760.1 | Symbols: APRR8, PRR8 | pseudo-response regulator 8 | chr4:327025-333477 REVERSE LENGTH=3285	1
ATH-MIR2112-5P	CGCAAAUGCGGAUAUCAAUGU	ACCTTGATATCTGCCTTTGCA	920	940	AT5G22660.2 | Symbols: | FBD, F-box, Skp2-like and Leucine Rich Repeat domains containing protein | chr5:7536290-7537990 REVERSE LENGTH=1528	2.5
ATH-MIR2112-5P	CGCAAAUGCGGAUAUCAAUGU	GCATTGATATCAGCATTTTCG	1430	1450	AT3G52940.2 | Symbols: FK, HYD2, ELL1 | Ergosterol biosynthesis ERG4/ERG24 family | chr3:19630198-19633283 REVERSE LENGTH=1456	2.5
ATH-MIR2112-5P	CGCAAAUGCGGAUAUCAAUGU	GCATTGATATCAGCATTTTCG	1439	1459	AT3G52940.1 | Symbols: FK, HYD2, ELL1 | Ergosterol biosynthesis ERG4/ERG24 family | chr3:19630198-19633296 REVERSE LENGTH=1465	2.5
ATH-MIR2112-5P	CGCAAAUGCGGAUAUCAAUGU	ACCTTGATATCTGCCTTTGCA	920	940	AT5G22660.1 | Symbols: | FBD, F-box, Skp2-like and Leucine Rich Repeat domains containing protein | chr5:7536290-7537990 REVERSE LENGTH=1611	2.5
ATH-MIR2112-5P	CGCAAAUGCGGAUAUCAAUGU	ACCTTGATATCTGCTTTTGCG	894	914	AT5G22700.1 | Symbols: | F-box/RNI-like/FBD-like domains-containing protein | chr5:7545516-7547595 REVERSE LENGTH=1583	2.5
ATH-MIR2112-5P	CGCAAAUGCGGAUAUCAAUGU	ACATAGATATCTGCATTTACA	1017	1037	AT5G27110.1 | Symbols: | Tetratricopeptide repeat (TPR)-like superfamily protein | chr5:9538572-9540647 REVERSE LENGTH=2076	2.5
ATH-MIR2933A	GAAAUCGGAGAGGAAAUUCGCC	GGCGGATTTCCTCTCCGCTTGG	599	620	AT4G03880.1 | Symbols: | transposable element gene | chr4:1828256-1830001 REVERSE LENGTH=1746	2.5
ATH-MIR2933B	GAAAUCGGAGAGGAAAUUCGCC	GGCGGATTTCCTCTCCGCTTGG	599	620	AT4G03880.1 | Symbols: | transposable element gene | chr4:1828256-1830001 REVERSE LENGTH=1746	2.5
ATH-MIR2934-3P	CAUCCAAGGUGUUUGUAGAAA	CTTCTACAGACACCTTGAATT	1205	1225	AT2G22930.1 | Symbols: | UDP-Glycosyltransferase superfamily protein | chr2:9759673-9761163 FORWARD LENGTH=1491	2.5
ATH-MIR2934-3P	CAUCCAAGGUGUUUGUAGAAA	TTTCTTCAAACACTCTGGATT	2275	2295	AT5G28680.1 | Symbols: ANX2 | Malectin/receptor-like protein kinase family protein | chr5:10719437-10722013 REVERSE LENGTH=2577	2.5
ATH-MIR2934-5P	UCUUUCUGCAAACGCCUUGGA	TCCATGGCGTTTGCAGAAAGA	964	984	AT2G22740.1 | Symbols: SUVH6, SDG23 | SU(VAR)3-9 homolog 6 | chr2:9664165-9666981 REVERSE LENGTH=2589	1
ATH-MIR2934-5P	UCUUUCUGCAAACGCCUUGGA	TCCATGGCGTTTGCAGAAAGA	964	984	AT2G22740.2 | Symbols: SUVH6 | SU(VAR)3-9 homolog 6 | chr2:9662638-9666981 REVERSE LENGTH=2588	1
ATH-MIR2936	CUUGAGAGAGAGAACACAGACG	CGTCTGTGTTCTCTCTCTCAAG	25	46	AT4G02380.2 | Symbols: SAG21 | senescence-associated gene 21 | chr4:1046343-1046993 REVERSE LENGTH=555	0
ATH-MIR2936	CUUGAGAGAGAGAACACAGACG	CGTCTGTGTTCTCTCTCTCAAG	29	50	AT4G02380.1 | Symbols: SAG21, AtLEA5 | senescence-associated gene 21 | chr4:1046204-1046997 REVERSE LENGTH=694	0
ATH-MIR2936	CUUGAGAGAGAGAACACAGACG	CGTC GTGTTCTCTCTCTCAAA	3	23	AT1G76720.1 | Symbols: | eukaryotic translation initiation factor 2 (eIF-2) family protein | chr1:28794144-28800369 REVERSE LENGTH=4156	2
ATH-MIR2937	AUAAGAGCUGUUGAAGGAGUC	AACTCCTGCAACAGCTTTTAC	3531	3551	AT2G19110.1 | Symbols: HMA4, ATHMA4 | heavy metal atpase 4 | chr2:8278881-8286445 FORWARD LENGTH=3812	2.5
ATH-MIR2937	AUAAGAGCUGUUGAAGGAGUC	GGCTCCTTCAACACCTCTTCT	157	177	AT3G12890.1 | Symbols: ASML2 | activator of spomin::LUC2 | chr3:4099199-4100473 FORWARD LENGTH=976	2.5
ATH-MIR2937	AUAAGAGCUGUUGAAGGAGUC	GACTCCATCAACGTCTCTTAT	544	564	AT3G09210.1 | Symbols: PTAC13 | plastid transcriptionally active 13 | chr3:2825279-2826880 REVERSE LENGTH=1175	2.5
ATH-MIR2937	AUAAGAGCUGUUGAAGGAGUC	TACTCCTTCAATAGCTCCTAA	474	494	AT4G17340.1 | Symbols: TIP2;2, DELTA-TIP2 | tonoplast intrinsic protein 2;2 | chr4:9699253-9700410 FORWARD LENGTH=978	2.5
ATH-MIR2937	AUAAGAGCUGUUGAAGGAGUC	GACTCCTTCAACATCTCTAGA	1774	1794	AT4G24890.1 | Symbols: ATPAP24, PAP24 | purple acid phosphatase 24 | chr4:12811479-12814449 REVERSE LENGTH=1888	2.5
ATH-MIR2938	GAUCUUUUGAGAGGGUUCCAG	CTGGAACCCTCTCAAAAGATC	17	37	AT5G54780.1 | Symbols: | Ypt/Rab-GAP domain of gyp1p superfamily protein | chr5:22248447-22251863 REVERSE LENGTH=1719	0
ATH-MIR2938	GAUCUUUUGAGAGGGUUCCAG	GTGGAACTCTCTCTAAAGATA	1413	1433	AT3G24040.1 | Symbols: | Core-2/I-branching beta-1,6-N-acetylglucosaminyltransferase family protein | chr3:8680877-8683289 REVERSE LENGTH=1573	2.5
ATH-MIR2938	GAUCUUUUGAGAGGGUUCCAG	CTGAAACCCTCTCCAAGGATC	714	734	AT5G52810.1 | Symbols: | NAD(P)-binding Rossmann-fold superfamily protein | chr5:21399331-21400603 FORWARD LENGTH=1273	2.5
ATH-MIR2939	UAACGCACAACACUAAGCCAU	ATGGTTTAGTGTTGTGCGTTC	311	331	AT3G19890.1 | Symbols: | F-box family protein | chr3:6914910-6916142 REVERSE LENGTH=1233	0.5
ATH-MIR319A	UUGGACUGAAGGGAGCUCCCU	AGGGAGCTCCCTTCAGTCCAA	152	172	AT5G41663.1 | Symbols: MIR319B, MIR319 | MIR319/MIR319B; miRNA | chr5:16660469-16660640 REVERSE LENGTH=172	0
ATH-MIR319A	UUGGACUGAAGGGAGCUCCCU	AGGGAGCTCCCTTCAGTCCAA	154	174	AT4G23713.1 | Symbols: JAW, MIR319A, MIR319 | MIR319/MIR319a; miRNA | chr4:12352956-12353131 FORWARD LENGTH=176	0
ATH-MIR319A	UUGGACUGAAGGGAGCUCCCU	AAGGAGCTCCCTTCAGTCCAA	170	190	AT2G40805.1 | Symbols: MIR319C | MIR319C; miRNA | chr2:17029701-17029899 FORWARD LENGTH=199	1
ATH-MIR319A	UUGGACUGAAGGGAGCUCCCU	AAGGAGCTCCCTTCAATCCAA	196	216	AT2G46255.1 | Symbols: MIR159C | MIR159C; miRNA | chr2:18994632-18994856 FORWARD LENGTH=225	2
ATH-MIR319B	UUGGACUGAAGGGAGCUCCCU	AGGGAGCTCCCTTCAGTCCAA	152	172	AT5G41663.1 | Symbols: MIR319B, MIR319 | MIR319/MIR319B; miRNA | chr5:16660469-16660640 REVERSE LENGTH=172	0
ATH-MIR319B	UUGGACUGAAGGGAGCUCCCU	AGGGAGCTCCCTTCAGTCCAA	154	174	AT4G23713.1 | Symbols: JAW, MIR319A, MIR319 | MIR319/MIR319a; miRNA | chr4:12352956-12353131 FORWARD LENGTH=176	0
ATH-MIR319B	UUGGACUGAAGGGAGCUCCCU	AAGGAGCTCCCTTCAGTCCAA	170	190	AT2G40805.1 | Symbols: MIR319C | MIR319C; miRNA | chr2:17029701-17029899 FORWARD LENGTH=199	1
ATH-MIR319B	UUGGACUGAAGGGAGCUCCCU	AAGGAGCTCCCTTCAATCCAA	196	216	AT2G46255.1 | Symbols: MIR159C | MIR159C; miRNA | chr2:18994632-18994856 FORWARD LENGTH=225	2
ATH-MIR319C	UUGGACUGAAGGGAGCUCCUU	AAGGAGCTCCCTTCAGTCCAA	170	190	AT2G40805.1 | Symbols: MIR319C | MIR319C; miRNA | chr2:17029701-17029899 FORWARD LENGTH=199	0
ATH-MIR319C	UUGGACUGAAGGGAGCUCCUU	AGGGAGCTCCCTTCAGTCCAA	152	172	AT5G41663.1 | Symbols: MIR319B, MIR319 | MIR319/MIR319B; miRNA | chr5:16660469-16660640 REVERSE LENGTH=172	0.5
ATH-MIR319C	UUGGACUGAAGGGAGCUCCUU	AGGGAGCTCCCTTCAGTCCAA	154	174	AT4G23713.1 | Symbols: JAW, MIR319A, MIR319 | MIR319/MIR319a; miRNA | chr4:12352956-12353131 FORWARD LENGTH=176	0.5
ATH-MIR319C	UUGGACUGAAGGGAGCUCCUU	AAGGAGCTCCCTTCAATCCAA	196	216	AT2G46255.1 | Symbols: MIR159C | MIR159C; miRNA | chr2:18994632-18994856 FORWARD LENGTH=225	1
ATH-MIR319C	UUGGACUGAAGGGAGCUCCUU	AAGGAGCTTCCTTTGGTCTAT	24	44	AT1G06500.4 | Symbols: | unknown protein; FUNCTIONS IN: molecular_function unknown; INVOLVED IN: biological_process unknown; LOCATED IN: cellular_component unknown; EXPRESSED IN: 22 plant structures;	2
ATH-MIR319C	UUGGACUGAAGGGAGCUCCUU	AAGGAGCTTCCTTTGGTCTAT	1	21	AT1G06500.3 | Symbols: | unknown protein; FUNCTIONS IN: molecular_function unknown; INVOLVED IN: biological_process unknown; LOCATED IN: cellular_component unknown; EXPRESSED IN: 22 plant structures;	2
ATH-MIR319C	UUGGACUGAAGGGAGCUCCUU	AAGGAGCTTCCTTTGGTCTAT	17	37	AT1G06500.2 | Symbols: | unknown protein; FUNCTIONS IN: molecular_function unknown; INVOLVED IN: biological_process unknown; LOCATED IN: cellular_component unknown; EXPRESSED IN: 22 plant structures;	2
ATH-MIR319C	UUGGACUGAAGGGAGCUCCUU	AAGGAGCTTCCTTTGGTCTAT	24	44	AT1G06500.1 | Symbols: | unknown protein; Has 25 Blast hits to 25 proteins in 10 species: Archae - 0; Bacteria - 0; Metazoa - 0; Fungi - 0; Plants - 25; Viruses - 0; Other Eukaryotes - 0 (source: NCB	2
ATH-MIR3434-3P	UCAGAGUAUCAGCCAUGUGA	TCACATGGTTGGTCTTCTGA	2079	2098	AT3G26840.1 | Symbols: | Esterase/lipase/thioesterase family protein | chr3:9892794-9896337 FORWARD LENGTH=2303	2.5
ATH-MIR3434-3P	UCAGAGUAUCAGCCAUGUGA	TCACATGGTTGAAACTCTTC	971	990	AT3G07080.1 | Symbols: | EamA-like transporter family | chr3:2241036-2243124 FORWARD LENGTH=1831	2.5
ATH-MIR3434-3P	UCAGAGUAUCAGCCAUGUGA	TCACATGGCTGCTGCTATGG	462	481	AT1G79470.1 | Symbols: | Aldolase-type TIM barrel family protein | chr1:29894598-29897166 REVERSE LENGTH=1950	2.5
ATH-MIR3434-3P	UCAGAGUAUCAGCCAUGUGA	TCATATGGCTGAGATTTTGT	725	744	AT1G73150.1 | Symbols: GTE3 | global transcription factor group E3 | chr1:27504112-27506112 REVERSE LENGTH=1717	2.5
ATH-MIR3434-5P	ACUUGGCUGAUUCUAUUAUU	AATAATAGGATCAGCCAATA	2034	2053	AT5G25370.1 | Symbols: PLDALPHA3 | phospholipase D alpha 3 | chr5:8804240-8807547 REVERSE LENGTH=2463	1.5
ATH-MIR3434-5P	ACUUGGCUGAUUCUAUUAUU	GAAAATAGAATCAGTCAAGC	786	805	AT3G23870.1 | Symbols: | Protein of unknown function (DUF803) | chr3:8619192-8621907 FORWARD LENGTH=1553	2
ATH-MIR3434-5P	ACUUGGCUGAUUCUAUUAUU	AATAATAGAATCAGAAAAGA	1987	2006	AT1G24560.1 | Symbols: | unknown protein; BEST Arabidopsis thaliana protein match is: unknown protein (TAIR:AT3G49055.1); Has 71940 Blast hits to 38124 proteins in 2481 species: Archae - 1358; Bacter	2
ATH-MIR3434-5P	ACUUGGCUGAUUCUAUUAUU	GATGATAGAATCAGTGAAGT	685	704	AT2G19870.1 | Symbols: | tRNA/rRNA methyltransferase (SpoU) family protein | chr2:8575878-8577947 FORWARD LENGTH=2070	2.5
ATH-MIR3434-5P	ACUUGGCUGAUUCUAUUAUU	AATAATAGAATCGGCCATTG	627	646	AT4G07452.1 | Symbols: | transposable element gene | chr4:4233772-4234467 FORWARD LENGTH=696	2.5
ATH-MIR3434-5P	ACUUGGCUGAUUCUAUUAUU	AATTATAGAATCGGCTGAGT	425	444	AT2G13230.1 | Symbols: | transposable element gene | chr2:5474165-5477905 FORWARD LENGTH=3741	2.5
ATH-MIR3434-5P	ACUUGGCUGAUUCUAUUAUU	ATTAATAGAATCAGCTCAGC	1850	1869	AT2G23880.1 | Symbols: | transposable element gene | chr2:10165992-10170262 REVERSE LENGTH=4271	2.5
ATH-MIR3434-5P	ACUUGGCUGAUUCUAUUAUU	AATAATAGAATCGGCCATTG	417	436	AT3G30645.1 | Symbols: | transposable element gene | chr3:12199272-12199881 REVERSE LENGTH=450	2.5
ATH-MIR3434-5P	ACUUGGCUGAUUCUAUUAUU	AATAATGGAATCGGTTGAGG	1042	1061	AT3G30718.1 | Symbols: | transposable element gene | chr3:12334541-12337941 FORWARD LENGTH=3401	2.5
ATH-MIR3434-5P	ACUUGGCUGAUUCUAUUAUU	AATAATAGAATCGGCCATTG	807	826	AT4G06579.1 | Symbols: | transposable element gene | chr4:3556015-3558993 REVERSE LENGTH=2979	2.5
ATH-MIR3440B-5P	UUUUCUUGGCCCAUCCACUUC	GAAGTGGATGGGCAAAGGAAT	2431	2451	AT5G08490.1 | Symbols: | Tetratricopeptide repeat (TPR)-like superfamily protein | chr5:2745208-2747757 REVERSE LENGTH=2550	1.5
ATH-MIR3440B-5P	UUUUCUUGGCCCAUCCACUUC	GAAGTGGATGGGTTAATAAGC	792	812	AT2G30440.1 | Symbols: TPP | thylakoid processing peptide | chr2:12972877-12975497 FORWARD LENGTH=1860	2.5
ATH-MIR3440B-5P	UUUUCUUGGCCCAUCCACUUC	GATGTGGATGGGTCAGGGAAG	6499	6519	AT4G22970.2 | Symbols: ESP | homolog of separase | chr4:12033623-12043728 REVERSE LENGTH=6770	2.5
ATH-MIR3440B-5P	UUUUCUUGGCCCAUCCACUUC	GATGTGGATGGGTCAGGGAAG	6352	6372	AT4G22970.1 | Symbols: RSW4, AESP, ESP | homolog of separase | chr4:12033437-12043572 REVERSE LENGTH=6809	2.5
ATH-MIR390A-3P	CGCUAUCCAUCCUGAGUUUCA	TGAAACTCAGGATGGATAGCG	70	90	AT2G38325.1 | Symbols: MIR390A, MIR390 | MIR390A; miRNA | chr2:16061954-16062060 FORWARD LENGTH=107	0
ATH-MIR390A-3P	CGCUAUCCAUCCUGAGUUUCA	TGGAACTCAGGATGGATAGCG	88	108	AT5G58465.1 | Symbols: MIR390B, MIR390 | MIR390B; miRNA | chr5:23636947-23637066 FORWARD LENGTH=120	0.5
ATH-MIR390A-5P	AAGCUCAGGAGGGAUAGCGCC	GGCGCTATCCCTCCTGAGCTT	15	35	AT5G58465.1 | Symbols: MIR390B, MIR390 | MIR390B; miRNA | chr5:23636947-23637066 FORWARD LENGTH=120	0
ATH-MIR390A-5P	AAGCUCAGGAGGGAUAGCGCC	GGCGCTATCCCTCCTGAGCTT	18	38	AT2G38325.1 | Symbols: MIR390A, MIR390 | MIR390A; miRNA | chr2:16061954-16062060 FORWARD LENGTH=107	0
ATH-MIR390B-3P	CGCUAUCCAUCCUGAGUUCC	GGAACTCAGGATGGATAGCG	88	107	AT5G58465.1 | Symbols: MIR390B, MIR390 | MIR390B; miRNA | chr5:23636947-23637066 FORWARD LENGTH=120	0
ATH-MIR390B-3P	CGCUAUCCAUCCUGAGUUCC	GAAACTCAGGATGGATAGCG	70	89	AT2G38325.1 | Symbols: MIR390A, MIR390 | MIR390A; miRNA | chr2:16061954-16062060 FORWARD LENGTH=107	1
ATH-MIR390B-3P	CGCUAUCCAUCCUGAGUUCC	GGCACTCAGGATGGGCAGCT	478	497	AT1G12470.1 | Symbols: | zinc ion binding | chr1:4251032-4257392 FORWARD LENGTH=3236	2.5
ATH-MIR390B-5P	AAGCUCAGGAGGGAUAGCGCC	GGCGCTATCCCTCCTGAGCTT	15	35	AT5G58465.1 | Symbols: MIR390B, MIR390 | MIR390B; miRNA | chr5:23636947-23637066 FORWARD LENGTH=120	0
ATH-MIR390B-5P	AAGCUCAGGAGGGAUAGCGCC	GGCGCTATCCCTCCTGAGCTT	18	38	AT2G38325.1 | Symbols: MIR390A, MIR390 | MIR390A; miRNA | chr2:16061954-16062060 FORWARD LENGTH=107	0
ATH-MIR391-3P	ACGGUAUCUCUCCUACGUAGC	GCTACGTAGGAGAGATACCGT	119	139	AT5G60408.1 | Symbols: MIR391 | MIR391; miRNA | chr5:24293093-24293298 FORWARD LENGTH=206	0
ATH-MIR391-5P	UUCGCAGGAGAGAUAGCGCCA	TGGCGCTATCTCTCCTGCGAA	68	88	AT5G60408.1 | Symbols: MIR391 | MIR391; miRNA | chr5:24293093-24293298 FORWARD LENGTH=206	0
ATH-MIR391-5P	UUCGCAGGAGAGAUAGCGCCA	TGGCGCTGTCTCTCCTCCGAT	209	229	AT5G07740.1 | Symbols: | actin binding | chr5:2458577-2466813 REVERSE LENGTH=5682	1.5
ATH-MIR391-5P	UUCGCAGGAGAGAUAGCGCCA	TGGCGGTATCTCTCCTGTAAG	1339	1359	AT1G73080.1 | Symbols: PEPR1, ATPEPR1 | PEP1 receptor 1 | chr1:27484513-27488201 FORWARD LENGTH=3552	2.5
ATH-MIR3932A	AACUUUGUGAUGACAACGAAG	CTTTGTTGTCATCAAAGAGTC	514	534	AT1G55360.1 | Symbols: | Protein of Unknown Function (DUF239) | chr1:20666222-20668726 REVERSE LENGTH=1797	2
ATH-MIR3932A	AACUUUGUGAUGACAACGAAG	ATTCGTTGTCATCAGAAGGTG	326	346	AT1G05880.2 | Symbols: ARI12 | RING/U-box superfamily protein | chr1:1775643-1778553 FORWARD LENGTH=1726	2.5
ATH-MIR3932A	AACUUUGUGAUGACAACGAAG	ATTCGTTGTCATCAGAAGGTG	326	346	AT1G05880.1 | Symbols: ATARI12, ARI12 | RING/U-box superfamily protein | chr1:1775643-1778553 FORWARD LENGTH=1705	2.5
ATH-MIR3932B-3P	AACUUUGUGAUGACAACGAAG	CTTTGTTGTCATCAAAGAGTC	514	534	AT1G55360.1 | Symbols: | Protein of Unknown Function (DUF239) | chr1:20666222-20668726 REVERSE LENGTH=1797	2
ATH-MIR3932B-3P	AACUUUGUGAUGACAACGAAG	ATTCGTTGTCATCAGAAGGTG	326	346	AT1G05880.2 | Symbols: ARI12 | RING/U-box superfamily protein | chr1:1775643-1778553 FORWARD LENGTH=1726	2.5
ATH-MIR3932B-3P	AACUUUGUGAUGACAACGAAG	ATTCGTTGTCATCAGAAGGTG	326	346	AT1G05880.1 | Symbols: ATARI12, ARI12 | RING/U-box superfamily protein | chr1:1775643-1778553 FORWARD LENGTH=1705	2.5
ATH-MIR3932B-5P	UUUGACGUGCUCGAUCUGCUC	GAGCAGATAGAGCATGTCAAG	1408	1428	AT5G41840.1 | Symbols: | F-box/RNI-like superfamily protein | chr5:16754436-16756263 REVERSE LENGTH=1623	1.5
ATH-MIR3933	AGAAGCAAAAUGACGACUCGG	TCGAGTCGTCATTTT CTTCT	95	114	AT2G18510.1 | Symbols: emb2444 | RNA-binding (RRM/RBD/RNP motifs) family protein | chr2:8031182-8033619 REVERSE LENGTH=1566	2.5
ATH-MIR393A-3P	AUCAUGCUAUCUCUUUGGAUU	AATCCAAAGAGATAGCATGAT	105	125	AT2G39885.1 | Symbols: MIR393A, AT-MIR393A | MIR393A; miRNA | chr2:16652101-16652233 FORWARD LENGTH=133	0
ATH-MIR393A-3P	AUCAUGCUAUCUCUUUGGAUU	AATCCAAAGAGATCGCATGAT	132	152	AT3G55734.1 | Symbols: MIR393B, AT-MIR393B | MIR393B; miRNA | chr3:20691647-20691806 FORWARD LENGTH=160	1
ATH-MIR393A-3P	AUCAUGCUAUCUCUUUGGAUU	AATCCAATGAGATGGCATCAA	1978	1998	AT2G39300.2 | Symbols: | unknown protein; INVOLVED IN: biological_process unknown; EXPRESSED IN: 8 plant structures; EXPRESSED DURING: 4 anthesis, petal differentiation and expansion stage; BEST Arab	2.5
ATH-MIR393A-3P	AUCAUGCUAUCUCUUUGGAUU	AATCCAATGAGATGGCATCAA	1978	1998	AT2G39300.1 | Symbols: | unknown protein; INVOLVED IN: biological_process unknown; LOCATED IN: vacuole; EXPRESSED IN: 8 plant structures; EXPRESSED DURING: 4 anthesis, petal differentiation and expan	2.5
ATH-MIR393A-3P	AUCAUGCUAUCUCUUUGGAUU	AATCAAAAGAGATAGAGTGAA	2479	2499	AT2G10520.1 | Symbols: | transposable element gene | chr2:4061566-4064886 FORWARD LENGTH=3321	2.5
ATH-MIR393A-3P	AUCAUGCUAUCUCUUUGGAUU	ATTCCAAAGAGATAGTATGCT	1309	1329	AT1G71140.1 | Symbols: | MATE efflux family protein | chr1:26824677-26826748 FORWARD LENGTH=1543	2.5
ATH-MIR393A-3P	AUCAUGCUAUCUCUUUGGAUU	AATCCGAAGAGGTAGTAAGAG	362	382	AT1G64780.1 | Symbols: ATAMT1;2, AMT1;2 | ammonium transporter 1;2 | chr1:24060770-24062630 REVERSE LENGTH=1861	2.5
ATH-MIR393A-5P	UCCAAAGGGAUCGCAUUGAUCC	GGATCAATGCGATCCCTTTGGA	11	32	AT3G55734.1 | Symbols: MIR393B, AT-MIR393B | MIR393B; miRNA | chr3:20691647-20691806 FORWARD LENGTH=160	0
ATH-MIR393A-5P	UCCAAAGGGAUCGCAUUGAUCC	GGATCAATGCGATCCCTTTGGA	11	32	AT2G39885.1 | Symbols: MIR393A, AT-MIR393A | MIR393A; miRNA | chr2:16652101-16652233 FORWARD LENGTH=133	0
ATH-MIR393A-5P	UCCAAAGGGAUCGCAUUGAUCC	GGATC ATGCGATCTCTTTGGA	130	150	AT3G55734.1 | Symbols: MIR393B, AT-MIR393B | MIR393B; miRNA | chr3:20691647-20691806 FORWARD LENGTH=160	2.5
ATH-MIR393B-3P	AUCAUGCGAUCUCUUUGGAUU	AATCCAAAGAGATCGCATGAT	132	152	AT3G55734.1 | Symbols: MIR393B, AT-MIR393B | MIR393B; miRNA | chr3:20691647-20691806 FORWARD LENGTH=160	0
ATH-MIR393B-3P	AUCAUGCGAUCUCUUUGGAUU	AATCCAAAGAGATAGCATGAT	105	125	AT2G39885.1 | Symbols: MIR393A, AT-MIR393A | MIR393A; miRNA | chr2:16652101-16652233 FORWARD LENGTH=133	1
ATH-MIR393B-5P	UCCAAAGGGAUCGCAUUGAUCC	GGATCAATGCGATCCCTTTGGA	11	32	AT3G55734.1 | Symbols: MIR393B, AT-MIR393B | MIR393B; miRNA | chr3:20691647-20691806 FORWARD LENGTH=160	0
ATH-MIR393B-5P	UCCAAAGGGAUCGCAUUGAUCC	GGATCAATGCGATCCCTTTGGA	11	32	AT2G39885.1 | Symbols: MIR393A, AT-MIR393A | MIR393A; miRNA | chr2:16652101-16652233 FORWARD LENGTH=133	0
ATH-MIR393B-5P	UCCAAAGGGAUCGCAUUGAUCC	GGATC ATGCGATCTCTTTGGA	130	150	AT3G55734.1 | Symbols: MIR393B, AT-MIR393B | MIR393B; miRNA | chr3:20691647-20691806 FORWARD LENGTH=160	2.5
ATH-MIR394A	UUGGCAUUCUGUCCACCUCC	GGAGGTGGACAGAATGCCAA	14	33	AT1G76135.1 | Symbols: MIR394B | MIR394B; miRNA | chr1:28568808-28568928 FORWARD LENGTH=121	0
ATH-MIR394A	UUGGCAUUCUGUCCACCUCC	GGAGGTGGACAGAATGCCAA	14	33	AT1G20375.1 | Symbols: MIR394A | MIR394A; miRNA | chr1:7058194-7058310 FORWARD LENGTH=117	0
ATH-MIR394A	UUGGCAUUCUGUCCACCUCC	GGAGGTTGACAGAATGCCAA	1373	1392	AT1G27340.1 | Symbols: | Galactose oxidase/kelch repeat superfamily protein | chr1:9495520-9498085 FORWARD LENGTH=1853	1
ATH-MIR394A	UUGGCAUUCUGUCCACCUCC	GGAGGTGGGCATACTGCCAA	88	107	AT1G76135.1 | Symbols: MIR394B | MIR394B; miRNA | chr1:28568808-28568928 FORWARD LENGTH=121	2.5
ATH-MIR394A	UUGGCAUUCUGUCCACCUCC	GCAGGTGGACAAAATGCTAA	1779	1798	AT4G20430.2 | Symbols: | Subtilase family protein | chr4:11017629-11021272 REVERSE LENGTH=2693	2.5
ATH-MIR394A	UUGGCAUUCUGUCCACCUCC	GCAGGTGGACAAAATGCTAA	1859	1878	AT4G20430.1 | Symbols: | Subtilase family protein | chr4:11017656-11021280 REVERSE LENGTH=2746	2.5
ATH-MIR394A	UUGGCAUUCUGUCCACCUCC	CGAGGTGGACAGCATGCTAG	2763	2782	AT4G24860.1 | Symbols: | P-loop containing nucleoside triphosphate hydrolases superfamily protein | chr4:12801549-12808190 REVERSE LENGTH=3400	2.5
ATH-MIR394B-3P	AGGUGGGCAUACUGCCAAUAG	CTATTGGCAGTATGCCCACCT	90	110	AT1G76135.1 | Symbols: MIR394B | MIR394B; miRNA | chr1:28568808-28568928 FORWARD LENGTH=121	0
ATH-MIR394B-3P	AGGUGGGCAUACUGCCAAUAG	CTATTGGCAGTATACCCACCT	86	106	AT1G20375.1 | Symbols: MIR394A | MIR394A; miRNA | chr1:7058194-7058310 FORWARD LENGTH=117	1
ATH-MIR394B-5P	UUGGCAUUCUGUCCACCUCC	GGAGGTGGACAGAATGCCAA	14	33	AT1G76135.1 | Symbols: MIR394B | MIR394B; miRNA | chr1:28568808-28568928 FORWARD LENGTH=121	0
ATH-MIR394B-5P	UUGGCAUUCUGUCCACCUCC	GGAGGTGGACAGAATGCCAA	14	33	AT1G20375.1 | Symbols: MIR394A | MIR394A; miRNA | chr1:7058194-7058310 FORWARD LENGTH=117	0
ATH-MIR394B-5P	UUGGCAUUCUGUCCACCUCC	GGAGGTTGACAGAATGCCAA	1373	1392	AT1G27340.1 | Symbols: | Galactose oxidase/kelch repeat superfamily protein | chr1:9495520-9498085 FORWARD LENGTH=1853	1
ATH-MIR394B-5P	UUGGCAUUCUGUCCACCUCC	GGAGGTGGGCATACTGCCAA	88	107	AT1G76135.1 | Symbols: MIR394B | MIR394B; miRNA | chr1:28568808-28568928 FORWARD LENGTH=121	2.5
ATH-MIR394B-5P	UUGGCAUUCUGUCCACCUCC	GCAGGTGGACAAAATGCTAA	1779	1798	AT4G20430.2 | Symbols: | Subtilase family protein | chr4:11017629-11021272 REVERSE LENGTH=2693	2.5
ATH-MIR394B-5P	UUGGCAUUCUGUCCACCUCC	GCAGGTGGACAAAATGCTAA	1859	1878	AT4G20430.1 | Symbols: | Subtilase family protein | chr4:11017656-11021280 REVERSE LENGTH=2746	2.5
ATH-MIR394B-5P	UUGGCAUUCUGUCCACCUCC	CGAGGTGGACAGCATGCTAG	2763	2782	AT4G24860.1 | Symbols: | P-loop containing nucleoside triphosphate hydrolases superfamily protein | chr4:12801549-12808190 REVERSE LENGTH=3400	2.5
ATH-MIR395A	CUGAAGUGUUUGGGGGAACUC	GAGTTCCCCCAAACACTTCAG	63	83	AT1G26973.1 | Symbols: MIR395A, MIR395 | MIR395A; miRNA | chr1:9363196-9363288 REVERSE LENGTH=93	0
ATH-MIR395A	CUGAAGUGUUUGGGGGAACUC	GAGTTCCCCCAAACACTTCAG	65	85	AT1G69795.1 | Symbols: MIR395E, MIR395 | MIR395E; miRNA | chr1:26272776-26272870 REVERSE LENGTH=95	0
ATH-MIR395A	CUGAAGUGUUUGGGGGAACUC	GAGTTCCCCCAAACACTTCAG	70	90	AT1G69792.1 | Symbols: MIR395D, MIR395 | MIR395D; miRNA | chr1:26269979-26270078 REVERSE LENGTH=100	0
ATH-MIR395A	CUGAAGUGUUUGGGGGAACUC	GAGTTCCTCCAAACACTTCAT	395	415	AT5G43780.1 | Symbols: APS4 | Pseudouridine synthase/archaeosine transglycosylase-like family protein | chr5:17589394-17591535 REVERSE LENGTH=1702	0.5
ATH-MIR395A	CUGAAGUGUUUGGGGGAACUC	GAATTCCCCCAAACACTTCAA	42	62	AT1G50930.1 | Symbols: | unknown protein; BEST Arabidopsis thaliana protein match is: unknown protein (TAIR:AT3G20557.1); Has 215 Blast hits to 213 proteins in 63 species: Archae - 0; Bacteria - 2; M	1
ATH-MIR395A	CUGAAGUGUUUGGGGGAACUC	GAGTCCCCCCAAACACTTCAG	70	90	AT1G26985.1 | Symbols: MIR395C, MIR395 | MIR395C; miRNA | chr1:9367080-9367179 FORWARD LENGTH=100	1
ATH-MIR395A	CUGAAGUGUUUGGGGGAACUC	GAGTCCCCCCAAACACTTCAG	82	102	AT1G69797.1 | Symbols: MIR395F, MIR395 | MIR395F; miRNA | chr1:26273858-26273969 FORWARD LENGTH=112	1
ATH-MIR395A	CUGAAGUGUUUGGGGGAACUC	GAGTCCCCCCAAACACTTCAG	70	90	AT1G26975.1 | Symbols: MIR395B, MIR395 | MIR395B; miRNA | chr1:9364471-9364570 FORWARD LENGTH=100	1
ATH-MIR395A	CUGAAGUGUUUGGGGGAACUC	GAGTTCCTCCAAACTCTTCAT	442	462	AT3G22890.1 | Symbols: APS1 | ATP sulfurylase 1 | chr3:8112723-8114992 FORWARD LENGTH=1764	1.5
ATH-MIR395A	CUGAAGUGUUUGGGGGAACUC	AAGTTCTCCCAAACACTTCAA	125	145	AT5G10180.1 | Symbols: AST68, SULTR2;1 | slufate transporter 2;1 | chr5:3193144-3197120 FORWARD LENGTH=2417	1.5
ATH-MIR395A	CUGAAGUGUUUGGGGGAACUC	GAGTTCCTCCAAACTCTTCAT	414	434	AT4G14680.1 | Symbols: APS3 | Pseudouridine synthase/archaeosine transglycosylase-like family protein | chr4:8413288-8415391 REVERSE LENGTH=1633	1.5
ATH-MIR395A	CUGAAGUGUUUGGGGGAACUC	GAGTTCCTCCAAACAATTCCG	610	630	AT3G09220.1 | Symbols: LAC7 | laccase 7 | chr3:2827239-2830542 REVERSE LENGTH=1964	2.5
ATH-MIR395A	CUGAAGUGUUUGGGGGAACUC	GAGTTCCCTCAAGCAATTTAG	249	269	AT5G27120.1 | Symbols: | NOP56-like pre RNA processing ribonucleoprotein | chr5:9540925-9543871 FORWARD LENGTH=1856	2.5
ATH-MIR395B	CUGAAGUGUUUGGGGGGACUC	GAGTCCCCCCAAACACTTCAG	70	90	AT1G26975.1 | Symbols: MIR395B, MIR395 | MIR395B; miRNA | chr1:9364471-9364570 FORWARD LENGTH=100	0
ATH-MIR395B	CUGAAGUGUUUGGGGGGACUC	GAGTCCCCCCAAACACTTCAG	82	102	AT1G69797.1 | Symbols: MIR395F, MIR395 | MIR395F; miRNA | chr1:26273858-26273969 FORWARD LENGTH=112	0
ATH-MIR395B	CUGAAGUGUUUGGGGGGACUC	GAGTCCCCCCAAACACTTCAG	70	90	AT1G26985.1 | Symbols: MIR395C, MIR395 | MIR395C; miRNA | chr1:9367080-9367179 FORWARD LENGTH=100	0
ATH-MIR395B	CUGAAGUGUUUGGGGGGACUC	GAGTTCCCCCAAACACTTCAG	65	85	AT1G69795.1 | Symbols: MIR395E, MIR395 | MIR395E; miRNA | chr1:26272776-26272870 REVERSE LENGTH=95	0.5
ATH-MIR395B	CUGAAGUGUUUGGGGGGACUC	GAGTTCCCCCAAACACTTCAG	70	90	AT1G69792.1 | Symbols: MIR395D, MIR395 | MIR395D; miRNA | chr1:26269979-26270078 REVERSE LENGTH=100	0.5
ATH-MIR395B	CUGAAGUGUUUGGGGGGACUC	GAGTTCCCCCAAACACTTCAG	63	83	AT1G26973.1 | Symbols: MIR395A, MIR395 | MIR395A; miRNA | chr1:9363196-9363288 REVERSE LENGTH=93	0.5
ATH-MIR395C	CUGAAGUGUUUGGGGGGACUC	GAGTCCCCCCAAACACTTCAG	70	90	AT1G26975.1 | Symbols: MIR395B, MIR395 | MIR395B; miRNA | chr1:9364471-9364570 FORWARD LENGTH=100	0
ATH-MIR395C	CUGAAGUGUUUGGGGGGACUC	GAGTCCCCCCAAACACTTCAG	82	102	AT1G69797.1 | Symbols: MIR395F, MIR395 | MIR395F; miRNA | chr1:26273858-26273969 FORWARD LENGTH=112	0
ATH-MIR395C	CUGAAGUGUUUGGGGGGACUC	GAGTCCCCCCAAACACTTCAG	70	90	AT1G26985.1 | Symbols: MIR395C, MIR395 | MIR395C; miRNA | chr1:9367080-9367179 FORWARD LENGTH=100	0
ATH-MIR395C	CUGAAGUGUUUGGGGGGACUC	GAGTTCCCCCAAACACTTCAG	65	85	AT1G69795.1 | Symbols: MIR395E, MIR395 | MIR395E; miRNA | chr1:26272776-26272870 REVERSE LENGTH=95	0.5
ATH-MIR395C	CUGAAGUGUUUGGGGGGACUC	GAGTTCCCCCAAACACTTCAG	70	90	AT1G69792.1 | Symbols: MIR395D, MIR395 | MIR395D; miRNA | chr1:26269979-26270078 REVERSE LENGTH=100	0.5
ATH-MIR395C	CUGAAGUGUUUGGGGGGACUC	GAGTTCCCCCAAACACTTCAG	63	83	AT1G26973.1 | Symbols: MIR395A, MIR395 | MIR395A; miRNA | chr1:9363196-9363288 REVERSE LENGTH=93	0.5
ATH-MIR395D	CUGAAGUGUUUGGGGGAACUC	GAGTTCCCCCAAACACTTCAG	63	83	AT1G26973.1 | Symbols: MIR395A, MIR395 | MIR395A; miRNA | chr1:9363196-9363288 REVERSE LENGTH=93	0
ATH-MIR395D	CUGAAGUGUUUGGGGGAACUC	GAGTTCCCCCAAACACTTCAG	65	85	AT1G69795.1 | Symbols: MIR395E, MIR395 | MIR395E; miRNA | chr1:26272776-26272870 REVERSE LENGTH=95	0
ATH-MIR395D	CUGAAGUGUUUGGGGGAACUC	GAGTTCCCCCAAACACTTCAG	70	90	AT1G69792.1 | Symbols: MIR395D, MIR395 | MIR395D; miRNA | chr1:26269979-26270078 REVERSE LENGTH=100	0
ATH-MIR395D	CUGAAGUGUUUGGGGGAACUC	GAGTTCCTCCAAACACTTCAT	395	415	AT5G43780.1 | Symbols: APS4 | Pseudouridine synthase/archaeosine transglycosylase-like family protein | chr5:17589394-17591535 REVERSE LENGTH=1702	0.5
ATH-MIR395D	CUGAAGUGUUUGGGGGAACUC	GAATTCCCCCAAACACTTCAA	42	62	AT1G50930.1 | Symbols: | unknown protein; BEST Arabidopsis thaliana protein match is: unknown protein (TAIR:AT3G20557.1); Has 215 Blast hits to 213 proteins in 63 species: Archae - 0; Bacteria - 2; M	1
ATH-MIR395D	CUGAAGUGUUUGGGGGAACUC	GAGTCCCCCCAAACACTTCAG	70	90	AT1G26985.1 | Symbols: MIR395C, MIR395 | MIR395C; miRNA | chr1:9367080-9367179 FORWARD LENGTH=100	1
ATH-MIR395D	CUGAAGUGUUUGGGGGAACUC	GAGTCCCCCCAAACACTTCAG	82	102	AT1G69797.1 | Symbols: MIR395F, MIR395 | MIR395F; miRNA | chr1:26273858-26273969 FORWARD LENGTH=112	1
ATH-MIR395D	CUGAAGUGUUUGGGGGAACUC	GAGTCCCCCCAAACACTTCAG	70	90	AT1G26975.1 | Symbols: MIR395B, MIR395 | MIR395B; miRNA | chr1:9364471-9364570 FORWARD LENGTH=100	1
ATH-MIR395D	CUGAAGUGUUUGGGGGAACUC	GAGTTCCTCCAAACTCTTCAT	442	462	AT3G22890.1 | Symbols: APS1 | ATP sulfurylase 1 | chr3:8112723-8114992 FORWARD LENGTH=1764	1.5
ATH-MIR395D	CUGAAGUGUUUGGGGGAACUC	AAGTTCTCCCAAACACTTCAA	125	145	AT5G10180.1 | Symbols: AST68, SULTR2;1 | slufate transporter 2;1 | chr5:3193144-3197120 FORWARD LENGTH=2417	1.5
ATH-MIR395D	CUGAAGUGUUUGGGGGAACUC	GAGTTCCTCCAAACTCTTCAT	414	434	AT4G14680.1 | Symbols: APS3 | Pseudouridine synthase/archaeosine transglycosylase-like family protein | chr4:8413288-8415391 REVERSE LENGTH=1633	1.5
ATH-MIR395D	CUGAAGUGUUUGGGGGAACUC	GAGTTCCTCCAAACAATTCCG	610	630	AT3G09220.1 | Symbols: LAC7 | laccase 7 | chr3:2827239-2830542 REVERSE LENGTH=1964	2.5
ATH-MIR395D	CUGAAGUGUUUGGGGGAACUC	GAGTTCCCTCAAGCAATTTAG	249	269	AT5G27120.1 | Symbols: | NOP56-like pre RNA processing ribonucleoprotein | chr5:9540925-9543871 FORWARD LENGTH=1856	2.5
ATH-MIR395E	CUGAAGUGUUUGGGGGAACUC	GAGTTCCCCCAAACACTTCAG	70	90	AT1G69792.1 | Symbols: MIR395D, MIR395 | MIR395D; miRNA | chr1:26269979-26270078 REVERSE LENGTH=100	0
ATH-MIR395E	CUGAAGUGUUUGGGGGAACUC	GAGTTCCCCCAAACACTTCAG	63	83	AT1G26973.1 | Symbols: MIR395A, MIR395 | MIR395A; miRNA | chr1:9363196-9363288 REVERSE LENGTH=93	0
ATH-MIR395E	CUGAAGUGUUUGGGGGAACUC	GAGTTCCCCCAAACACTTCAG	65	85	AT1G69795.1 | Symbols: MIR395E, MIR395 | MIR395E; miRNA | chr1:26272776-26272870 REVERSE LENGTH=95	0
ATH-MIR395E	CUGAAGUGUUUGGGGGAACUC	GAGTTCCTCCAAACACTTCAT	395	415	AT5G43780.1 | Symbols: APS4 | Pseudouridine synthase/archaeosine transglycosylase-like family protein | chr5:17589394-17591535 REVERSE LENGTH=1702	0.5
ATH-MIR395E	CUGAAGUGUUUGGGGGAACUC	GAGTCCCCCCAAACACTTCAG	70	90	AT1G26975.1 | Symbols: MIR395B, MIR395 | MIR395B; miRNA | chr1:9364471-9364570 FORWARD LENGTH=100	1
ATH-MIR395E	CUGAAGUGUUUGGGGGAACUC	GAGTCCCCCCAAACACTTCAG	82	102	AT1G69797.1 | Symbols: MIR395F, MIR395 | MIR395F; miRNA | chr1:26273858-26273969 FORWARD LENGTH=112	1
ATH-MIR395E	CUGAAGUGUUUGGGGGAACUC	GAATTCCCCCAAACACTTCAA	42	62	AT1G50930.1 | Symbols: | unknown protein; BEST Arabidopsis thaliana protein match is: unknown protein (TAIR:AT3G20557.1); Has 215 Blast hits to 213 proteins in 63 species: Archae - 0; Bacteria - 2; M	1
ATH-MIR395E	CUGAAGUGUUUGGGGGAACUC	GAGTCCCCCCAAACACTTCAG	70	90	AT1G26985.1 | Symbols: MIR395C, MIR395 | MIR395C; miRNA | chr1:9367080-9367179 FORWARD LENGTH=100	1
ATH-MIR395E	CUGAAGUGUUUGGGGGAACUC	GAGTTCCTCCAAACTCTTCAT	442	462	AT3G22890.1 | Symbols: APS1 | ATP sulfurylase 1 | chr3:8112723-8114992 FORWARD LENGTH=1764	1.5
ATH-MIR395E	CUGAAGUGUUUGGGGGAACUC	AAGTTCTCCCAAACACTTCAA	125	145	AT5G10180.1 | Symbols: AST68, SULTR2;1 | slufate transporter 2;1 | chr5:3193144-3197120 FORWARD LENGTH=2417	1.5
ATH-MIR395E	CUGAAGUGUUUGGGGGAACUC	GAGTTCCTCCAAACTCTTCAT	414	434	AT4G14680.1 | Symbols: APS3 | Pseudouridine synthase/archaeosine transglycosylase-like family protein | chr4:8413288-8415391 REVERSE LENGTH=1633	1.5
ATH-MIR395E	CUGAAGUGUUUGGGGGAACUC	GAGTTCCTCCAAACAATTCCG	610	630	AT3G09220.1 | Symbols: LAC7 | laccase 7 | chr3:2827239-2830542 REVERSE LENGTH=1964	2.5
ATH-MIR395E	CUGAAGUGUUUGGGGGAACUC	GAGTTCCCTCAAGCAATTTAG	249	269	AT5G27120.1 | Symbols: | NOP56-like pre RNA processing ribonucleoprotein | chr5:9540925-9543871 FORWARD LENGTH=1856	2.5
ATH-MIR395F	CUGAAGUGUUUGGGGGGACUC	GAGTCCCCCCAAACACTTCAG	70	90	AT1G26975.1 | Symbols: MIR395B, MIR395 | MIR395B; miRNA | chr1:9364471-9364570 FORWARD LENGTH=100	0
ATH-MIR395F	CUGAAGUGUUUGGGGGGACUC	GAGTCCCCCCAAACACTTCAG	82	102	AT1G69797.1 | Symbols: MIR395F, MIR395 | MIR395F; miRNA | chr1:26273858-26273969 FORWARD LENGTH=112	0
ATH-MIR395F	CUGAAGUGUUUGGGGGGACUC	GAGTCCCCCCAAACACTTCAG	70	90	AT1G26985.1 | Symbols: MIR395C, MIR395 | MIR395C; miRNA | chr1:9367080-9367179 FORWARD LENGTH=100	0
ATH-MIR395F	CUGAAGUGUUUGGGGGGACUC	GAGTTCCCCCAAACACTTCAG	65	85	AT1G69795.1 | Symbols: MIR395E, MIR395 | MIR395E; miRNA | chr1:26272776-26272870 REVERSE LENGTH=95	0.5
ATH-MIR395F	CUGAAGUGUUUGGGGGGACUC	GAGTTCCCCCAAACACTTCAG	70	90	AT1G69792.1 | Symbols: MIR395D, MIR395 | MIR395D; miRNA | chr1:26269979-26270078 REVERSE LENGTH=100	0.5
ATH-MIR395F	CUGAAGUGUUUGGGGGGACUC	GAGTTCCCCCAAACACTTCAG	63	83	AT1G26973.1 | Symbols: MIR395A, MIR395 | MIR395A; miRNA | chr1:9363196-9363288 REVERSE LENGTH=93	0.5
ATH-MIR396A-3P	GUUCAAUAAAGCUGUGGGAAG	CTTCCCACAGCTTTATTGAAC	123	143	AT2G10606.1 | Symbols: MIR396A | MIR396A; miRNA | chr2:4142323-4142473 REVERSE LENGTH=151	0
ATH-MIR396A-3P	GUUCAAUAAAGCUGUGGGAAG	TTTCCCACAGCTTTCTTGAGC	107	127	AT5G35407.1 | Symbols: MIR396B | MIR396B; miRNA | chr5:13611798-13611932 FORWARD LENGTH=135	2
ATH-MIR396A-3P	GUUCAAUAAAGCUGUGGGAAG	TTTTCCACAGCTTTCTTGAAC	9	29	AT5G35407.1 | Symbols: MIR396B | MIR396B; miRNA | chr5:13611798-13611932 FORWARD LENGTH=135	2
ATH-MIR396A-5P	UUCCACAGCUUUCUUGAACUG	CAGTTCAAGAAAGCTGTGGAA	11	31	AT2G10606.1 | Symbols: MIR396A | MIR396A; miRNA | chr2:4142323-4142473 REVERSE LENGTH=151	0
ATH-MIR396A-5P	UUCCACAGCUUUCUUGAACUG	AAGTTCAAGAAAGCTGTGGAA	11	31	AT5G35407.1 | Symbols: MIR396B | MIR396B; miRNA | chr5:13611798-13611932 FORWARD LENGTH=135	1
ATH-MIR396A-5P	UUCCACAGCUUUCUUGAACUG	CAGTTCAAGAAGGCTGCGGAT	1271	1291	AT5G58980.1 | Symbols: | Neutral/alkaline non-lysosomal ceramidase | chr5:23811449-23814683 REVERSE LENGTH=2404	1.5
ATH-MIR396A-5P	UUCCACAGCUUUCUUGAACUG	AAGCTCAAGAAAGCTGTGGGA	105	125	AT5G35407.1 | Symbols: MIR396B | MIR396B; miRNA | chr5:13611798-13611932 FORWARD LENGTH=135	2.5
ATH-MIR396A-5P	UUCCACAGCUUUCUUGAACUG	GAGTTCAAGAAAGTTATGGAA	773	793	AT2G34530.1 | Symbols: | unknown protein; FUNCTIONS IN: molecular_function unknown; INVOLVED IN: biological_process unknown; LOCATED IN: endomembrane system; EXPRESSED IN: flower; EXPRESSED DURING: p	2.5
ATH-MIR396A-5P	UUCCACAGCUUUCUUGAACUG	GAGTTCAAGAAAGTTATGGAA	773	793	AT2G34530.2 | Symbols: | unknown protein; FUNCTIONS IN: molecular_function unknown; INVOLVED IN: biological_process unknown; LOCATED IN: endomembrane system; EXPRESSED IN: flower; EXPRESSED DURING: p	2.5
ATH-MIR396B-3P	GCUCAAGAAAGCUGUGGGAAA	TTTCCCACAGCTTTCTTGAGC	107	127	AT5G35407.1 | Symbols: MIR396B | MIR396B; miRNA | chr5:13611798-13611932 FORWARD LENGTH=135	0
ATH-MIR396B-3P	GCUCAAGAAAGCUGUGGGAAA	TTTTCCACAGCTTTCTTGAAC	9	29	AT5G35407.1 | Symbols: MIR396B | MIR396B; miRNA | chr5:13611798-13611932 FORWARD LENGTH=135	1.5
ATH-MIR396B-3P	GCUCAAGAAAGCUGUGGGAAA	TTTTCCACAGC TTCTTGAGA	749	768	AT5G21120.1 | Symbols: EIL2 | ETHYLENE-INSENSITIVE3-like 2 | chr5:7182621-7184342 FORWARD LENGTH=1722	2.5
ATH-MIR396B-3P	GCUCAAGAAAGCUGUGGGAAA	TTTTCCACAGCCTTCTAGAGA	3699	3719	AT3G42100.1 | Symbols: | transposable element gene | chr3:14275159-14281278 REVERSE LENGTH=5259	2.5
ATH-MIR396B-5P	UUCCACAGCUUUCUUGAACUU	AAGTTCAAGAAAGCTGTGGAA	11	31	AT5G35407.1 | Symbols: MIR396B | MIR396B; miRNA | chr5:13611798-13611932 FORWARD LENGTH=135	0
ATH-MIR396B-5P	UUCCACAGCUUUCUUGAACUU	CAGTTCAAGAAAGCTGTGGAA	11	31	AT2G10606.1 | Symbols: MIR396A | MIR396A; miRNA | chr2:4142323-4142473 REVERSE LENGTH=151	1
ATH-MIR396B-5P	UUCCACAGCUUUCUUGAACUU	AAGCTCAAGAAAGCTGTGGGA	105	125	AT5G35407.1 | Symbols: MIR396B | MIR396B; miRNA | chr5:13611798-13611932 FORWARD LENGTH=135	1.5
ATH-MIR396B-5P	UUCCACAGCUUUCUUGAACUU	GAGTTCAAGAAAGTTATGGAA	773	793	AT2G34530.1 | Symbols: | unknown protein; FUNCTIONS IN: molecular_function unknown; INVOLVED IN: biological_process unknown; LOCATED IN: endomembrane system; EXPRESSED IN: flower; EXPRESSED DURING: p	2
ATH-MIR396B-5P	UUCCACAGCUUUCUUGAACUU	GAGTTCAAGAAAGTTATGGAA	773	793	AT2G34530.2 | Symbols: | unknown protein; FUNCTIONS IN: molecular_function unknown; INVOLVED IN: biological_process unknown; LOCATED IN: endomembrane system; EXPRESSED IN: flower; EXPRESSED DURING: p	2
ATH-MIR396B-5P	UUCCACAGCUUUCUUGAACUU	AAGTTCAAGAAAGCGTTGGAT	708	728	AT5G61440.1 | Symbols: ACHT5 | atypical CYS HIS rich thioredoxin 5 | chr5:24707500-24708893 FORWARD LENGTH=1105	2
ATH-MIR396B-5P	UUCCACAGCUUUCUUGAACUU	CAGTTCAAGAAGGCTGCGGAT	1271	1291	AT5G58980.1 | Symbols: | Neutral/alkaline non-lysosomal ceramidase | chr5:23811449-23814683 REVERSE LENGTH=2404	2.5
ATH-MIR396B-5P	UUCCACAGCUUUCUUGAACUU	AAGTTCAGGAAAGCT TGGAT	1586	1605	AT2G07788.1 | Symbols: | transposable element gene | chr2:3543196-3545673 FORWARD LENGTH=2478	2.5
ATH-MIR396B-5P	UUCCACAGCUUUCUUGAACUU	AAGTTCGAGAAGGTTGGGGAC	919	939	AT5G51310.1 | Symbols: | 2-oxoglutarate (2OG) and Fe(II)-dependent oxygenase superfamily protein | chr5:20852854-20854718 REVERSE LENGTH=978	2.5
ATH-MIR397A	UCAUUGAGUGCAGCGUUGAUG	CATCAACGCTGCACTCAATGA	11	31	AT4G05105.1 | Symbols: MIR397A | MIR397A; miRNA | chr4:2625950-2626056 FORWARD LENGTH=107	0
ATH-MIR397A	UCAUUGAGUGCAGCGUUGAUG	CATCAACGATGCACTCAATGA	11	31	AT4G13555.1 | Symbols: MIR397B | MIR397B; miRNA | chr4:7878652-7878760 REVERSE LENGTH=109	1
ATH-MIR397A	UCAUUGAGUGCAGCGUUGAUG	AATCAATGCTGCACTCAATGA	729	749	AT2G29130.1 | Symbols: LAC2, ATLAC2 | laccase 2 | chr2:12524889-12527747 REVERSE LENGTH=2070	1.5
ATH-MIR397A	UCAUUGAGUGCAGCGUUGAUG	CATCAACGCTGCACTTAAAGC	927	947	AT4G33230.1 | Symbols: | Plant invertase/pectin methylesterase inhibitor superfamily | chr4:16026591-16028754 REVERSE LENGTH=1830	1.5
ATH-MIR397A	UCAUUGAGUGCAGCGUUGAUG	AATCAATGCTGCACTTAATGA	742	762	AT5G60020.1 | Symbols: LAC17, ATLAC17 | laccase 17 | chr5:24167996-24170462 FORWARD LENGTH=2049	2
ATH-MIR397A	UCAUUGAGUGCAGCGUUGAUG	AGTCAACGCTGCACTTAATGA	749	769	AT2G38080.1 | Symbols: IRX12, LAC4, ATLMCO4, LMCO4 | Laccase/Diphenol oxidase family protein | chr2:15934460-15937616 FORWARD LENGTH=2021	2
ATH-MIR397A	UCAUUGAGUGCAGCGUUGAUG	TTTCAACGCTGCATTTAATGC	770	790	AT3G06470.1 | Symbols: | GNS1/SUR4 membrane protein family | chr3:1984168-1985259 FORWARD LENGTH=1092	2.5
ATH-MIR397B	UCAUUGAGUGCAUCGUUGAUG	CATCAACGATGCACTCAATGA	11	31	AT4G13555.1 | Symbols: MIR397B | MIR397B; miRNA | chr4:7878652-7878760 REVERSE LENGTH=109	0
ATH-MIR397B	UCAUUGAGUGCAUCGUUGAUG	CATCAACGCTGCACTCAATGA	11	31	AT4G05105.1 | Symbols: MIR397A | MIR397A; miRNA | chr4:2625950-2626056 FORWARD LENGTH=107	1
ATH-MIR397B	UCAUUGAGUGCAUCGUUGAUG	AATCAACGATGCACTCAATAA	232	252	AT3G60250.2 | Symbols: CKB3 | casein kinase II beta chain 3 | chr3:22270337-22272113 REVERSE LENGTH=1356	2
ATH-MIR397B	UCAUUGAGUGCAUCGUUGAUG	CATCAATGATGGGCTCAATGC	553	573	AT3G47220.1 | Symbols: ATPLC9, PLC9 | phosphatidylinositol-speciwc phospholipase C9 | chr3:17387976-17390762 FORWARD LENGTH=2058	2
ATH-MIR397B	UCAUUGAGUGCAUCGUUGAUG	AATCAACGATGCACTCAATAA	232	252	AT3G60250.1 | Symbols: CKB3 | casein kinase II beta chain 3 | chr3:22270337-22272113 REVERSE LENGTH=1359	2
ATH-MIR397B	UCAUUGAGUGCAUCGUUGAUG	TTTCAACGATGGACTCAATGG	1432	1452	AT4G17330.1 | Symbols: ATG2484-1, G2484-1 | G2484-1 protein | chr4:9688888-9697578 REVERSE LENGTH=6499	2.5
ATH-MIR397B	UCAUUGAGUGCAUCGUUGAUG	CATCAACGCTGCACTTAAAGC	927	947	AT4G33230.1 | Symbols: | Plant invertase/pectin methylesterase inhibitor superfamily | chr4:16026591-16028754 REVERSE LENGTH=1830	2.5
ATH-MIR398A-3P	UGUGUUCUCAGGUCACCCCUU	AAGGGGTGACCTGAGAACACA	75	95	AT2G03445.1 | Symbols: MIR398A | MIR398A; miRNA | chr2:1040938-1041042 FORWARD LENGTH=105	0
ATH-MIR398A-3P	UGUGUUCUCAGGUCACCCCUU	CAGGGGTGACCTGAGAACACA	86	106	AT5G14545.1 | Symbols: MIR398B | MIR398B; miRNA | chr5:4691022-4691137 FORWARD LENGTH=116	1
ATH-MIR398A-3P	UGUGUUCUCAGGUCACCCCUU	CAGGGGTGACCTGAGAACACA	153	173	AT5G14565.1 | Symbols: MIR398C | MIR398C; miRNA | chr5:4694626-4697013 FORWARD LENGTH=1941	1
ATH-MIR398A-3P	UGUGUUCUCAGGUCACCCCUU	CAGGGGTGACCTGAGAACACA	1651	1671	AT5G14550.1 | Symbols: | Core-2/I-branching beta-1,6-N-acetylglucosaminyltransferase family protein | chr5:4691006-4694055 REVERSE LENGTH=1772	1
ATH-MIR398A-5P	AAGGAGUGGCAUGUGAACACA	TGTGTTCACATGCCACTCCTT	11	31	AT2G03445.1 | Symbols: MIR398A | MIR398A; miRNA | chr2:1040938-1041042 FORWARD LENGTH=105	0
ATH-MIR398A-5P	AAGGAGUGGCAUGUGAACACA	TGTGTTCACATGAAACTTCTC	23	43	AT3G46600.3 | Symbols: | GRAS family transcription factor | chr3:17157924-17159965 FORWARD LENGTH=1950	2.5
ATH-MIR398A-5P	AAGGAGUGGCAUGUGAACACA	TGTGTTCACATGAAACTTCTC	3	23	AT3G46600.2 | Symbols: | GRAS family transcription factor | chr3:17157944-17159965 FORWARD LENGTH=1963	2.5
ATH-MIR398A-5P	AAGGAGUGGCAUGUGAACACA	TGTGTTCACATGAAACTTCTC	23	43	AT3G46600.1 | Symbols: | GRAS family transcription factor | chr3:17157924-17159965 FORWARD LENGTH=2042	2.5
ATH-MIR398B-3P	UGUGUUCUCAGGUCACCCCUG	CAGGGGTGACCTGAGAACACA	86	106	AT5G14545.1 | Symbols: MIR398B | MIR398B; miRNA | chr5:4691022-4691137 FORWARD LENGTH=116	0
ATH-MIR398B-3P	UGUGUUCUCAGGUCACCCCUG	CAGGGGTGACCTGAGAACACA	153	173	AT5G14565.1 | Symbols: MIR398C | MIR398C; miRNA | chr5:4694626-4697013 FORWARD LENGTH=1941	0
ATH-MIR398B-3P	UGUGUUCUCAGGUCACCCCUG	CAGGGGTGACCTGAGAACACA	1651	1671	AT5G14550.1 | Symbols: | Core-2/I-branching beta-1,6-N-acetylglucosaminyltransferase family protein | chr5:4691006-4694055 REVERSE LENGTH=1772	0
ATH-MIR398B-3P	UGUGUUCUCAGGUCACCCCUG	AAGGGGTGACCTGAGAACACA	75	95	AT2G03445.1 | Symbols: MIR398A | MIR398A; miRNA | chr2:1040938-1041042 FORWARD LENGTH=105	1
ATH-MIR398B-5P	AGGGUUGAUAUGAGAACACAC	GTGTGTTCTCATATCAACCCT	12	32	AT5G14545.1 | Symbols: MIR398B | MIR398B; miRNA | chr5:4691022-4691137 FORWARD LENGTH=116	0
ATH-MIR398B-5P	AGGGUUGAUAUGAGAACACAC	GTGTGTTCTCATATCAACCCT	80	100	AT5G14565.1 | Symbols: MIR398C | MIR398C; miRNA | chr5:4694626-4697013 FORWARD LENGTH=1941	0
ATH-MIR398B-5P	AGGGUUGAUAUGAGAACACAC	GTGTGTTCTCATATCAACCCT	1725	1745	AT5G14550.1 | Symbols: | Core-2/I-branching beta-1,6-N-acetylglucosaminyltransferase family protein | chr5:4691006-4694055 REVERSE LENGTH=1772	0
ATH-MIR398C-3P	UGUGUUCUCAGGUCACCCCUG	CAGGGGTGACCTGAGAACACA	86	106	AT5G14545.1 | Symbols: MIR398B | MIR398B; miRNA | chr5:4691022-4691137 FORWARD LENGTH=116	0
ATH-MIR398C-3P	UGUGUUCUCAGGUCACCCCUG	CAGGGGTGACCTGAGAACACA	153	173	AT5G14565.1 | Symbols: MIR398C | MIR398C; miRNA | chr5:4694626-4697013 FORWARD LENGTH=1941	0
ATH-MIR398C-3P	UGUGUUCUCAGGUCACCCCUG	CAGGGGTGACCTGAGAACACA	1651	1671	AT5G14550.1 | Symbols: | Core-2/I-branching beta-1,6-N-acetylglucosaminyltransferase family protein | chr5:4691006-4694055 REVERSE LENGTH=1772	0
ATH-MIR398C-3P	UGUGUUCUCAGGUCACCCCUG	AAGGGGTGACCTGAGAACACA	75	95	AT2G03445.1 | Symbols: MIR398A | MIR398A; miRNA | chr2:1040938-1041042 FORWARD LENGTH=105	1
ATH-MIR398C-5P	AGGGUUGAUAUGAGAACACAC	GTGTGTTCTCATATCAACCCT	12	32	AT5G14545.1 | Symbols: MIR398B | MIR398B; miRNA | chr5:4691022-4691137 FORWARD LENGTH=116	0
ATH-MIR398C-5P	AGGGUUGAUAUGAGAACACAC	GTGTGTTCTCATATCAACCCT	80	100	AT5G14565.1 | Symbols: MIR398C | MIR398C; miRNA | chr5:4694626-4697013 FORWARD LENGTH=1941	0
ATH-MIR398C-5P	AGGGUUGAUAUGAGAACACAC	GTGTGTTCTCATATCAACCCT	1725	1745	AT5G14550.1 | Symbols: | Core-2/I-branching beta-1,6-N-acetylglucosaminyltransferase family protein | chr5:4691006-4694055 REVERSE LENGTH=1772	0
ATH-MIR399A	UGCCAAAGGAGAUUUGCCCUG	CAGGGCAAATCTCCTTTGGCA	93	113	AT1G29265.1 | Symbols: MIR399A | MIR399A; miRNA | chr1:10227073-10227195 FORWARD LENGTH=123	0
ATH-MIR399A	UGCCAAAGGAGAUUUGCCCUG	CGGGGCAAATCTCCTTTGGCA	70	90	AT2G34202.1 | Symbols: MIR399D | MIR399D; miRNA | chr2:14442978-14443077 REVERSE LENGTH=100	0.5
ATH-MIR399A	UGCCAAAGGAGAUUUGCCCUG	CAGGGCAACTCTCCTTTGGCA	105	125	AT1G63005.1 | Symbols: MIR399B | MIR399B; miRNA | chr1:23345377-23345511 REVERSE LENGTH=135	1
ATH-MIR399A	UGCCAAAGGAGAUUUGCCCUG	CAGGGCAACTCTCCTTTGGCA	84	104	AT5G62162.1 | Symbols: MIR399C | MIR399C; miRNA | chr5:24962485-24962598 FORWARD LENGTH=114	1
ATH-MIR399A	UGCCAAAGGAGAUUUGCCCUG	CCGGGCAAATCTCCTTTGGCA	88	108	AT2G34208.1 | Symbols: MIR399F, MIR399 | MIR399F; miRNA | chr2:14444997-14445114 FORWARD LENGTH=118	1
ATH-MIR399A	UGCCAAAGGAGAUUUGCCCUG	TAGGGCAAATCTTCTTTGGCA	607	627	AT2G33770.1 | Symbols: UBC24, ATUBC24, PHO2 | phosphate 2 | chr2:14277558-14283040 REVERSE LENGTH=4103	1
ATH-MIR399A	UGCCAAAGGAGAUUUGCCCUG	TTGGGCAAATCTCCTTTGGCA	829	849	AT2G33770.1 | Symbols: UBC24, ATUBC24, PHO2 | phosphate 2 | chr2:14277558-14283040 REVERSE LENGTH=4103	1.5
ATH-MIR399A	UGCCAAAGGAGAUUUGCCCUG	TAGAGCAAATCTCCTTTGGCA	943	963	AT2G33770.1 | Symbols: UBC24, ATUBC24, PHO2 | phosphate 2 | chr2:14277558-14283040 REVERSE LENGTH=4103	1.5
ATH-MIR399A	UGCCAAAGGAGAUUUGCCCUG	TAGGGCATATCTCCTTTGGCA	740	760	AT2G33770.1 | Symbols: UBC24, ATUBC24, PHO2 | phosphate 2 | chr2:14277558-14283040 REVERSE LENGTH=4103	1.5
ATH-MIR399A	UGCCAAAGGAGAUUUGCCCUG	CAGGGGAAATCTCCTTAGGTA	743	763	AT5G55550.1 | Symbols: | RNA-binding (RRM/RBD/RNP motifs) family protein | chr5:22501535-22504011 REVERSE LENGTH=2075	2.5
ATH-MIR399A	UGCCAAAGGAGAUUUGCCCUG	CAGGGGAAATCTCCTTAGGTA	743	763	AT5G55550.3 | Symbols: | RNA-binding (RRM/RBD/RNP motifs) family protein | chr5:22502064-22504011 REVERSE LENGTH=1640	2.5
ATH-MIR399A	UGCCAAAGGAGAUUUGCCCUG	CAGGGGAAATCTCCTTAGGTA	907	927	AT5G55550.2 | Symbols: | RNA-binding (RRM/RBD/RNP motifs) family protein | chr5:22502064-22504008 REVERSE LENGTH=1804	2.5
ATH-MIR399A	UGCCAAAGGAGAUUUGCCCUG	CAGGGGAAATCTCCTTAGGTA	784	804	AT5G55550.4 | Symbols: | RNA-binding (RRM/RBD/RNP motifs) family protein | chr5:22501745-22504052 REVERSE LENGTH=1779	2.5
ATH-MIR399B	UGCCAAAGGAGAGUUGCCCUG	CAGGGCAACTCTCCTTTGGCA	84	104	AT5G62162.1 | Symbols: MIR399C | MIR399C; miRNA | chr5:24962485-24962598 FORWARD LENGTH=114	0
ATH-MIR399B	UGCCAAAGGAGAGUUGCCCUG	CAGGGCAACTCTCCTTTGGCA	105	125	AT1G63005.1 | Symbols: MIR399B | MIR399B; miRNA | chr1:23345377-23345511 REVERSE LENGTH=135	0
ATH-MIR399B	UGCCAAAGGAGAGUUGCCCUG	CAGGGCAAATCTCCTTTGGCA	93	113	AT1G29265.1 | Symbols: MIR399A | MIR399A; miRNA | chr1:10227073-10227195 FORWARD LENGTH=123	1
ATH-MIR399B	UGCCAAAGGAGAGUUGCCCUG	TAGGGCAAATCTTCTTTGGCA	607	627	AT2G33770.1 | Symbols: UBC24, ATUBC24, PHO2 | phosphate 2 | chr2:14277558-14283040 REVERSE LENGTH=4103	2
ATH-MIR399C-3P	UGCCAAAGGAGAGUUGCCCUG	CAGGGCAACTCTCCTTTGGCA	84	104	AT5G62162.1 | Symbols: MIR399C | MIR399C; miRNA | chr5:24962485-24962598 FORWARD LENGTH=114	0
ATH-MIR399C-3P	UGCCAAAGGAGAGUUGCCCUG	CAGGGCAACTCTCCTTTGGCA	105	125	AT1G63005.1 | Symbols: MIR399B | MIR399B; miRNA | chr1:23345377-23345511 REVERSE LENGTH=135	0
ATH-MIR399C-3P	UGCCAAAGGAGAGUUGCCCUG	CAGGGCAAATCTCCTTTGGCA	93	113	AT1G29265.1 | Symbols: MIR399A | MIR399A; miRNA | chr1:10227073-10227195 FORWARD LENGTH=123	1
ATH-MIR399C-3P	UGCCAAAGGAGAGUUGCCCUG	TAGGGCAAATCTTCTTTGGCA	607	627	AT2G33770.1 | Symbols: UBC24, ATUBC24, PHO2 | phosphate 2 | chr2:14277558-14283040 REVERSE LENGTH=4103	2
ATH-MIR399D	UGCCAAAGGAGAUUUGCCCCG	CGGGGCAAATCTCCTTTGGCA	70	90	AT2G34202.1 | Symbols: MIR399D | MIR399D; miRNA | chr2:14442978-14443077 REVERSE LENGTH=100	0
ATH-MIR399D	UGCCAAAGGAGAUUUGCCCCG	CCGGGCAAATCTCCTTTGGCA	88	108	AT2G34208.1 | Symbols: MIR399F, MIR399 | MIR399F; miRNA | chr2:14444997-14445114 FORWARD LENGTH=118	1
ATH-MIR399D	UGCCAAAGGAGAUUUGCCCCG	CGAGGCAAATCTCCTTTGGCA	79	99	AT2G34204.1 | Symbols: MIR399E | MIR399E; miRNA | chr2:14443504-14443612 FORWARD LENGTH=109	1
ATH-MIR399D	UGCCAAAGGAGAUUUGCCCCG	CAGGGCAAATCTCCTTTGGCA	93	113	AT1G29265.1 | Symbols: MIR399A | MIR399A; miRNA | chr1:10227073-10227195 FORWARD LENGTH=123	1
ATH-MIR399D	UGCCAAAGGAGAUUUGCCCCG	TTGGGCAAATCTCCTTTGGCA	829	849	AT2G33770.1 | Symbols: UBC24, ATUBC24, PHO2 | phosphate 2 | chr2:14277558-14283040 REVERSE LENGTH=4103	1.5
ATH-MIR399D	UGCCAAAGGAGAUUUGCCCCG	TAGGGCAAATCTTCTTTGGCA	607	627	AT2G33770.1 | Symbols: UBC24, ATUBC24, PHO2 | phosphate 2 | chr2:14277558-14283040 REVERSE LENGTH=4103	2
ATH-MIR399D	UGCCAAAGGAGAUUUGCCCCG	CGGGGCAAGTCTTCTTCGGCA	1918	1938	AT4G09730.1 | Symbols: RH39 | RH39 | chr4:6136249-6139711 FORWARD LENGTH=2151	2
ATH-MIR399E	UGCCAAAGGAGAUUUGCCUCG	CGAGGCAAATCTCCTTTGGCA	79	99	AT2G34204.1 | Symbols: MIR399E | MIR399E; miRNA | chr2:14443504-14443612 FORWARD LENGTH=109	0
ATH-MIR399E	UGCCAAAGGAGAUUUGCCUCG	CGGGGCAAATCTCCTTTGGCA	70	90	AT2G34202.1 | Symbols: MIR399D | MIR399D; miRNA | chr2:14442978-14443077 REVERSE LENGTH=100	0.5
ATH-MIR399E	UGCCAAAGGAGAUUUGCCUCG	CGA GCAAATCTCCTTTGGCA	887	906	AT2G33770.1 | Symbols: UBC24, ATUBC24, PHO2 | phosphate 2 | chr2:14277558-14283040 REVERSE LENGTH=4103	2
ATH-MIR399E	UGCCAAAGGAGAUUUGCCUCG	CG GGCAAATCTCCTTTGGCA	88	107	AT2G34208.1 | Symbols: MIR399F, MIR399 | MIR399F; miRNA | chr2:14444997-14445114 FORWARD LENGTH=118	2
ATH-MIR399E	UGCCAAAGGAGAUUUGCCUCG	GGAGGCAAGTCTCCTTTAGCT	797	817	AT5G43280.2 | Symbols: ATDCI1, DCI1 | delta(3,5),delta(2,4)-dienoyl-CoA isomerase 1 | chr5:17367888-17369399 FORWARD LENGTH=1268	2.5
ATH-MIR399E	UGCCAAAGGAGAUUUGCCUCG	GGAGGCAAGTCTCCTTTAGCT	711	731	AT5G43280.1 | Symbols: ATDCI1, DCI1 | delta(3,5),delta(2,4)-dienoyl-CoA isomerase 1 | chr5:17367888-17369314 FORWARD LENGTH=1097	2.5
ATH-MIR399F	UGCCAAAGGAGAUUUGCCCGG	CCGGGCAAATCTCCTTTGGCA	88	108	AT2G34208.1 | Symbols: MIR399F, MIR399 | MIR399F; miRNA | chr2:14444997-14445114 FORWARD LENGTH=118	0
ATH-MIR399F	UGCCAAAGGAGAUUUGCCCGG	TTGGGCAAATCTCCTTTGGCA	829	849	AT2G33770.1 | Symbols: UBC24, ATUBC24, PHO2 | phosphate 2 | chr2:14277558-14283040 REVERSE LENGTH=4103	1
ATH-MIR399F	UGCCAAAGGAGAUUUGCCCGG	CGGGGCAAATCTCCTTTGGCA	70	90	AT2G34202.1 | Symbols: MIR399D | MIR399D; miRNA | chr2:14442978-14443077 REVERSE LENGTH=100	1
ATH-MIR399F	UGCCAAAGGAGAUUUGCCCGG	CAGGGCAAATCTCCTTTGGCA	93	113	AT1G29265.1 | Symbols: MIR399A | MIR399A; miRNA | chr1:10227073-10227195 FORWARD LENGTH=123	1
ATH-MIR399F	UGCCAAAGGAGAUUUGCCCGG	TCGAGCAAATCTCCTTTGGCA	886	906	AT2G33770.1 | Symbols: UBC24, ATUBC24, PHO2 | phosphate 2 | chr2:14277558-14283040 REVERSE LENGTH=4103	1.5
ATH-MIR399F	UGCCAAAGGAGAUUUGCCCGG	TAGGGCAAATCTTCTTTGGCA	607	627	AT2G33770.1 | Symbols: UBC24, ATUBC24, PHO2 | phosphate 2 | chr2:14277558-14283040 REVERSE LENGTH=4103	2
ATH-MIR400	UAUGAGAGUAUUAUAAGUCAC	GTGACTTATAATACTCTCATA	1085	1105	AT1G06580.1 | Symbols: | Pentatricopeptide repeat (PPR) superfamily protein | chr1:2014003-2016054 REVERSE LENGTH=2052	0
ATH-MIR400	UAUGAGAGUAUUAUAAGUCAC	GTGACTTATAATACTCTCATA	12	32	AT1G32582.1 | Symbols: MIR400 | MIR400; miRNA | chr1:11785936-11786037 FORWARD LENGTH=102	0
ATH-MIR400	UAUGAGAGUAUUAUAAGUCAC	GTGACTTATAATACTCTCATT	985	1005	AT1G62720.1 | Symbols: | Pentatricopeptide repeat (PPR-like) superfamily protein | chr1:23227532-23229150 FORWARD LENGTH=1619	0
ATH-MIR400	UAUGAGAGUAUUAUAAGUCAC	GTGACTTATAATACGCTTATA	1189	1209	AT1G62670.1 | Symbols: RPF2 | rna processing factor 2 | chr1:23204773-23206665 REVERSE LENGTH=1893	1.5
ATH-MIR400	UAUGAGAGUAUUAUAAGUCAC	GTGACTTACAATACTCTTATA	1186	1206	AT1G62930.1 | Symbols: | Tetratricopeptide repeat (TPR)-like superfamily protein | chr1:23306534-23308683 FORWARD LENGTH=2150	1.5
ATH-MIR400	UAUGAGAGUAUUAUAAGUCAC	GTTACTTATAATACTCTTATT	931	951	AT5G39710.1 | Symbols: EMB2745 | Tetratricopeptide repeat (TPR)-like superfamily protein | chr5:15895729-15897972 FORWARD LENGTH=2244	1.5
ATH-MIR400	UAUGAGAGUAUUAUAAGUCAC	GTGACTTATAATTCTTTCATA	955	975	AT1G77405.1 | Symbols: | Pentatricopeptide repeat (PPR) superfamily protein | chr1:29087145-29088521 FORWARD LENGTH=1377	1.5
ATH-MIR400	UAUGAGAGUAUUAUAAGUCAC	GTGACTTACAATACTCTTATT	1201	1221	AT1G63400.1 | Symbols: | Pentatricopeptide repeat (PPR) superfamily protein | chr1:23507320-23509053 FORWARD LENGTH=1734	1.5
ATH-MIR400	UAUGAGAGUAUUAUAAGUCAC	GTGACTTACAATACTCTTATA	1313	1333	AT1G63130.1 | Symbols: | Tetratricopeptide repeat (TPR)-like superfamily protein | chr1:23412730-23415149 FORWARD LENGTH=2420	1.5
ATH-MIR400	UAUGAGAGUAUUAUAAGUCAC	GTGACTTATAATGCTCTTCTT	1594	1614	AT2G31400.1 | Symbols: GUN1 | genomes uncoupled 1 | chr2:13387004-13390706 REVERSE LENGTH=3110	2
ATH-MIR400	UAUGAGAGUAUUAUAAGUCAC	GTGACTTATAATGCTTTGATT	1246	1266	AT5G39710.1 | Symbols: EMB2745 | Tetratricopeptide repeat (TPR)-like superfamily protein | chr5:15895729-15897972 FORWARD LENGTH=2244	2
ATH-MIR400	UAUGAGAGUAUUAUAAGUCAC	GTGACTTATAACACCCTCATT	1718	1738	AT5G12100.1 | Symbols: | pentatricopeptide (PPR) repeat-containing protein | chr5:3911363-3914080 FORWARD LENGTH=2718	2
ATH-MIR400	UAUGAGAGUAUUAUAAGUCAC	GTGACCTATAATACTCTAATA	1228	1248	AT1G22960.1 | Symbols: | Pentatricopeptide repeat (PPR) superfamily protein | chr1:8128086-8130242 REVERSE LENGTH=2157	2
ATH-MIR400	UAUGAGAGUAUUAUAAGUCAC	GTGACCTATAACACTCTCATA	1055	1075	AT1G64580.1 | Symbols: | Pentatricopeptide repeat (PPR) superfamily protein | chr1:23984790-23986731 REVERSE LENGTH=1942	2
ATH-MIR400	UAUGAGAGUAUUAUAAGUCAC	GTGGCTTATAATACGCTTATA	1069	1089	AT1G63070.1 | Symbols: | pentatricopeptide (PPR) repeat-containing protein | chr1:23385324-23387167 REVERSE LENGTH=1773	2
ATH-MIR400	UAUGAGAGUAUUAUAAGUCAC	GTGACATATAACACTCTCATT	949	969	AT1G64583.1 | Symbols: | Tetratricopeptide repeat (TPR)-like superfamily protein | chr1:23987051-23988740 REVERSE LENGTH=1690	2
ATH-MIR400	UAUGAGAGUAUUAUAAGUCAC	GTTACTTATAATACGCTTATT	877	897	AT4G20090.1 | Symbols: EMB1025 | Pentatricopeptide repeat (PPR) superfamily protein | chr4:10868400-10870382 REVERSE LENGTH=1983	2.5
ATH-MIR400	UAUGAGAGUAUUAUAAGUCAC	GTCACTTATAATACTTTGATT	910	930	AT4G11690.1 | Symbols: | Pentatricopeptide repeat (PPR-like) superfamily protein | chr4:7056254-7057954 FORWARD LENGTH=1701	2.5
ATH-MIR400	UAUGAGAGUAUUAUAAGUCAC	GTCACTTATAATACTCTTCTT	1881	1901	AT3G16010.1 | Symbols: | Pentatricopeptide repeat (PPR-like) superfamily protein | chr3:5434014-5436264 FORWARD LENGTH=2077	2.5
ATH-MIR400	UAUGAGAGUAUUAUAAGUCAC	GTCACTTATAATACGCTTATA	1180	1200	AT1G62914.1 | Symbols: | pentatricopeptide (PPR) repeat-containing protein | chr1:23301576-23303162 FORWARD LENGTH=1587	2.5
ATH-MIR400	UAUGAGAGUAUUAUAAGUCAC	ATGACGTATAATATTCTCATC	714	734	AT5G46680.1 | Symbols: | Pentatricopeptide repeat (PPR-like) superfamily protein | chr5:18940969-18942602 FORWARD LENGTH=1634	2.5
ATH-MIR400	UAUGAGAGUAUUAUAAGUCAC	GTTACTTATAACACTCTTATC	1519	1539	AT1G12620.1 | Symbols: | Pentatricopeptide repeat (PPR) superfamily protein | chr1:4294594-4297084 REVERSE LENGTH=2407	2.5
ATH-MIR400	UAUGAGAGUAUUAUAAGUCAC	GTAACTTATAATACACTTATA	1229	1249	AT1G63080.1 | Symbols: | Pentatricopeptide repeat (PPR) superfamily protein | chr1:23387631-23390816 REVERSE LENGTH=3186	2.5
ATH-MIR400	UAUGAGAGUAUUAUAAGUCAC	GTGACTTATAATATACTGATG	1363	1383	AT1G20300.1 | Symbols: | Pentatricopeptide repeat (PPR) superfamily protein | chr1:7029629-7031535 FORWARD LENGTH=1907	2.5
ATH-MIR400	UAUGAGAGUAUUAUAAGUCAC	GTTACTTATAACACTCTTATC	1363	1383	AT1G12300.1 | Symbols: | Tetratricopeptide repeat (TPR)-like superfamily protein | chr1:4183066-4186124 REVERSE LENGTH=3059	2.5
ATH-MIR400	UAUGAGAGUAUUAUAAGUCAC	GTTACTTATAACACTCTTATC	1063	1083	AT4G13650.1 | Symbols: | Pentatricopeptide repeat (PPR) superfamily protein | chr4:7938967-7942898 REVERSE LENGTH=3839	2.5
ATH-MIR401	CGAAACUGGUGUCGACCGACA	TGTCGGTCGACACCAGTTTCG	108	128	AT4G08116.1 | Symbols: MIR401 | MIR401; miRNA | chr4:5020237-5020486 REVERSE LENGTH=250	0
ATH-MIR401	CGAAACUGGUGUCGACCGACA	TGTCGATCGACACCAGTTTCG	2060	2080	AT4G06499.1 | Symbols: | transposable element gene | chr4:3154644-3158594 REVERSE LENGTH=3951	1
ATH-MIR401	CGAAACUGGUGUCGACCGACA	TGTCGATCGACACCAGTTTCG	5629	5649	AT4G06692.1 | Symbols: | transposable element gene | chr4:3924576-3930656 FORWARD LENGTH=6081	1
ATH-MIR401	CGAAACUGGUGUCGACCGACA	TGTCGATCGACACCAGTTTCG	4484	4504	AT1G42140.1 | Symbols: | transposable element gene | chr1:15736521-15741101 REVERSE LENGTH=4581	1
ATH-MIR401	CGAAACUGGUGUCGACCGACA	TGTCGATCGACACCAGTTTCG	4183	4203	AT1G36130.1 | Symbols: | transposable element gene | chr1:13516325-13520545 REVERSE LENGTH=4221	1
ATH-MIR401	CGAAACUGGUGUCGACCGACA	TGTCGATCGACACCAGTTTCG	8926	8946	AT5G30269.1 | Symbols: | transposable element gene | chr5:11596127-11610717 FORWARD LENGTH=14591	1
ATH-MIR401	CGAAACUGGUGUCGACCGACA	TGTCGATCGACACCAGTTTCG	441	461	AT2G06095.1 | Symbols: | unknown protein; Has 30201 Blast hits to 17322 proteins in 780 species: Archae - 12; Bacteria - 1396; Metazoa - 17338; Fungi - 3422; Plants - 5037; Viruses - 0; Other Eukaryo	1
ATH-MIR401	CGAAACUGGUGUCGACCGACA	TGTCGATCGACACCAGTTTCG	4127	4147	AT4G06581.1 | Symbols: | transposable element gene | chr4:3567341-3571708 FORWARD LENGTH=4368	1
ATH-MIR401	CGAAACUGGUGUCGACCGACA	TGTCGATCGACACCAGTTTCG	124	144	AT4G06581.1 | Symbols: | transposable element gene | chr4:3567341-3571708 FORWARD LENGTH=4368	1
ATH-MIR401	CGAAACUGGUGUCGACCGACA	TGTCGATCGACACCAGTTTCG	1621	1641	AT3G42935.1 | Symbols: | transposable element gene | chr3:15001676-15003980 FORWARD LENGTH=2305	1
ATH-MIR401	CGAAACUGGUGUCGACCGACA	TGTCGATCGACACCAGTTTCG	967	987	AT3G33181.1 | Symbols: | transposable element gene | chr3:14013961-14017579 FORWARD LENGTH=3619	1
ATH-MIR401	CGAAACUGGUGUCGACCGACA	TGTCGATCGACACCAGTTTCG	1605	1625	AT3G30749.1 | Symbols: | transposable element gene | chr3:12403103-12412091 FORWARD LENGTH=8989	1
ATH-MIR401	CGAAACUGGUGUCGACCGACA	TGTCGATCGACACCAGTTTCG	227	247	AT5G34863.1 | Symbols: | transposable element gene | chr5:13148459-13152499 FORWARD LENGTH=4041	1
ATH-MIR401	CGAAACUGGUGUCGACCGACA	TGTCGATCGACACCAGTTTCG	2058	2078	AT3G32475.1 | Symbols: | transposable element gene | chr3:13397145-13399945 REVERSE LENGTH=2801	1
ATH-MIR401	CGAAACUGGUGUCGACCGACA	TGTCGATCGACACCAGTTTCG	1545	1565	AT2G11220.1 | Symbols: | transposable element gene | chr2:4460460-4462103 FORWARD LENGTH=1644	1
ATH-MIR401	CGAAACUGGUGUCGACCGACA	TGTCGATCGACACCAGTTTCG	1825	1845	AT1G42380.1 | Symbols: | transposable element gene | chr1:15852693-15854979 REVERSE LENGTH=2287	1
ATH-MIR401	CGAAACUGGUGUCGACCGACA	TGTCGGTCGACACTACTTTCA	555	575	AT5G34858.1 | Symbols: | transposable element gene | chr5:13134876-13136513 REVERSE LENGTH=1638	1.5
ATH-MIR401	CGAAACUGGUGUCGACCGACA	TGTCGATCGACACCAGTTTTG	4048	4068	AT4G06644.1 | Symbols: | transposable element gene | chr4:3795731-3801568 FORWARD LENGTH=5838	1.5
ATH-MIR401	CGAAACUGGUGUCGACCGACA	TGTCGATCGACACCAGTTTTG	1851	1871	AT3G30218.1 | Symbols: | transposable element gene | chr3:11867790-11871278 FORWARD LENGTH=3489	1.5
ATH-MIR401	CGAAACUGGUGUCGACCGACA	TGTCGATCGACACCAGTTTTG	1153	1173	AT3G43358.1 | Symbols: | transposable element gene | chr3:15313040-15316207 REVERSE LENGTH=3168	1.5
ATH-MIR401	CGAAACUGGUGUCGACCGACA	TGTCGATCGACACCAGTTCCG	3413	3433	AT5G30269.1 | Symbols: | transposable element gene | chr5:11596127-11610717 FORWARD LENGTH=14591	2
ATH-MIR401	CGAAACUGGUGUCGACCGACA	TGTCGATCGACACCAGCTTCT	1476	1496	AT5G30269.1 | Symbols: | transposable element gene | chr5:11596127-11610717 FORWARD LENGTH=14591	2
ATH-MIR401	CGAAACUGGUGUCGACCGACA	TGTCGATCGACACCAGCTTCT	13824	13844	AT5G30269.1 | Symbols: | transposable element gene | chr5:11596127-11610717 FORWARD LENGTH=14591	2
ATH-MIR401	CGAAACUGGUGUCGACCGACA	TGTCGATCGACACCAGCTTCT	1266	1286	AT2G10330.1 | Symbols: | transposable element gene | chr2:3977961-3983783 REVERSE LENGTH=5823	2
ATH-MIR401	CGAAACUGGUGUCGACCGACA	TGTCGGTCGACACTGGTGTCT	1292	1312	AT1G36775.1 | Symbols: | transposable element gene | chr1:13930101-13932323 FORWARD LENGTH=2223	2
ATH-MIR401	CGAAACUGGUGUCGACCGACA	TGTCGGTCGACACTGGTGTCT	1292	1312	AT1G36790.1 | Symbols: | transposable element gene | chr1:13936159-13938917 FORWARD LENGTH=2759	2
ATH-MIR401	CGAAACUGGUGUCGACCGACA	TGTCGATCGACACCAGCTTCT	932	952	AT5G29436.1 | Symbols: | transposable element gene | chr5:11175677-11176666 REVERSE LENGTH=990	2
ATH-MIR401	CGAAACUGGUGUCGACCGACA	TGTCGATCGACACCAGTTGCG	665	685	AT2G04042.1 | Symbols: | transposable element gene | chr2:1298496-1300722 FORWARD LENGTH=2227	2
ATH-MIR401	CGAAACUGGUGUCGACCGACA	TGTCGGTCGACACCAGCTCTG	1666	1686	AT4G08072.1 | Symbols: | transposable element gene | chr4:4944667-4946775 REVERSE LENGTH=2109	2.5
ATH-MIR401	CGAAACUGGUGUCGACCGACA	TGTCGGTCGACACCAGCTCTG	1709	1729	AT4G07934.1 | Symbols: | transposable element gene | chr4:4738113-4741163 REVERSE LENGTH=3051	2.5
ATH-MIR401	CGAAACUGGUGUCGACCGACA	TGTCGATCGACACTAGGTTCG	2878	2898	AT4G06487.1 | Symbols: | transposable element gene | chr4:3099364-3105303 FORWARD LENGTH=5940	2.5
ATH-MIR401	CGAAACUGGUGUCGACCGACA	TGTCGGTCGACACTCGTATCT	1194	1214	AT2G07540.1 | Symbols: | transposable element gene | chr2:3151868-3155956 REVERSE LENGTH=4089	2.5
ATH-MIR401	CGAAACUGGUGUCGACCGACA	TGTCGATCGACACCAGTTCTG	3773	3793	AT2G11030.1 | Symbols: | transposable element gene | chr2:4370829-4374970 REVERSE LENGTH=4142	2.5
ATH-MIR401	CGAAACUGGUGUCGACCGACA	TGTCGGTCGACACTTGTGTCT	1208	1228	AT5G29720.1 | Symbols: | transposable element gene | chr5:11294565-11300009 FORWARD LENGTH=5445	2.5
ATH-MIR402	UUCGAGGCCUAUUAAACCUCUG	CAGAGGTTTAATAGGCCTCGAA	67	88	AT1G77235.1 | Symbols: MIR402 | MIR402; miRNA | chr1:29016520-29016828 FORWARD LENGTH=309	0
ATH-MIR402	UUCGAGGCCUAUUAAACCUCUG	CTGAGGTTTAATAGGCCTCGGA	254	275	AT4G34060.2 | Symbols: DML3 | demeter-like protein 3 | chr4:16314003-16319426 FORWARD LENGTH=3261	1.5
ATH-MIR402	UUCGAGGCCUAUUAAACCUCUG	CTGAGGTTTAATAGGCCTCGGA	254	275	AT4G34060.1 | Symbols: DML3 | demeter-like protein 3 | chr4:16314003-16319426 FORWARD LENGTH=3308	1.5
ATH-MIR403-3P	UUAGAUUCACGCACAAACUCG	CGAGTTTGTGCGTGAATCTAA	103	123	AT2G47275.1 | Symbols: MIR403 | MIR403; miRNA | chr2:19415052-19415186 FORWARD LENGTH=135	0
ATH-MIR403-3P	UUAGAUUCACGCACAAACUCG	GGAGTTTGTGCGTGAATCTAA	3222	3242	AT1G31280.1 | Symbols: AGO2 | Argonaute family protein | chr1:11181711-11185344 FORWARD LENGTH=3343	1
ATH-MIR403-5P	UGUUUUGUGCUUGAAUCUAAUU	AATTAGATTCAAGCACAAAACA	26	47	AT2G47275.1 | Symbols: MIR403 | MIR403; miRNA | chr2:19415052-19415186 FORWARD LENGTH=135	0
ATH-MIR403-5P	UGUUUUGUGCUUGAAUCUAAUU	AATTAGATTCACGCACAAACTC	3223	3244	AT1G31280.1 | Symbols: AGO2 | Argonaute family protein | chr1:11181711-11185344 FORWARD LENGTH=3343	2.5
ATH-MIR404	AUUAACGCUGGCGGUUGCGGCAGC	GCTGCCGCAACCGCCAGCGTTAAT	16	39	AT1G31358.1 | Symbols: MIR404 | MIR404; miRNA | chr1:11230463-11230612 REVERSE LENGTH=150	0
ATH-MIR404	AUUAACGCUGGCGGUUGCGGCAGC	GCTGCCGCAACCGCCAGCGGTAAT	3384	3407	AT1G07650.1 | Symbols: | Leucine-rich repeat transmembrane protein kinase | chr1:2359549-2366561 REVERSE LENGTH=3451	1
ATH-MIR405A	AUGAGUUGGGUCUAACCCAUAACU	AGTTATGGGTTAGACCCAACTCAT	70	93	AT5G50717.1 | Symbols: MIR405B | MIR405B; miRNA | chr5:20632514-20632637 FORWARD LENGTH=124	0
ATH-MIR405A	AUGAGUUGGGUCUAACCCAUAACU	AGTTATGGGTTAGACCCAACTCAT	38	61	AT5G50717.1 | Symbols: MIR405B | MIR405B; miRNA | chr5:20632514-20632637 FORWARD LENGTH=124	0
ATH-MIR405A	AUGAGUUGGGUCUAACCCAUAACU	AGTTATGGGTTAGACCCAACTCAT	90	113	AT2G22668.1 | Symbols: MIR405A | MIR405A; miRNA | chr2:9634957-9635113 REVERSE LENGTH=157	0
ATH-MIR405A	AUGAGUUGGGUCUAACCCAUAACU	AGTTATGGGTTAGACCCAACTCAT	49	72	AT4G05508.1 | Symbols: MIR405D | MIR405D; miRNA | chr4:2789656-2789741 REVERSE LENGTH=86	0
ATH-MIR405A	AUGAGUUGGGUCUAACCCAUAACU	AGTTATGGGTT GACCCAACTCAT	59	81	AT2G22668.1 | Symbols: MIR405A | MIR405A; miRNA | chr2:9634957-9635113 REVERSE LENGTH=157	2
ATH-MIR405A	AUGAGUUGGGUCUAACCCAUAACU	AGTTATGGGTT GACCCAACTCAT	18	40	AT4G05508.1 | Symbols: MIR405D | MIR405D; miRNA | chr4:2789656-2789741 REVERSE LENGTH=86	2
ATH-MIR405B	AUGAGUUGGGUCUAACCCAUAACU	AGTTATGGGTTAGACCCAACTCAT	70	93	AT5G50717.1 | Symbols: MIR405B | MIR405B; miRNA | chr5:20632514-20632637 FORWARD LENGTH=124	0
ATH-MIR405B	AUGAGUUGGGUCUAACCCAUAACU	AGTTATGGGTTAGACCCAACTCAT	38	61	AT5G50717.1 | Symbols: MIR405B | MIR405B; miRNA | chr5:20632514-20632637 FORWARD LENGTH=124	0
ATH-MIR405B	AUGAGUUGGGUCUAACCCAUAACU	AGTTATGGGTTAGACCCAACTCAT	90	113	AT2G22668.1 | Symbols: MIR405A | MIR405A; miRNA | chr2:9634957-9635113 REVERSE LENGTH=157	0
ATH-MIR405B	AUGAGUUGGGUCUAACCCAUAACU	AGTTATGGGTTAGACCCAACTCAT	49	72	AT4G05508.1 | Symbols: MIR405D | MIR405D; miRNA | chr4:2789656-2789741 REVERSE LENGTH=86	0
ATH-MIR405B	AUGAGUUGGGUCUAACCCAUAACU	AGTTATGGGTT GACCCAACTCAT	59	81	AT2G22668.1 | Symbols: MIR405A | MIR405A; miRNA | chr2:9634957-9635113 REVERSE LENGTH=157	2
ATH-MIR405B	AUGAGUUGGGUCUAACCCAUAACU	AGTTATGGGTT GACCCAACTCAT	18	40	AT4G05508.1 | Symbols: MIR405D | MIR405D; miRNA | chr4:2789656-2789741 REVERSE LENGTH=86	2
ATH-MIR405D	AUGAGUUGGGUCUAACCCAUAACU	AGTTATGGGTTAGACCCAACTCAT	70	93	AT5G50717.1 | Symbols: MIR405B | MIR405B; miRNA | chr5:20632514-20632637 FORWARD LENGTH=124	0
ATH-MIR405D	AUGAGUUGGGUCUAACCCAUAACU	AGTTATGGGTTAGACCCAACTCAT	38	61	AT5G50717.1 | Symbols: MIR405B | MIR405B; miRNA | chr5:20632514-20632637 FORWARD LENGTH=124	0
ATH-MIR405D	AUGAGUUGGGUCUAACCCAUAACU	AGTTATGGGTTAGACCCAACTCAT	90	113	AT2G22668.1 | Symbols: MIR405A | MIR405A; miRNA | chr2:9634957-9635113 REVERSE LENGTH=157	0
ATH-MIR405D	AUGAGUUGGGUCUAACCCAUAACU	AGTTATGGGTTAGACCCAACTCAT	49	72	AT4G05508.1 | Symbols: MIR405D | MIR405D; miRNA | chr4:2789656-2789741 REVERSE LENGTH=86	0
ATH-MIR405D	AUGAGUUGGGUCUAACCCAUAACU	AGTTATGGGTT GACCCAACTCAT	59	81	AT2G22668.1 | Symbols: MIR405A | MIR405A; miRNA | chr2:9634957-9635113 REVERSE LENGTH=157	2
ATH-MIR405D	AUGAGUUGGGUCUAACCCAUAACU	AGTTATGGGTT GACCCAACTCAT	18	40	AT4G05508.1 | Symbols: MIR405D | MIR405D; miRNA | chr4:2789656-2789741 REVERSE LENGTH=86	2
ATH-MIR406	UAGAAUGCUAUUGUAAUCCAG	CTGGATTACAATAGCATTCTA	107	127	AT1G52185.1 | Symbols: MIR406 | MIR406; miRNA | chr1:19430078-19430277 REVERSE LENGTH=200	0
ATH-MIR407	UUUAAAUCAUAUACUUUUGGU	ACCAAAAGTATATGATTTAAA	72	92	AT2G32698.1 | Symbols: MIR407 | MIR407; miRNA | chr2:13866205-13866467 FORWARD LENGTH=263	0
ATH-MIR407	UUUAAAUCAUAUACUUUUGGU	ATCAAAAGTATGTGATTAAAA	170	190	AT2G32698.1 | Symbols: MIR407 | MIR407; miRNA | chr2:13866205-13866467 FORWARD LENGTH=263	2
ATH-MIR407	UUUAAAUCAUAUACUUUUGGU	ACCAAGAGTATATGCTTCAAA	429	449	AT1G19810.1 | Symbols: | pseudogene, putative cell division control protein, blastp match of 53% identity and 2.2e-113 P-value to GP|6069665|dbj|BAA85441.1||AP000616 EST D15969(C1695) corresponds to	2.5
ATH-MIR408-3P	AUGCACUGCCUCUUCCCUGGC	GCCAGGGAAGAGGCAGTGCAT	154	174	AT2G47015.1 | Symbols: MIR408 | MIR408; miRNA | chr2:19319780-19321026 FORWARD LENGTH=1247	0
ATH-MIR408-3P	AUGCACUGCCUCUUCCCUGGC	GCCAGGGAAGAGGCAGTGCAT	1490	1510	AT2G47020.1 | Symbols: | Peptide chain release factor 1 | chr2:19319685-19322390 REVERSE LENGTH=1758	0
ATH-MIR408-3P	AUGCACUGCCUCUUCCCUGGC	GCCAGGGAAGAGGCAGTGCAT	1490	1510	AT2G47020.2 | Symbols: | Peptide chain release factor 1 | chr2:19319812-19322391 REVERSE LENGTH=1631	0
ATH-MIR408-3P	AUGCACUGCCUCUUCCCUGGC	GCCAAGGGAAGAGGCAGTGCAT	96	117	AT2G02850.1 | Symbols: ARPN | plantacyanin | chr2:826404-827812 REVERSE LENGTH=708	2
ATH-MIR408-3P	AUGCACUGCCUCUUCCCUGGC	GCCAGGGAAGAGGAAGTGGAA	4717	4737	AT4G12020.3 | Symbols: WRKY19, ATWRKY19, MAPKKK11, MEKK4 | protein kinase family protein | chr4:7201656-7209648 FORWARD LENGTH=5819	2
ATH-MIR408-3P	AUGCACUGCCUCUUCCCUGGC	GCCAGGGAAGAGGAAGTGGAA	4717	4737	AT4G12020.2 | Symbols: WRKY19, ATWRKY19, MAPKKK11, MEKK4 | protein kinase family protein | chr4:7201656-7209648 FORWARD LENGTH=5867	2
ATH-MIR408-3P	AUGCACUGCCUCUUCCCUGGC	GCCAGGGAAGAGGAAGTGGAA	4717	4737	AT4G12020.1 | Symbols: WRKY19, ATWRKY19, MAPKKK11, MEKK4 | protein kinase family protein | chr4:7201656-7208766 FORWARD LENGTH=5567	2
ATH-MIR408-5P	ACAGGGAACAAGCAGAGCAUG	CATGCTCTGCTTGTTCCCTGT	87	107	AT2G47015.1 | Symbols: MIR408 | MIR408; miRNA | chr2:19319780-19321026 FORWARD LENGTH=1247	0
ATH-MIR408-5P	ACAGGGAACAAGCAGAGCAUG	CATGCTCTGCTTGTTCCCTGT	1557	1577	AT2G47020.1 | Symbols: | Peptide chain release factor 1 | chr2:19319685-19322390 REVERSE LENGTH=1758	0
ATH-MIR408-5P	ACAGGGAACAAGCAGAGCAUG	CATGCTCTGCTTGTTCCCTGT	1557	1577	AT2G47020.2 | Symbols: | Peptide chain release factor 1 | chr2:19319812-19322391 REVERSE LENGTH=1631	0
ATH-MIR408-5P	ACAGGGAACAAGCAGAGCAUG	CATGTTCTGCTTG TCCCTGG	1448	1467	AT1G66450.1 | Symbols: | Cysteine/Histidine-rich C1 domain family protein | chr1:24786200-24788302 FORWARD LENGTH=2103	2.5
ATH-MIR408-5P	ACAGGGAACAAGCAGAGCAUG	CATGCTCTGCTTGTTTCATCT	2337	2357	AT1G50750.1 | Symbols: | Plant mobile domain protein family | chr1:18809184-18812290 REVERSE LENGTH=2691	2.5
ATH-MIR408-5P	ACAGGGAACAAGCAGAGCAUG	CA GCTCTGCTTGTTCCTTGC	1554	1573	AT4G14650.1 | Symbols: | unknown protein; FUNCTIONS IN: molecular_function unknown; INVOLVED IN: N-terminal protein myristoylation; EXPRESSED IN: 6 plant structures; EXPRESSED DURING: petal different	2.5
ATH-MIR413	AUAGUUUCUCUUGUUCUGCAC	GTGCAGAACAAGAGAAACTAT	6	26	AT1G62355.1 | Symbols: MIR413 | MIR413; miRNA | chr1:23058034-23058156 FORWARD LENGTH=123	0
ATH-MIR413	AUAGUUUCUCUUGUUCUGCAC	GTGGAGAACAAGAGAAAATAG	680	700	AT5G45580.1 | Symbols: | Homeodomain-like superfamily protein | chr5:18481092-18482643 REVERSE LENGTH=840	2
ATH-MIR413	AUAGUUUCUCUUGUUCUGCAC	GTACAGAACAACAGGAACTAG	483	503	AT1G01230.1 | Symbols: | ORMDL family protein | chr1:97456-99240 FORWARD LENGTH=832	2.5
ATH-MIR414	UCAUCUUCAUCAUCAUCGUCA	TGACGATGATGATGAAGATGA	168	188	AT1G67195.1 | Symbols: MIR414 | MIR414 (MICRORNA 414) | chr1:25137111-25137937 REVERSE LENGTH=596	0
ATH-MIR414	UCAUCUUCAUCAUCAUCGUCA	TGACGATGATGATGAAGATGA	196	216	AT1G67195.2 | Symbols: MIR414 | MIR414 (MICRORNA 414) | chr1:25137111-25137915 REVERSE LENGTH=624	0
ATH-MIR414	UCAUCUUCAUCAUCAUCGUCA	TGACGATGATGATGAAGATGA	455	475	AT4G04630.1 | Symbols: | Protein of unknown function, DUF584 | chr4:2331677-2332800 REVERSE LENGTH=1124	0
ATH-MIR414	UCAUCUUCAUCAUCAUCGUCA	TGATGATGATGATGAAGATGG	2129	2149	AT5G57580.1 | Symbols: | Calmodulin-binding protein | chr5:23314716-23318125 REVERSE LENGTH=2434	0.5
ATH-MIR414	UCAUCUUCAUCAUCAUCGUCA	TGATGATGATGATGAAGATGA	601	621	AT5G60130.2 | Symbols: | AP2/B3-like transcriptional factor family protein | chr5:24211871-24213164 REVERSE LENGTH=955	0.5
ATH-MIR414	UCAUCUUCAUCAUCAUCGUCA	TGATGATGATGATGAAGATGA	192	212	AT4G01110.1 | Symbols: | unknown protein; BEST Arabidopsis thaliana protein match is: unknown protein (TAIR:AT1G01453.1); Has 273 Blast hits to 272 proteins in 18 species: Archae - 0; Bacteria - 0; M	0.5
ATH-MIR414	UCAUCUUCAUCAUCAUCGUCA	TGATGATGATGATGAAGATGA	783	803	AT3G01080.1 | Symbols: WRKY58, ATWRKY58 | WRKY DNA-binding protein 58 | chr3:25507-27449 FORWARD LENGTH=1272	0.5
ATH-MIR414	UCAUCUUCAUCAUCAUCGUCA	TGATGATGATGATGAAGATGA	323	343	AT1G06900.1 | Symbols: | Insulinase (Peptidase family M16) family protein | chr1:2114927-2120745 REVERSE LENGTH=3413	0.5
ATH-MIR414	UCAUCUUCAUCAUCAUCGUCA	TGATGATGATGATGAAGATGA	54	74	AT2G36460.1 | Symbols: | Aldolase superfamily protein | chr2:15296701-15298514 REVERSE LENGTH=1432	0.5
ATH-MIR414	UCAUCUUCAUCAUCAUCGUCA	TGATGATGATGATGAAGATGC	1683	1703	AT3G43590.1 | Symbols: | zinc knuckle (CCHC-type) family protein | chr3:15509621-15512574 FORWARD LENGTH=2107	0.5
ATH-MIR414	UCAUCUUCAUCAUCAUCGUCA	TGATGATGATGATGAAGATGA	439	459	AT4G05410.1 | Symbols: YAO | Transducin/WD40 repeat-like superfamily protein | chr4:2742932-2745627 REVERSE LENGTH=1918	0.5
ATH-MIR414	UCAUCUUCAUCAUCAUCGUCA	TGATGATGATGATGAAGATGA	54	74	AT2G36460.2 | Symbols: | Aldolase superfamily protein | chr2:15296701-15298514 REVERSE LENGTH=1517	0.5
ATH-MIR414	UCAUCUUCAUCAUCAUCGUCA	TGATGATGATGATGAAGATGA	549	569	AT5G60130.1 | Symbols: | AP2/B3-like transcriptional factor family protein | chr5:24211871-24212958 REVERSE LENGTH=903	0.5
ATH-MIR414	UCAUCUUCAUCAUCAUCGUCA	TGATGATGATGATGAAGATGA	756	776	AT4G16790.1 | Symbols: | hydroxyproline-rich glycoprotein family protein | chr4:9451585-9453254 REVERSE LENGTH=1670	0.5
ATH-MIR414	UCAUCUUCAUCAUCAUCGUCA	TGACGATGATGGTGAAGATGA	906	926	AT4G33060.1 | Symbols: | Cyclophilin-like peptidyl-prolyl cis-trans isomerase family protein | chr4:15948490-15952223 FORWARD LENGTH=1829	0.5
ATH-MIR414	UCAUCUUCAUCAUCAUCGUCA	TGATGATGATGATGAAGATGG	253	273	AT2G22000.1 | Symbols: PROPEP6 | elicitor peptide 6 precursor | chr2:9362312-9363203 FORWARD LENGTH=612	0.5
ATH-MIR414	UCAUCUUCAUCAUCAUCGUCA	TGATGATGATGATGAAGATGG	1337	1357	AT3G23160.1 | Symbols: | Protein of unknown function (DUF668) | chr3:8259855-8262028 REVERSE LENGTH=2174	0.5
ATH-MIR414	UCAUCUUCAUCAUCAUCGUCA	TGATGATGATGATGAGGATGA	945	965	AT5G39740.1 | Symbols: OLI7, RPL5B | ribosomal protein L5 B | chr5:15903296-15905464 FORWARD LENGTH=1254	1
ATH-MIR414	UCAUCUUCAUCAUCAUCGUCA	TGACGATGATGATGATGATGA	34	54	AT3G59220.1 | Symbols: PRN, PRN1, ATPIRIN1 | pirin | chr3:21894134-21895623 FORWARD LENGTH=1057	1
ATH-MIR414	UCAUCUUCAUCAUCAUCGUCA	TGACGATGATGATGATGATGG	128	148	AT3G29070.1 | Symbols: | emp24/gp25L/p24 family/GOLD family protein | chr3:11050130-11051153 FORWARD LENGTH=741	1
ATH-MIR414	UCAUCUUCAUCAUCAUCGUCA	TGATGATGATGATGAGGATGA	803	823	AT3G49140.1 | Symbols: | Pentatricopeptide repeat (PPR) superfamily protein | chr3:18211863-18215619 REVERSE LENGTH=1886	1
ATH-MIR414	UCAUCUUCAUCAUCAUCGUCA	AGACGATGATGATGAAGATGA	325	345	AT2G33250.1 | Symbols: | unknown protein; FUNCTIONS IN: molecular_function unknown; INVOLVED IN: biological_process unknown; LOCATED IN: chloroplast; EXPRESSED IN: 21 plant structures; EXPRESSED DURI	1
ATH-MIR414	UCAUCUUCAUCAUCAUCGUCA	TGATGATGATGATGGAGATGA	511	531	AT1G74890.1 | Symbols: ARR15 | response regulator 15 | chr1:28131590-28132710 REVERSE LENGTH=621	1
ATH-MIR414	UCAUCUUCAUCAUCAUCGUCA	TGACGATGATGATGATGATGA	1212	1232	AT2G21420.1 | Symbols: | IBR domain containing protein | chr2:9169713-9171746 FORWARD LENGTH=1407	1
ATH-MIR414	UCAUCUUCAUCAUCAUCGUCA	TGACGATGATGATGATGATGA	1005	1025	AT2G20280.1 | Symbols: | Zinc finger C-x8-C-x5-C-x3-H type family protein | chr2:8739911-8742349 REVERSE LENGTH=1259	1
ATH-MIR414	UCAUCUUCAUCAUCAUCGUCA	TGACGATGATGATGATGATGA	645	665	AT1G55410.1 | Symbols: | pseudogene, CHP-rich zinc finger protein, putative, similar to putative CHP-rich zinc finger protein GB:CAB77744 GI:7268217 from (Arabidopsis thaliana) | chr1:20688614-206910	1
ATH-MIR414	UCAUCUUCAUCAUCAUCGUCA	TGAGGATGATGATGAAGATGA	624	644	AT3G19910.1 | Symbols: | RING/U-box superfamily protein | chr3:6926308-6929567 FORWARD LENGTH=1455	1
ATH-MIR414	UCAUCUUCAUCAUCAUCGUCA	AGACGATGATGATGAAGATGA	762	782	AT5G24890.1 | Symbols: | unknown protein; FUNCTIONS IN: molecular_function unknown; INVOLVED IN: biological_process unknown; LOCATED IN: cellular_component unknown; EXPRESSED IN: 24 plant structures;	1
ATH-MIR414	UCAUCUUCAUCAUCAUCGUCA	TGACGATGATGATGATGATGA	91	111	AT1G80960.1 | Symbols: | F-box and Leucine Rich Repeat domains containing protein | chr1:30415987-30418291 FORWARD LENGTH=1610	1
ATH-MIR414	UCAUCUUCAUCAUCAUCGUCA	TGACGATGATGATGATGATGA	151	171	AT1G80960.3 | Symbols: | F-box and Leucine Rich Repeat domains containing protein | chr1:30415837-30418291 FORWARD LENGTH=1598	1
ATH-MIR414	UCAUCUUCAUCAUCAUCGUCA	TGACGATGATGATGAAGTTGA	687	707	AT5G23420.1 | Symbols: HMGB6 | high-mobility group box 6 | chr5:7888513-7890180 REVERSE LENGTH=994	1
ATH-MIR414	UCAUCUUCAUCAUCAUCGUCA	TGATGATGATGATGAGGATGA	693	713	AT1G62870.1 | Symbols: | unknown protein; BEST Arabidopsis thaliana protein match is: unknown protein (TAIR:AT1G12380.1); Has 351 Blast hits to 343 proteins in 42 species: Archae - 2; Bacteria - 0; M	1
ATH-MIR414	UCAUCUUCAUCAUCAUCGUCA	TGACGATGATGATGATGATGA	552	572	AT1G52320.2 | Symbols: | unknown protein; FUNCTIONS IN: molecular_function unknown; INVOLVED IN: N-terminal protein myristoylation; LOCATED IN: plasma membrane; EXPRESSED IN: 23 plant structures; EXP	1
ATH-MIR414	UCAUCUUCAUCAUCAUCGUCA	TGACGATGATGATGATGATGA	2140	2160	AT5G22640.1 | Symbols: emb1211 | MORN (Membrane Occupation and Recognition Nexus) repeat-containing protein | chr5:7529368-7533784 FORWARD LENGTH=2814	1
ATH-MIR414	UCAUCUUCAUCAUCAUCGUCA	TGACGATGATGATGATGATGA	72	92	AT5G20370.1 | Symbols: | serine-rich protein-related | chr5:6886931-6887458 REVERSE LENGTH=528	1
ATH-MIR414	UCAUCUUCAUCAUCAUCGUCA	TGACTATGATGATGAAGATGA	942	962	AT5G35926.1 | Symbols: | Protein with RNI-like/FBD-like domains | chr5:14062676-14065706 FORWARD LENGTH=1216	1
ATH-MIR414	UCAUCUUCAUCAUCAUCGUCA	TGACTATGATGATGAAGATGC	1353	1373	AT5G41840.1 | Symbols: | F-box/RNI-like superfamily protein | chr5:16754436-16756263 REVERSE LENGTH=1623	1
ATH-MIR414	UCAUCUUCAUCAUCAUCGUCA	TGACGATGATGATGAAGACGA	604	624	AT5G04980.1 | Symbols: | DNAse I-like superfamily protein | chr5:1468575-1470588 REVERSE LENGTH=1420	1
ATH-MIR414	UCAUCUUCAUCAUCAUCGUCA	TGACGATGATGATGATGATGA	414	434	AT5G15140.1 | Symbols: | Galactose mutarotase-like superfamily protein | chr5:4908686-4910799 FORWARD LENGTH=1602	1
ATH-MIR414	UCAUCUUCAUCAUCAUCGUCA	TGACGATGATGATGATGATGG	1378	1398	AT1G78265.1 | Symbols: | other RNA | chr1:29450772-29452305 FORWARD LENGTH=1448	1
ATH-MIR414	UCAUCUUCAUCAUCAUCGUCA	TGACGATGATGATGATGATGA	44	64	AT5G61510.1 | Symbols: | GroES-like zinc-binding alcohol dehydrogenase family protein | chr5:24736945-24738998 REVERSE LENGTH=1383	1
ATH-MIR414	UCAUCUUCAUCAUCAUCGUCA	TGACGATGATGATGATGATGA	84	104	AT5G20670.1 | Symbols: | Protein of unknown function (DUF1677) | chr5:6993114-6993873 REVERSE LENGTH=760	1
ATH-MIR414	UCAUCUUCAUCAUCAUCGUCA	TGACGATGATGATGATGATGG	1420	1440	AT1G78265.2 | Symbols: | other RNA | chr1:29450816-29452378 FORWARD LENGTH=1563	1
ATH-MIR414	UCAUCUUCAUCAUCAUCGUCA	TGACGATGATGATGATGATGA	396	416	AT5G09860.1 | Symbols: AtTHO1, THO1, AtHPR1, HPR1 | nuclear matrix protein-related | chr5:3066632-3070933 FORWARD LENGTH=2183	1
ATH-MIR414	UCAUCUUCAUCAUCAUCGUCA	TGACGATGATGATGATGATGG	909	929	AT3G55940.1 | Symbols: | Phosphoinositide-specific phospholipase C family protein | chr3:20747787-20750184 FORWARD LENGTH=1755	1
ATH-MIR414	UCAUCUUCAUCAUCAUCGUCA	TGACGATGATGATGAAGTTGA	380	400	AT5G23420.2 | Symbols: HMGB6 | high-mobility group box 6 | chr5:7888513-7890180 REVERSE LENGTH=687	1
ATH-MIR414	UCAUCUUCAUCAUCAUCGUCA	TGACGATGATGATGAAGACGA	673	693	AT5G04980.2 | Symbols: | DNAse I-like superfamily protein | chr5:1468575-1470772 REVERSE LENGTH=1489	1
ATH-MIR414	UCAUCUUCAUCAUCAUCGUCA	TGATGATGATGATGAGGATGC	371	391	AT4G26600.1 | Symbols: | S-adenosyl-L-methionine-dependent methyltransferases superfamily protein | chr4:13419567-13423790 FORWARD LENGTH=2450	1
ATH-MIR414	UCAUCUUCAUCAUCAUCGUCA	TGACGATGATGATGATGATGA	151	171	AT1G80960.2 | Symbols: | F-box and Leucine Rich Repeat domains containing protein | chr1:30415837-30418323 FORWARD LENGTH=1702	1
ATH-MIR414	UCAUCUUCAUCAUCAUCGUCA	TGACGATGATGATGATGATGA	466	486	AT5G09860.2 | Symbols: THO1 | nuclear matrix protein-related | chr5:3066562-3070827 FORWARD LENGTH=2144	1
ATH-MIR414	UCAUCUUCAUCAUCAUCGUCA	TGACGATGATGATGATGATGG	163	183	AT1G78270.1 | Symbols: AtUGT85A4, UGT85A4 | UDP-glucosyl transferase 85A4 | chr1:29450563-29452417 REVERSE LENGTH=1792	1
ATH-MIR414	UCAUCUUCAUCAUCAUCGUCA	TGACGATGATGATGATGATGA	1338	1358	AT3G14900.1 | Symbols: | unknown protein; FUNCTIONS IN: molecular_function unknown; INVOLVED IN: embryo development; LOCATED IN: chloroplast; EXPRESSED IN: 19 plant structures; EXPRESSED DURING: 13 g	1
ATH-MIR414	UCAUCUUCAUCAUCAUCGUCA	TGACGATGATGATGATGATGA	502	522	AT3G11100.1 | Symbols: | sequence-specific DNA binding transcription factors | chr3:3476187-3477405 REVERSE LENGTH=1138	1
ATH-MIR414	UCAUCUUCAUCAUCAUCGUCA	TGATGATGATGATGAGGATGA	987	1007	AT5G39740.2 | Symbols: RPL5B | ribosomal protein L5 B | chr5:15903315-15905459 FORWARD LENGTH=1291	1
ATH-MIR414	UCAUCUUCAUCAUCAUCGUCA	TGACGATGATGATGATGATGA	615	635	AT1G64570.1 | Symbols: DUO3 | Homeodomain-like superfamily protein | chr1:23978868-23983925 FORWARD LENGTH=3720	1
ATH-MIR414	UCAUCUUCAUCAUCAUCGUCA	TGATGATGATGATGAGGATGG	193	213	AT5G23170.1 | Symbols: | Protein kinase superfamily protein | chr5:7798197-7799448 REVERSE LENGTH=1252	1
ATH-MIR414	UCAUCUUCAUCAUCAUCGUCA	TGACGATGATGATGATGATGA	655	675	AT2G23100.1 | Symbols: | Cysteine/Histidine-rich C1 domain family protein | chr2:9837120-9839736 REVERSE LENGTH=2617	1
ATH-MIR414	UCAUCUUCAUCAUCAUCGUCA	TGACGATGATGATGATGATGA	424	444	AT3G45020.1 | Symbols: | Ribosomal L18p/L5e family protein | chr3:16468961-16470153 REVERSE LENGTH=687	1
ATH-MIR414	UCAUCUUCAUCAUCAUCGUCA	TGATGATGATGATGGAGATGT	290	310	AT3G04850.1 | Symbols: | Tesmin/TSO1-like CXC domain-containing protein | chr3:1331946-1335993 REVERSE LENGTH=2385	1
ATH-MIR414	UCAUCUUCAUCAUCAUCGUCA	TGACGATGATGATGATGATGA	1783	1803	AT5G22640.2 | Symbols: emb1211 | MORN (Membrane Occupation and Recognition Nexus) repeat-containing protein | chr5:7529368-7533784 FORWARD LENGTH=2457	1
ATH-MIR414	UCAUCUUCAUCAUCAUCGUCA	TGATGATGATGATGAGGATGT	263	283	AT2G16920.1 | Symbols: UBC23, PFU2 | ubiquitin-conjugating enzyme 23 | chr2:7334226-7339167 REVERSE LENGTH=3665	1
ATH-MIR414	UCAUCUUCAUCAUCAUCGUCA	TGATGATGATGATGATGATGA	172	192	AT1G64340.1 | Symbols: | unknown protein; BEST Arabidopsis thaliana protein match is: unknown protein (TAIR:AT5G41810.1); Has 30201 Blast hits to 17322 proteins in 780 species: Archae - 12; Bacteria	1.5
ATH-MIR414	UCAUCUUCAUCAUCAUCGUCA	TGATGATGATGATGATGATGT	169	189	AT1G64340.1 | Symbols: | unknown protein; BEST Arabidopsis thaliana protein match is: unknown protein (TAIR:AT5G41810.1); Has 30201 Blast hits to 17322 proteins in 780 species: Archae - 12; Bacteria	1.5
ATH-MIR414	UCAUCUUCAUCAUCAUCGUCA	TGATGATGATGATGATGATGA	1313	1333	AT1G28670.1 | Symbols: ARAB-1 | GDSL-like Lipase/Acylhydrolase superfamily protein | chr1:10074507-10076344 REVERSE LENGTH=1411	1.5
ATH-MIR414	UCAUCUUCAUCAUCAUCGUCA	TGATGATGATGATGAAGAGGA	923	943	AT1G64880.1 | Symbols: | Ribosomal protein S5 family protein | chr1:24105642-24109146 FORWARD LENGTH=1985	1.5
ATH-MIR414	UCAUCUUCAUCAUCAUCGUCA	TGATGATGATGATGATGATGG	1932	1952	AT1G49900.1 | Symbols: | C2H2 type zinc finger transcription factor family | chr1:18473908-18477643 REVERSE LENGTH=2954	1.5
ATH-MIR414	UCAUCUUCAUCAUCAUCGUCA	TGATGATGATGATGATGATGA	442	462	AT1G13430.1 | Symbols: ATST4C, ST4C | sulfotransferase 4C | chr1:4606500-4607747 FORWARD LENGTH=1248	1.5
ATH-MIR414	UCAUCUUCAUCAUCAUCGUCA	TGATGATGATGATGATGATGA	933	953	AT1G48400.1 | Symbols: | F-box/RNI-like/FBD-like domains-containing protein | chr1:17882136-17883855 REVERSE LENGTH=1542	1.5
ATH-MIR414	UCAUCUUCAUCAUCAUCGUCA	TGATGATGATGATGATGATGA	600	620	AT1G36080.1 | Symbols: | transposable element gene | chr1:13483143-13485572 FORWARD LENGTH=2430	1.5
ATH-MIR414	UCAUCUUCAUCAUCAUCGUCA	TGATGATGATGATGATGATGA	1923	1943	AT1G49900.1 | Symbols: | C2H2 type zinc finger transcription factor family | chr1:18473908-18477643 REVERSE LENGTH=2954	1.5
ATH-MIR414	UCAUCUUCAUCAUCAUCGUCA	TGATGATGATGATGATGATGA	332	352	AT1G16500.1 | Symbols: | unknown protein; BEST Arabidopsis thaliana protein match is: unknown protein (TAIR:AT1G79160.1); Has 136 Blast hits to 134 proteins in 17 species: Archae - 0; Bacteria - 0; M	1.5
ATH-MIR414	UCAUCUUCAUCAUCAUCGUCA	TGATGATGATGATGATGATGA	928	948	AT1G63980.1 | Symbols: | D111/G-patch domain-containing protein | chr1:23740516-23743302 FORWARD LENGTH=1554	1.5
ATH-MIR414	UCAUCUUCAUCAUCAUCGUCA	TGATGATGATGATGATGATGA	654	674	AT1G55410.1 | Symbols: | pseudogene, CHP-rich zinc finger protein, putative, similar to putative CHP-rich zinc finger protein GB:CAB77744 GI:7268217 from (Arabidopsis thaliana) | chr1:20688614-206910	1.5
ATH-MIR414	UCAUCUUCAUCAUCAUCGUCA	TGATGATGATGATGATGATGA	217	237	AT1G64500.1 | Symbols: | Glutaredoxin family protein | chr1:23953233-23954492 FORWARD LENGTH=1260	1.5
ATH-MIR414	UCAUCUUCAUCAUCAUCGUCA	TGATGATGATGATGATGATGG	164	184	AT1G03850.1 | Symbols: | Glutaredoxin family protein | chr1:976097-977761 REVERSE LENGTH=887	1.5
ATH-MIR414	UCAUCUUCAUCAUCAUCGUCA	TGATGATGATGATGAAGAGGA	918	938	AT1G66630.1 | Symbols: | Protein with RING/U-box and TRAF-like domains | chr1:24855286-24856714 REVERSE LENGTH=1105	1.5
ATH-MIR414	UCAUCUUCAUCAUCAUCGUCA	TGATGATGATGATGATGATGA	994	1014	AT1G66620.1 | Symbols: | Protein with RING/U-box and TRAF-like domains | chr1:24852806-24854153 REVERSE LENGTH=1051	1.5
ATH-MIR414	UCAUCUUCAUCAUCAUCGUCA	TGATGATGATGATGATGATGA	852	872	AT1G48400.1 | Symbols: | F-box/RNI-like/FBD-like domains-containing protein | chr1:17882136-17883855 REVERSE LENGTH=1542	1.5
ATH-MIR414	UCAUCUUCAUCAUCAUCGUCA	TGATGATGATGATGATGATGA	870	890	AT1G48400.1 | Symbols: | F-box/RNI-like/FBD-like domains-containing protein | chr1:17882136-17883855 REVERSE LENGTH=1542	1.5
ATH-MIR414	UCAUCUUCAUCAUCAUCGUCA	TGATGATGATGATGATGATGA	954	974	AT1G48400.1 | Symbols: | F-box/RNI-like/FBD-like domains-containing protein | chr1:17882136-17883855 REVERSE LENGTH=1542	1.5
ATH-MIR414	UCAUCUUCAUCAUCAUCGUCA	TGATGATGATGATGATGATGA	891	911	AT1G48400.1 | Symbols: | F-box/RNI-like/FBD-like domains-containing protein | chr1:17882136-17883855 REVERSE LENGTH=1542	1.5
ATH-MIR414	UCAUCUUCAUCAUCAUCGUCA	TGATGATGATGATGATGATGA	333	353	AT1G23930.1 | Symbols: | transposable element gene | chr1:8459082-8461460 REVERSE LENGTH=1950	1.5
ATH-MIR414	UCAUCUUCAUCAUCAUCGUCA	TGATGATGATGATGATGATGC	672	692	AT1G55410.1 | Symbols: | pseudogene, CHP-rich zinc finger protein, putative, similar to putative CHP-rich zinc finger protein GB:CAB77744 GI:7268217 from (Arabidopsis thaliana) | chr1:20688614-206910	1.5
ATH-MIR414	UCAUCUUCAUCAUCAUCGUCA	TGATGATGATGATGATGATGA	937	957	AT1G63980.1 | Symbols: | D111/G-patch domain-containing protein | chr1:23740516-23743302 FORWARD LENGTH=1554	1.5
ATH-MIR414	UCAUCUUCAUCAUCAUCGUCA	TGATGATGATGATGATGATGA	795	815	AT1G60220.1 | Symbols: OTS1, ULP1D | UB-like protease 1D | chr1:22208332-22212171 FORWARD LENGTH=2016	1.5
ATH-MIR414	UCAUCUUCAUCAUCAUCGUCA	TGATGATGATGATGATGATGA	783	803	AT1G60220.1 | Symbols: OTS1, ULP1D | UB-like protease 1D | chr1:22208332-22212171 FORWARD LENGTH=2016	1.5
ATH-MIR414	UCAUCUUCAUCAUCAUCGUCA	TGATGATGATGATGATGATGA	663	683	AT1G58210.1 | Symbols: EMB1674 | kinase interacting family protein | chr1:21553621-21558056 FORWARD LENGTH=3741	1.5
ATH-MIR414	UCAUCUUCAUCAUCAUCGUCA	TGATGATGATGATGATGATGA	657	677	AT1G58210.1 | Symbols: EMB1674 | kinase interacting family protein | chr1:21553621-21558056 FORWARD LENGTH=3741	1.5
ATH-MIR414	UCAUCUUCAUCAUCAUCGUCA	TGATGATGATGATGATGATGT	2595	2615	AT1G50410.1 | Symbols: | SNF2 domain-containing protein / helicase domain-containing protein / zinc finger protein-related | chr1:18672163-18677556 FORWARD LENGTH=3326	1.5
ATH-MIR414	UCAUCUUCAUCAUCAUCGUCA	TGATGATGATGATGATGATGA	2586	2606	AT1G50410.1 | Symbols: | SNF2 domain-containing protein / helicase domain-containing protein / zinc finger protein-related | chr1:18672163-18677556 FORWARD LENGTH=3326	1.5
ATH-MIR414	UCAUCUUCAUCAUCAUCGUCA	TGATGATGATGATGATGATGA	1189	1209	AT1G15710.1 | Symbols: | prephenate dehydrogenase family protein | chr1:5404358-5405686 FORWARD LENGTH=1329	1.5
ATH-MIR414	UCAUCUUCAUCAUCAUCGUCA	TGATGATGATGATGATGATGA	1198	1218	AT1G15710.1 | Symbols: | prephenate dehydrogenase family protein | chr1:5404358-5405686 FORWARD LENGTH=1329	1.5
ATH-MIR414	UCAUCUUCAUCAUCAUCGUCA	TGATGATGATGATGATGATGA	912	932	AT1G48400.1 | Symbols: | F-box/RNI-like/FBD-like domains-containing protein | chr1:17882136-17883855 REVERSE LENGTH=1542	1.5
ATH-MIR414	UCAUCUUCAUCAUCAUCGUCA	TGATGATGATGATGATGATGA	235	255	AT3G17160.1 | Symbols: | unknown protein; FUNCTIONS IN: molecular_function unknown; INVOLVED IN: biological_process unknown; LOCATED IN: cellular_component unknown; EXPRESSED IN: 23 plant structures;	1.5
ATH-MIR414	UCAUCUUCAUCAUCAUCGUCA	TGATGATGATGATGATGATGA	952	972	AT2G16900.3 | Symbols: | Arabidopsis phospholipase-like protein (PEARLI 4) family | chr2:7323707-7325659 REVERSE LENGTH=1714	1.5
ATH-MIR414	UCAUCUUCAUCAUCAUCGUCA	TGATGATGATGATGATGATGA	493	513	AT2G16900.2 | Symbols: | Arabidopsis phospholipase-like protein (PEARLI 4) family | chr2:7323707-7325911 REVERSE LENGTH=1255	1.5
ATH-MIR414	UCAUCUUCAUCAUCAUCGUCA	TGATGATGATGATGATGATGA	625	645	AT2G30350.2 | Symbols: | Excinuclease ABC, C subunit, N-terminal | chr2:12934150-12935773 REVERSE LENGTH=1225	1.5
ATH-MIR414	UCAUCUUCAUCAUCAUCGUCA	TGATGATGATGATGAAGCTGT	697	717	AT2G37410.2 | Symbols: ATTIM17-2, TIM17, TIM17-2 | translocase inner membrane subunit 17-2 | chr2:15697834-15699230 REVERSE LENGTH=1009	1.5
ATH-MIR414	UCAUCUUCAUCAUCAUCGUCA	TGATGATGATGATGATGATGA	703	723	AT2G37410.2 | Symbols: ATTIM17-2, TIM17, TIM17-2 | translocase inner membrane subunit 17-2 | chr2:15697834-15699230 REVERSE LENGTH=1009	1.5
ATH-MIR414	UCAUCUUCAUCAUCAUCGUCA	TGATGATGATGATGAAGCTGA	621	641	AT2G16980.2 | Symbols: | Major facilitator superfamily protein | chr2:7376349-7381097 FORWARD LENGTH=1566	1.5
ATH-MIR414	UCAUCUUCAUCAUCAUCGUCA	TGATGATGATGATGATGATGA	109	129	AT2G47830.2 | Symbols: | Cation efflux family protein | chr2:19590856-19593997 REVERSE LENGTH=1669	1.5
ATH-MIR414	UCAUCUUCAUCAUCAUCGUCA	TGATGATGATGATGATGATGA	1609	1629	AT2G43970.2 | Symbols: | RNA-binding protein | chr2:18205235-18208218 REVERSE LENGTH=2077	1.5
ATH-MIR414	UCAUCUUCAUCAUCAUCGUCA	TGATGATGATGATGATGATGA	899	919	AT2G39020.1 | Symbols: | Acyl-CoA N-acyltransferases (NAT) superfamily protein | chr2:16295315-16296328 FORWARD LENGTH=1014	1.5
ATH-MIR414	UCAUCUUCAUCAUCAUCGUCA	TGATGATGATGATGATGATGA	747	767	AT2G30350.1 | Symbols: | Excinuclease ABC, C subunit, N-terminal | chr2:12934154-12935773 REVERSE LENGTH=1343	1.5
ATH-MIR414	UCAUCUUCAUCAUCAUCGUCA	TGATGATGATGATGATGATGA	51	71	AT1G73710.1 | Symbols: | Pentatricopeptide repeat (PPR) superfamily protein | chr1:27721190-27724165 FORWARD LENGTH=2976	1.5
ATH-MIR414	UCAUCUUCAUCAUCAUCGUCA	TGATGATGATGATGATGATGA	1076	1096	AT3G11810.1 | Symbols: | unknown protein; BEST Arabidopsis thaliana protein match is: unknown protein (TAIR:AT2G03330.1); Has 141 Blast hits to 141 proteins in 21 species: Archae - 0; Bacteria - 9; M	1.5
ATH-MIR414	UCAUCUUCAUCAUCAUCGUCA	TGATGATGATGATGAAGATAG	72	92	AT3G13930.1 | Symbols: | Dihydrolipoamide acetyltransferase, long form protein | chr3:4595876-4600469 FORWARD LENGTH=2147	1.5
ATH-MIR414	UCAUCUUCAUCAUCAUCGUCA	TGATGATGATGATGATGATGA	249	269	AT3G43230.1 | Symbols: | RING/FYVE/PHD-type zinc finger family protein | chr3:15207367-15209825 FORWARD LENGTH=1864	1.5
ATH-MIR414	UCAUCUUCAUCAUCAUCGUCA	TGATGATGATGATGATGATGA	70	90	AT3G22770.1 | Symbols: | F-box associated ubiquitination effector family protein | chr3:8047684-8048667 REVERSE LENGTH=984	1.5
ATH-MIR414	UCAUCUUCAUCAUCAUCGUCA	TGATGATGATGATGATGATGA	73	93	AT3G22770.1 | Symbols: | F-box associated ubiquitination effector family protein | chr3:8047684-8048667 REVERSE LENGTH=984	1.5
ATH-MIR414	UCAUCUUCAUCAUCAUCGUCA	TGATGATGATGATGATGATGA	774	794	AT3G01080.1 | Symbols: WRKY58, ATWRKY58 | WRKY DNA-binding protein 58 | chr3:25507-27449 FORWARD LENGTH=1272	1.5
ATH-MIR414	UCAUCUUCAUCAUCAUCGUCA	TGATGATGATGATGATGATGA	396	416	AT3G47330.1 | Symbols: | transposable element gene | chr3:17434493-17436912 REVERSE LENGTH=1995	1.5
ATH-MIR414	UCAUCUUCAUCAUCAUCGUCA	TGATGATGATGATGATGATGA	672	692	AT3G29205.1 | Symbols: | transposable element gene | chr3:11170646-11175547 REVERSE LENGTH=4902	1.5
ATH-MIR414	UCAUCUUCAUCAUCAUCGUCA	TGATGATGATGATGATGATGA	651	671	AT3G29205.1 | Symbols: | transposable element gene | chr3:11170646-11175547 REVERSE LENGTH=4902	1.5
ATH-MIR414	UCAUCUUCAUCAUCAUCGUCA	TGATGATGATGATGATGATGA	633	653	AT3G29205.1 | Symbols: | transposable element gene | chr3:11170646-11175547 REVERSE LENGTH=4902	1.5
ATH-MIR414	UCAUCUUCAUCAUCAUCGUCA	TGATGATGATGATGATGATGA	1085	1105	AT3G11810.1 | Symbols: | unknown protein; BEST Arabidopsis thaliana protein match is: unknown protein (TAIR:AT2G03330.1); Has 141 Blast hits to 141 proteins in 21 species: Archae - 0; Bacteria - 9; M	1.5
ATH-MIR414	UCAUCUUCAUCAUCAUCGUCA	TGATGATGATGATGATGATGA	910	930	AT2G16900.1 | Symbols: | Arabidopsis phospholipase-like protein (PEARLI 4) family | chr2:7323615-7326221 REVERSE LENGTH=1764	1.5
ATH-MIR414	UCAUCUUCAUCAUCAUCGUCA	TGATGATGATGATGATGATGA	315	335	AT2G35670.1 | Symbols: FIS2, FIE2 | VEFS-Box of polycomb protein | chr2:14992565-14996756 FORWARD LENGTH=2622	1.5
ATH-MIR414	UCAUCUUCAUCAUCAUCGUCA	TGATGATGATGATGATGATGA	201	221	AT2G35670.1 | Symbols: FIS2, FIE2 | VEFS-Box of polycomb protein | chr2:14992565-14996756 FORWARD LENGTH=2622	1.5
ATH-MIR414	UCAUCUUCAUCAUCAUCGUCA	TGATGATGATGATGATGATGA	161	181	AT1G63057.2 | Symbols: | unknown protein; FUNCTIONS IN: molecular_function unknown; INVOLVED IN: biological_process unknown; LOCATED IN: endomembrane system; BEST Arabidopsis thaliana protein match i	1.5
ATH-MIR414	UCAUCUUCAUCAUCAUCGUCA	TGATGATGATGATGATGATGA	157	177	AT1G63057.1 | Symbols: | unknown protein; FUNCTIONS IN: molecular_function unknown; INVOLVED IN: biological_process unknown; LOCATED IN: endomembrane system; BEST Arabidopsis thaliana protein match i	1.5
ATH-MIR414	UCAUCUUCAUCAUCAUCGUCA	TGATGATGATGATGATGATGG	276	296	AT1G53233.1 | Symbols: | other RNA | chr1:19850031-19852127 FORWARD LENGTH=1938	1.5
ATH-MIR414	UCAUCUUCAUCAUCAUCGUCA	TGATGATGATGATGATGATGA	144	164	AT1G51645.1 | Symbols: | other RNA | chr1:19149496-19151730 FORWARD LENGTH=1514	1.5
ATH-MIR414	UCAUCUUCAUCAUCAUCGUCA	TGATGATGATGATGATGATGA	141	161	AT1G51645.1 | Symbols: | other RNA | chr1:19149496-19151730 FORWARD LENGTH=1514	1.5
ATH-MIR414	UCAUCUUCAUCAUCAUCGUCA	TGATGATGATGATGATGATGA	885	905	AT1G63980.2 | Symbols: | D111/G-patch domain-containing protein | chr1:23740562-23743302 FORWARD LENGTH=1502	1.5
ATH-MIR414	UCAUCUUCAUCAUCAUCGUCA	TGATGATGATGATGATGATGA	876	896	AT1G63980.2 | Symbols: | D111/G-patch domain-containing protein | chr1:23740562-23743302 FORWARD LENGTH=1502	1.5
ATH-MIR414	UCAUCUUCAUCAUCAUCGUCA	TGATGATGATGATGAAGTTGA	432	452	AT5G15140.1 | Symbols: | Galactose mutarotase-like superfamily protein | chr5:4908686-4910799 FORWARD LENGTH=1602	1.5
ATH-MIR414	UCAUCUUCAUCAUCAUCGUCA	TGATGATGATGATGATGATGC	85	105	AT1G60940.2 | Symbols: SNRK2-10, SNRK2.10, SRK2B | SNF1-related protein kinase 2.10 | chr1:22439123-22442217 REVERSE LENGTH=1509	1.5
ATH-MIR414	UCAUCUUCAUCAUCAUCGUCA	TGATGATGATGATGATGATGA	88	108	AT1G60940.2 | Symbols: SNRK2-10, SNRK2.10, SRK2B | SNF1-related protein kinase 2.10 | chr1:22439123-22442217 REVERSE LENGTH=1509	1.5
ATH-MIR414	UCAUCUUCAUCAUCAUCGUCA	TGATGATGATGATGATGATGA	1916	1936	AT1G54440.2 | Symbols: | Polynucleotidyl transferase, ribonuclease H fold protein with HRDC domain | chr1:20323036-20328009 FORWARD LENGTH=2246	1.5
ATH-MIR414	UCAUCUUCAUCAUCAUCGUCA	TGATGATGATGATGATGATGA	1922	1942	AT1G54440.2 | Symbols: | Polynucleotidyl transferase, ribonuclease H fold protein with HRDC domain | chr1:20323036-20328009 FORWARD LENGTH=2246	1.5
ATH-MIR414	UCAUCUUCAUCAUCAUCGUCA	TGATGATGATGATGATGATGA	432	452	AT2G39795.1 | Symbols: | Mitochondrial glycoprotein family protein | chr2:16596987-16598162 FORWARD LENGTH=926	1.5
ATH-MIR414	UCAUCUUCAUCAUCAUCGUCA	TGATGATGATGATGGGGATGC	454	474	AT2G36890.1 | Symbols: RAX2, MYB38, ATMYB38, BIT1 | Duplicated homeodomain-like superfamily protein | chr2:15485779-15487277 FORWARD LENGTH=971	1.5
ATH-MIR414	UCAUCUUCAUCAUCAUCGUCA	TGATGATGATGATGATGATGA	1182	1202	AT2G21420.1 | Symbols: | IBR domain containing protein | chr2:9169713-9171746 FORWARD LENGTH=1407	1.5
ATH-MIR414	UCAUCUUCAUCAUCAUCGUCA	TGATGATGATGATGATGATGA	1173	1193	AT2G21420.1 | Symbols: | IBR domain containing protein | chr2:9169713-9171746 FORWARD LENGTH=1407	1.5
ATH-MIR414	UCAUCUUCAUCAUCAUCGUCA	TGATGATGATGATGATGATGA	354	374	AT2G35360.1 | Symbols: | ubiquitin family protein | chr2:14889048-14890847 REVERSE LENGTH=989	1.5
ATH-MIR414	UCAUCUUCAUCAUCAUCGUCA	TGATGATGATGATGATGATGA	43	63	AT2G06850.1 | Symbols: EXGT-A1, EXT, XTH4 | xyloglucan endotransglucosylase/hydrolase 4 | chr2:2763526-2765720 FORWARD LENGTH=1214	1.5
ATH-MIR414	UCAUCUUCAUCAUCAUCGUCA	TGATGATGATGATGATGATGT	400	420	AT2G13900.1 | Symbols: | Cysteine/Histidine-rich C1 domain family protein | chr2:5833044-5835209 FORWARD LENGTH=2166	1.5
ATH-MIR414	UCAUCUUCAUCAUCAUCGUCA	TGATGATGATGATGATGATGA	397	417	AT2G13900.1 | Symbols: | Cysteine/Histidine-rich C1 domain family protein | chr2:5833044-5835209 FORWARD LENGTH=2166	1.5
ATH-MIR414	UCAUCUUCAUCAUCAUCGUCA	TGATGATGATGATGAAGCTGA	621	641	AT2G16980.1 | Symbols: | Major facilitator superfamily protein | chr2:7376349-7381103 FORWARD LENGTH=1737	1.5
ATH-MIR414	UCAUCUUCAUCAUCAUCGUCA	TGATGATGATGATGATGATGA	396	416	AT2G23710.1 | Symbols: | transposable element gene | chr2:10085907-10088039 FORWARD LENGTH=1779	1.5
ATH-MIR414	UCAUCUUCAUCAUCAUCGUCA	TGATGATGATGATGATGATGG	164	184	AT1G03850.2 | Symbols: | Glutaredoxin family protein | chr1:977102-977761 REVERSE LENGTH=660	1.5
ATH-MIR414	UCAUCUUCAUCAUCAUCGUCA	TGATGATGATGATGATGATGA	2513	2533	AT5G35555.1 | Symbols: | transposable element gene | chr5:13736245-13740702 REVERSE LENGTH=4458	1.5
ATH-MIR414	UCAUCUUCAUCAUCAUCGUCA	TGATGATGATGATGAAGATCC	1857	1877	AT4G29180.2 | Symbols: RHS16 | root hair specific 16 | chr4:14385593-14389689 FORWARD LENGTH=2945	1.5
ATH-MIR414	UCAUCUUCAUCAUCAUCGUCA	TGATGATGATGATGAAGAAGG	888	908	AT4G12610.2 | Symbols: RAP74, ATRAP74 | transcription activators;DNA binding;RNA polymerase II transcription factors;catalytics;transcription initiation factors | chr4:7454739-7458318 FORWARD LENGTH=2	1.5
ATH-MIR414	UCAUCUUCAUCAUCAUCGUCA	TGATGATGATGATGATGATGT	296	316	AT4G28530.2 | Symbols: anac074, NAC074 | NAC domain containing protein 74 | chr4:14090489-14094776 REVERSE LENGTH=1357	1.5
ATH-MIR414	UCAUCUUCAUCAUCAUCGUCA	GGACGATGATGATGAGGATGA	1101	1121	AT4G26110.2 | Symbols: NAP1;1 | nucleosome assembly protein1;1 | chr4:13232595-13235879 FORWARD LENGTH=2016	1.5
ATH-MIR414	UCAUCUUCAUCAUCAUCGUCA	TGATGATGATGATGAAGACGA	1586	1606	AT4G01037.1 | Symbols: WTF1, AtWTF1 | Ubiquitin carboxyl-terminal hydrolase family protein | chr4:451251-453243 REVERSE LENGTH=1923	1.5
ATH-MIR414	UCAUCUUCAUCAUCAUCGUCA	AGATGATGATGATGAAGATGA	940	960	AT4G11100.2 | Symbols: | unknown protein; FUNCTIONS IN: molecular_function unknown; INVOLVED IN: biological_process unknown; LOCATED IN: cellular_component unknown; EXPRESSED IN: 21 plant structures;	1.5
ATH-MIR414	UCAUCUUCAUCAUCAUCGUCA	TGATGATGATGATGATGATGA	121	141	AT4G04614.1 | Symbols: | unknown protein; Has 35333 Blast hits to 34131 proteins in 2444 species: Archae - 798; Bacteria - 22429; Metazoa - 974; Fungi - 991; Plants - 531; Viruses - 0; Other Eukaryot	1.5
ATH-MIR414	UCAUCUUCAUCAUCAUCGUCA	TGATGATGATGATGATGATGA	1334	1354	AT4G33495.1 | Symbols: RPD1 | Ubiquitin carboxyl-terminal hydrolase family protein | chr4:16110712-16112597 REVERSE LENGTH=1786	1.5
ATH-MIR414	UCAUCUUCAUCAUCAUCGUCA	TGATGATGATGATGATGATGA	544	564	AT4G03070.1 | Symbols: AOP1, AOP, AOP1.1 | 2-oxoglutarate (2OG) and Fe(II)-dependent oxygenase superfamily protein | chr4:1358432-1359698 FORWARD LENGTH=1057	1.5
ATH-MIR414	UCAUCUUCAUCAUCAUCGUCA	TGATGATGATGATGATGATGA	1400	1420	AT4G38480.1 | Symbols: | Transducin/WD40 repeat-like superfamily protein | chr4:18003916-18006140 FORWARD LENGTH=1595	1.5
ATH-MIR414	UCAUCUUCAUCAUCAUCGUCA	TGATGATGATGATGATGATGG	24	44	AT4G04635.1 | Symbols: | transposable element gene | chr4:2347903-2349156 FORWARD LENGTH=855	1.5
ATH-MIR414	UCAUCUUCAUCAUCAUCGUCA	TGATGATGATGATGATGATGA	588	608	AT5G56200.1 | Symbols: | C2H2 type zinc finger transcription factor family | chr5:22747768-22749249 FORWARD LENGTH=1482	1.5
ATH-MIR414	UCAUCUUCAUCAUCAUCGUCA	TGATGATGATGATGATGATGA	597	617	AT5G56200.1 | Symbols: | C2H2 type zinc finger transcription factor family | chr5:22747768-22749249 FORWARD LENGTH=1482	1.5
ATH-MIR414	UCAUCUUCAUCAUCAUCGUCA	TGATGATGATGATGAAGATAA	975	995	AT5G53220.1 | Symbols: | unknown protein; Has 3099 Blast hits to 2528 proteins in 332 species: Archae - 2; Bacteria - 245; Metazoa - 1059; Fungi - 555; Plants - 177; Viruses - 49; Other Eukaryotes -	1.5
ATH-MIR414	UCAUCUUCAUCAUCAUCGUCA	TGATGATGATGATGATGATGA	2534	2554	AT5G35555.1 | Symbols: | transposable element gene | chr5:13736245-13740702 REVERSE LENGTH=4458	1.5
ATH-MIR414	UCAUCUUCAUCAUCAUCGUCA	TGATGATGATGATGATGATGA	2543	2563	AT5G35555.1 | Symbols: | transposable element gene | chr5:13736245-13740702 REVERSE LENGTH=4458	1.5
ATH-MIR414	UCAUCUUCAUCAUCAUCGUCA	TGATGATGATGATGATGATGG	72	92	AT5G40320.1 | Symbols: | Cysteine/Histidine-rich C1 domain family protein | chr5:16121757-16123541 FORWARD LENGTH=1785	1.5
ATH-MIR414	UCAUCUUCAUCAUCAUCGUCA	TGATGATGATGATGATGATGA	69	89	AT5G40320.1 | Symbols: | Cysteine/Histidine-rich C1 domain family protein | chr5:16121757-16123541 FORWARD LENGTH=1785	1.5
ATH-MIR414	UCAUCUUCAUCAUCAUCGUCA	TGATGATGATGATGATGATGA	1035	1055	AT5G40340.1 | Symbols: | Tudor/PWWP/MBT superfamily protein | chr5:16131654-16134916 REVERSE LENGTH=3096	1.5
ATH-MIR414	UCAUCUUCAUCAUCAUCGUCA	TGATGATGATGATGATGATGA	437	457	AT5G08150.1 | Symbols: SOB5 | suppressor of phytochrome b 5 | chr5:2622030-2622720 REVERSE LENGTH=691	1.5
ATH-MIR414	UCAUCUUCAUCAUCAUCGUCA	TGATGATGATGATGATGATGA	396	416	AT5G44415.1 | Symbols: | transposable element gene | chr5:17893946-17896375 FORWARD LENGTH=1836	1.5
ATH-MIR414	UCAUCUUCAUCAUCAUCGUCA	TGATGATGATGAGGAAGATGT	1160	1180	AT5G63650.1 | Symbols: SNRK2-5, SNRK2.5, SRK2H | SNF1-related protein kinase 2.5 | chr5:25481517-25483719 REVERSE LENGTH=1421	1.5
ATH-MIR414	UCAUCUUCAUCAUCAUCGUCA	TGATGATGATGATGATGATGA	369	389	AT5G63740.1 | Symbols: | RING/U-box superfamily protein | chr5:25510776-25511456 REVERSE LENGTH=681	1.5
ATH-MIR414	UCAUCUUCAUCAUCAUCGUCA	TGATGATGATGATGATGATGA	279	299	AT5G63740.1 | Symbols: | RING/U-box superfamily protein | chr5:25510776-25511456 REVERSE LENGTH=681	1.5
ATH-MIR414	UCAUCUUCAUCAUCAUCGUCA	TGATGATGATGATGATGATGA	270	290	AT5G63740.1 | Symbols: | RING/U-box superfamily protein | chr5:25510776-25511456 REVERSE LENGTH=681	1.5
ATH-MIR414	UCAUCUUCAUCAUCAUCGUCA	TGATGATGATGATGATGATGA	115	135	AT4G11600.1 | Symbols: ATGPX6, PHGPX, LSC803, GPX6 | glutathione peroxidase 6 | chr4:7009769-7011375 REVERSE LENGTH=996	1.5
ATH-MIR414	UCAUCUUCAUCAUCAUCGUCA	TGATGATGATGAGGAAGATGA	312	332	AT4G02220.1 | Symbols: | zinc finger (MYND type) family protein / programmed cell death 2 C-terminal domain-containing protein | chr4:976278-979163 FORWARD LENGTH=1713	1.5
ATH-MIR414	UCAUCUUCAUCAUCAUCGUCA	TGATGATGATGATGATGATGA	492	512	AT4G31510.1 | Symbols: | unknown protein; BEST Arabidopsis thaliana protein match is: unknown protein (TAIR:AT2G24550.1); Has 205 Blast hits to 205 proteins in 31 species: Archae - 0; Bacteria - 0; M	1.5
ATH-MIR414	UCAUCUUCAUCAUCAUCGUCA	TGATGATGATGAAGAAGATGA	346	366	AT4G06567.1 | Symbols: | transposable element gene | chr4:3509751-3511385 FORWARD LENGTH=1635	1.5
ATH-MIR414	UCAUCUUCAUCAUCAUCGUCA	TGATGATGATGATGATGATGA	341	361	AT4G26600.1 | Symbols: | S-adenosyl-L-methionine-dependent methyltransferases superfamily protein | chr4:13419567-13423790 FORWARD LENGTH=2450	1.5
ATH-MIR414	UCAUCUUCAUCAUCAUCGUCA	TGATGATGATGATGATGATGA	347	367	AT4G26600.1 | Symbols: | S-adenosyl-L-methionine-dependent methyltransferases superfamily protein | chr4:13419567-13423790 FORWARD LENGTH=2450	1.5
ATH-MIR414	UCAUCUUCAUCAUCAUCGUCA	TGATGATGATGAAGAAGATGA	335	355	AT4G19100.1 | Symbols: PAM68 | Protein of unknown function (DUF3464) | chr4:10453415-10454359 FORWARD LENGTH=683	1.5
ATH-MIR414	UCAUCUUCAUCAUCAUCGUCA	TGATGATGATGATGAAGAAGA	798	818	AT4G17940.1 | Symbols: | Tetratricopeptide repeat (TPR)-like superfamily protein | chr4:9965742-9966969 FORWARD LENGTH=1061	1.5
ATH-MIR414	UCAUCUUCAUCAUCAUCGUCA	TGATGATGATGATGATGATGA	549	569	AT4G23680.1 | Symbols: | Polyketide cyclase/dehydrase and lipid transport superfamily protein | chr4:12336186-12337482 REVERSE LENGTH=751	1.5
ATH-MIR414	UCAUCUUCAUCAUCAUCGUCA	TGATGATGATGATGATGATGA	550	570	AT4G05100.1 | Symbols: AtMYB74, MYB74 | myb domain protein 74 | chr4:2618454-2619887 FORWARD LENGTH=1175	1.5
ATH-MIR414	UCAUCUUCAUCAUCAUCGUCA	TGATGATGATGATGACGATGA	990	1010	AT3G58110.2 | Symbols: | unknown protein; FUNCTIONS IN: molecular_function unknown; INVOLVED IN: biological_process unknown; LOCATED IN: cellular_component unknown; BEST Arabidopsis thaliana protein	1.5
ATH-MIR414	UCAUCUUCAUCAUCAUCGUCA	TGATGATGATGATGATGATGG	1912	1932	AT5G53350.1 | Symbols: CLPX | CLP protease regulatory subunit X | chr5:21643898-21647707 FORWARD LENGTH=2106	1.5
ATH-MIR414	UCAUCUUCAUCAUCAUCGUCA	CGATGATGATGATGAAGATGA	1320	1340	AT5G41630.1 | Symbols: | F-box/RNI-like superfamily protein | chr5:16650282-16651835 FORWARD LENGTH=1368	1.5
ATH-MIR414	UCAUCUUCAUCAUCAUCGUCA	TGATGATGATGATGATGATGT	296	316	AT4G28530.1 | Symbols: anac074, NAC074 | NAC domain containing protein 74 | chr4:14090489-14094776 REVERSE LENGTH=1468	1.5
ATH-MIR414	UCAUCUUCAUCAUCAUCGUCA	TGATGATGATGATGATGATGA	585	605	AT4G31610.1 | Symbols: REM1, ATREM1 | Transcriptional factor B3 family protein | chr4:15317499-15320020 FORWARD LENGTH=1999	1.5
ATH-MIR414	UCAUCUUCAUCAUCAUCGUCA	TGATGATGATGATGATGATGC	2945	2965	AT4G02460.1 | Symbols: PMS1 | DNA mismatch repair protein, putative | chr4:1076136-1080722 REVERSE LENGTH=3154	1.5
ATH-MIR414	UCAUCUUCAUCAUCAUCGUCA	TGATGATGATGATGAAGATCC	1851	1871	AT4G29180.1 | Symbols: RHS16 | root hair specific 16 | chr4:14385593-14389689 FORWARD LENGTH=2939	1.5
ATH-MIR414	UCAUCUUCAUCAUCAUCGUCA	TGAGGATGATGATGAGGATGG	626	646	AT4G27310.1 | Symbols: | B-box type zinc finger family protein | chr4:13675638-13676910 FORWARD LENGTH=1181	1.5
ATH-MIR414	UCAUCUUCAUCAUCAUCGUCA	TGATGATGATGATGAAGAAGA	110	130	AT4G27320.1 | Symbols: ATPHOS34, PHOS34 | Adenine nucleotide alpha hydrolases-like superfamily protein | chr4:13678464-13680924 REVERSE LENGTH=1300	1.5
ATH-MIR414	UCAUCUUCAUCAUCAUCGUCA	TGACGGTGATGATGATGATGG	210	230	AT4G29140.1 | Symbols: | MATE efflux family protein | chr4:14368919-14370892 FORWARD LENGTH=1974	1.5
ATH-MIR414	UCAUCUUCAUCAUCAUCGUCA	GGACGATGATGATGAGGATGA	1101	1121	AT4G26110.1 | Symbols: NAP1;1, ATNAP1;1 | nucleosome assembly protein1;1 | chr4:13232595-13235879 FORWARD LENGTH=1613	1.5
ATH-MIR414	UCAUCUUCAUCAUCAUCGUCA	TGATGATGATGATGACGATGA	891	911	AT4G23040.1 | Symbols: | Ubiquitin-like superfamily protein | chr4:12075551-12078742 REVERSE LENGTH=1819	1.5
ATH-MIR414	UCAUCUUCAUCAUCAUCGUCA	TGATGATGATGATGATGATGA	396	416	AT4G09370.1 | Symbols: | transposable element gene | chr4:5943640-5946070 FORWARD LENGTH=2001	1.5
ATH-MIR414	UCAUCUUCAUCAUCAUCGUCA	TGATGATGATGATGAAGAAGG	888	908	AT4G12610.1 | Symbols: RAP74, ATRAP74 | transcription activators;DNA binding;RNA polymerase II transcription factors;catalytics;transcription initiation factors | chr4:7454739-7457714 FORWARD LENGTH=1	1.5
ATH-MIR414	UCAUCUUCAUCAUCAUCGUCA	TGATGATGATGATGAAGAGGA	2010	2030	AT4G30600.1 | Symbols: | signal recognition particle receptor alpha subunit family protein | chr4:14937840-14941018 REVERSE LENGTH=2309	1.5
ATH-MIR414	UCAUCUUCAUCAUCAUCGUCA	TGATGATGATGATGATGATGA	770	790	AT4G34390.1 | Symbols: XLG2 | extra-large GTP-binding protein 2 | chr4:16441179-16445005 FORWARD LENGTH=3151	1.5
ATH-MIR414	UCAUCUUCAUCAUCAUCGUCA	TGATGATGATGATGATGATGA	300	320	AT4G28960.1 | Symbols: | transposable element gene | chr4:14280528-14282864 FORWARD LENGTH=1482	1.5
ATH-MIR414	UCAUCUUCAUCAUCAUCGUCA	AGATGATGATGATGAAGATGA	867	887	AT4G11100.1 | Symbols: | unknown protein; BEST Arabidopsis thaliana protein match is: unknown protein (TAIR:AT5G03060.1); Has 30201 Blast hits to 17322 proteins in 780 species: Archae - 12; Bacteria	1.5
ATH-MIR414	UCAUCUUCAUCAUCAUCGUCA	TGATGATGATGATGCAGATGA	2561	2581	AT5G35555.1 | Symbols: | transposable element gene | chr5:13736245-13740702 REVERSE LENGTH=4458	1.5
ATH-MIR414	UCAUCUUCAUCAUCAUCGUCA	TGATGATGATGATGATGATGG	230	250	AT1G05310.1 | Symbols: | Pectin lyase-like superfamily protein | chr1:1550543-1552517 REVERSE LENGTH=1337	1.5
ATH-MIR414	UCAUCUUCAUCAUCAUCGUCA	TGATGATGATGATGATGATGA	1913	1933	AT1G62680.1 | Symbols: | Pentatricopeptide repeat (PPR) superfamily protein | chr1:23207090-23209913 REVERSE LENGTH=2301	1.5
ATH-MIR414	UCAUCUUCAUCAUCAUCGUCA	TGATGATGATGATGAAGAAGA	760	780	AT1G11440.1 | Symbols: | BEST Arabidopsis thaliana protein match is: glycine-rich protein (TAIR:AT3G29075.1); Has 19337 Blast hits to 8589 proteins in 488 species: Archae - 26; Bacteria - 641; Metazo	1.5
ATH-MIR414	UCAUCUUCAUCAUCAUCGUCA	TGATGATGATGATGAAGAAGA	195	215	AT1G29540.1 | Symbols: | unknown protein; BEST Arabidopsis thaliana protein match is: unknown protein (TAIR:AT2G34330.1); Has 10 Blast hits to 10 proteins in 2 species: Archae - 0; Bacteria - 0; Meta	1.5
ATH-MIR414	UCAUCUUCAUCAUCAUCGUCA	TGAGGATGATGATGAGGATGA	811	831	AT1G04530.1 | Symbols: TPR4 | Tetratricopeptide repeat (TPR)-like superfamily protein | chr1:1234176-1236034 REVERSE LENGTH=1352	1.5
ATH-MIR414	UCAUCUUCAUCAUCAUCGUCA	TGATGATGATGATGAATATGA	689	709	AT1G60870.1 | Symbols: MEE9 | maternal effect embryo arrest 9 | chr1:22409472-22410654 FORWARD LENGTH=1111	1.5
ATH-MIR414	UCAUCUUCAUCAUCAUCGUCA	TGATGATGATGATGATGATGA	2187	2207	AT1G16150.1 | Symbols: WAKL4 | wall associated kinase-like 4 | chr1:5532415-5534877 FORWARD LENGTH=2340	1.5
ATH-MIR414	UCAUCUUCAUCAUCAUCGUCA	TGATGATGATGATGATGATGA	2178	2198	AT1G16150.1 | Symbols: WAKL4 | wall associated kinase-like 4 | chr1:5532415-5534877 FORWARD LENGTH=2340	1.5
ATH-MIR414	UCAUCUUCAUCAUCAUCGUCA	CGACGATGATGATGAGGATGA	391	411	AT1G47970.1 | Symbols: | unknown protein; FUNCTIONS IN: molecular_function unknown; INVOLVED IN: biological_process unknown; LOCATED IN: cytosol; EXPRESSED IN: 21 plant structures; EXPRESSED DURING:	1.5
ATH-MIR414	UCAUCUUCAUCAUCAUCGUCA	TGATGATGATGATGATGATGA	459	479	AT1G21326.1 | Symbols: | VQ motif-containing protein | chr1:7469002-7469721 REVERSE LENGTH=720	1.5
ATH-MIR414	UCAUCUUCAUCAUCAUCGUCA	TGATGATGATGATGAAGATAA	5691	5711	AT1G47950.1 | Symbols: | transposable element gene | chr1:17675488-17681953 REVERSE LENGTH=6466	1.5
ATH-MIR414	UCAUCUUCAUCAUCAUCGUCA	TGATGATGATGATGATGATGA	5676	5696	AT1G47950.1 | Symbols: | transposable element gene | chr1:17675488-17681953 REVERSE LENGTH=6466	1.5
ATH-MIR414	UCAUCUUCAUCAUCAUCGUCA	TGATGATGATGATGATGATGA	61	81	AT1G60940.1 | Symbols: SNRK2-10, SNRK2.10, SRK2B | SNF1-related protein kinase 2.10 | chr1:22439123-22442190 REVERSE LENGTH=1655	1.5
ATH-MIR414	UCAUCUUCAUCAUCAUCGUCA	TGATGATGATGATGATGATGC	58	78	AT1G60940.1 | Symbols: SNRK2-10, SNRK2.10, SRK2B | SNF1-related protein kinase 2.10 | chr1:22439123-22442190 REVERSE LENGTH=1655	1.5
ATH-MIR414	UCAUCUUCAUCAUCAUCGUCA	TGATGATGATGATGATGATGA	780	800	AT1G26890.1 | Symbols: | FBD, F-box and Leucine Rich Repeat domains containing protein | chr1:9317589-9319246 FORWARD LENGTH=1428	1.5
ATH-MIR414	UCAUCUUCAUCAUCAUCGUCA	TGATGATGATGATGATGATGA	206	226	AT1G69690.1 | Symbols: | TCP family transcription factor | chr1:26216224-26217851 FORWARD LENGTH=1628	1.5
ATH-MIR414	UCAUCUUCAUCAUCAUCGUCA	CGATGATGATGATGAAGATGG	1021	1041	AT1G05490.1 | Symbols: chr31 | chromatin remodeling 31 | chr1:1618602-1623452 REVERSE LENGTH=4600	1.5
ATH-MIR414	UCAUCUUCAUCAUCAUCGUCA	TGATGATGATGATGATGATGA	60	80	AT1G73710.1 | Symbols: | Pentatricopeptide repeat (PPR) superfamily protein | chr1:27721190-27724165 FORWARD LENGTH=2976	1.5
ATH-MIR414	UCAUCUUCAUCAUCAUCGUCA	TGATGATGATGATGATGATGA	1572	1592	AT1G51640.1 | Symbols: ATEXO70G2, EXO70G2 | exocyst subunit exo70 family protein G2 | chr1:19149761-19151852 REVERSE LENGTH=2092	1.5
ATH-MIR414	UCAUCUUCAUCAUCAUCGUCA	TGATGATGATGATGATGATGA	1575	1595	AT1G51640.1 | Symbols: ATEXO70G2, EXO70G2 | exocyst subunit exo70 family protein G2 | chr1:19149761-19151852 REVERSE LENGTH=2092	1.5
ATH-MIR414	UCAUCUUCAUCAUCAUCGUCA	TGATGATGATGATGATGATGA	979	999	AT1G25370.1 | Symbols: | Protein of unknown function (DUF1639) | chr1:8897755-8899102 REVERSE LENGTH=1160	1.5
ATH-MIR414	UCAUCUUCAUCAUCAUCGUCA	TGATGATGATGATGATGATGA	176	196	AT1G54160.1 | Symbols: NFYA5, NF-YA5 | nuclear factor Y, subunit A5 | chr1:20217336-20219452 REVERSE LENGTH=1462	1.5
ATH-MIR414	UCAUCUUCAUCAUCAUCGUCA	TGATGATGATGATGATGATGA	135	155	AT1G32360.1 | Symbols: | Zinc finger (CCCH-type) family protein | chr1:11672931-11675339 FORWARD LENGTH=1726	1.5
ATH-MIR414	UCAUCUUCAUCAUCAUCGUCA	TGATGATGATGATGATGATGG	1241	1261	AT1G53230.1 | Symbols: TCP3 | TEOSINTE BRANCHED 1, cycloidea and PCF transcription factor 3 | chr1:19849788-19851725 REVERSE LENGTH=1844	1.5
ATH-MIR414	UCAUCUUCAUCAUCAUCGUCA	TGATGATGATGATGACGATGA	1028	1048	AT1G03530.1 | Symbols: ATNAF1, NAF1 | nuclear assembly factor 1 | chr1:880496-883391 REVERSE LENGTH=2601	1.5
ATH-MIR414	UCAUCUUCAUCAUCAUCGUCA	TGATGATGATGTTGAAGATGA	916	936	AT1G59710.1 | Symbols: | Protein of unknown function (DUF569) | chr1:21938367-21940184 FORWARD LENGTH=1670	1.5
ATH-MIR414	UCAUCUUCAUCAUCAUCGUCA	TGATGATGATGATGATGATGA	5658	5678	AT1G47950.1 | Symbols: | transposable element gene | chr1:17675488-17681953 REVERSE LENGTH=6466	1.5
ATH-MIR414	UCAUCUUCAUCAUCAUCGUCA	TGATGATGATGACGAAGATGA	655	675	AT1G73850.1 | Symbols: | Protein of unknown function (DUF1666) | chr1:27767263-27770457 FORWARD LENGTH=2091	1.5
ATH-MIR414	UCAUCUUCAUCAUCAUCGUCA	TGATGATGATGATGATGATGA	593	613	AT5G41410.1 | Symbols: BEL1 | POX (plant homeobox) family protein | chr5:16580044-16584008 FORWARD LENGTH=2454	1.5
ATH-MIR414	UCAUCUUCAUCAUCAUCGUCA	TGATGATGATGATGATGATGA	1002	1022	AT5G55300.1 | Symbols: MGO1, TOP1ALPHA, TOP1 | DNA topoisomerase I alpha | chr5:22424577-22429495 REVERSE LENGTH=3155	1.5
ATH-MIR414	UCAUCUUCAUCAUCAUCGUCA	TGATGATGATGATGATGATGA	145	165	AT5G49740.1 | Symbols: ATFRO7, FRO7 | ferric reduction oxidase 7 | chr5:20205342-20208730 REVERSE LENGTH=2553	1.5
ATH-MIR414	UCAUCUUCAUCAUCAUCGUCA	TGATGATGATGATGATGATGA	154	174	AT5G49740.1 | Symbols: ATFRO7, FRO7 | ferric reduction oxidase 7 | chr5:20205342-20208730 REVERSE LENGTH=2553	1.5
ATH-MIR414	UCAUCUUCAUCAUCAUCGUCA	TGATGATGATGATGATGATGG	480	500	AT5G55020.1 | Symbols: ATMYB120, MYB120 | myb domain protein 120 | chr5:22324599-22326248 REVERSE LENGTH=1572	1.5
ATH-MIR414	UCAUCUUCAUCAUCAUCGUCA	TGGCGATGATGATGAAGCTGC	376	396	AT5G13130.1 | Symbols: | Histidine kinase-, DNA gyrase B-, and HSP90-like ATPase family protein | chr5:4166622-4170517 FORWARD LENGTH=2453	1.5
ATH-MIR414	UCAUCUUCAUCAUCAUCGUCA	TGATGATGATGACGAAGATGT	80	100	AT5G40730.1 | Symbols: AGP24, ATAGP24 | arabinogalactan protein 24 | chr5:16301075-16301520 FORWARD LENGTH=446	1.5
ATH-MIR414	UCAUCUUCAUCAUCAUCGUCA	TGATGATGATGATGATGATGA	297	317	AT5G03545.1 | Symbols: AT4, ATIPS2 | Expressed in response to phosphate starvation, this response is enhanced by the presence of IAA. | chr5:894706-895400 FORWARD LENGTH=695	1.5
ATH-MIR414	UCAUCUUCAUCAUCAUCGUCA	TGATGATGATGATGATGATGA	1420	1440	AT5G40520.1 | Symbols: | unknown protein; Has 3679 Blast hits to 2474 proteins in 390 species: Archae - 10; Bacteria - 571; Metazoa - 1012; Fungi - 528; Plants - 214; Viruses - 74; Other Eukaryotes -	1.5
ATH-MIR414	UCAUCUUCAUCAUCAUCGUCA	TGATGATGATGATGATGATGA	1405	1425	AT5G40520.1 | Symbols: | unknown protein; Has 3679 Blast hits to 2474 proteins in 390 species: Archae - 10; Bacteria - 571; Metazoa - 1012; Fungi - 528; Plants - 214; Viruses - 74; Other Eukaryotes -	1.5
ATH-MIR414	UCAUCUUCAUCAUCAUCGUCA	TGATGATGATGAAGAAGATGA	501	521	AT5G26020.1 | Symbols: | transposable element gene | chr5:9093595-9094877 REVERSE LENGTH=726	1.5
ATH-MIR414	UCAUCUUCAUCAUCAUCGUCA	TGACGATGGTGATGATGATGA	2122	2142	AT5G22640.1 | Symbols: emb1211 | MORN (Membrane Occupation and Recognition Nexus) repeat-containing protein | chr5:7529368-7533784 FORWARD LENGTH=2814	1.5
ATH-MIR414	UCAUCUUCAUCAUCAUCGUCA	TGATGATGATGATGATGATGA	3	23	AT5G03340.1 | Symbols: | ATPase, AAA-type, CDC48 protein | chr5:809948-813228 REVERSE LENGTH=2671	1.5
[truncated: 5,444 more rows]

## Sheet: Table S3
Supplementary Table S3. Potential MIR854 family members detected by blast in TAIR10 and Col-CEN genomic assemblies. Blastn search was performed using ath-MIR854b precursor sequence as a query. Hits with 100% query coverage and at least 97% identity are marked in yellow. For TAIR10, known MIR ids are denoted. For Col-CEN, annotated ATHILA retrotransposons (Naish et al. 2021) are indicated.
ath-MIR854b vs TAIR10 genome
Query	Subject	% identity	Alignment length	Mismatches	Gaps	Query start	Query end	Subject start	Subject end	E value	Max Score	ID
ath-MIR854b	NC_003076.8	100	221	0	0	1	221	11324590	11324370	1.51e-113	409	ath-MIR854b
ath-MIR854b	NC_003076.8	100	221	0	0	1	221	11690081	11689861	1.51e-113	409	ath-MIR854d
ath-MIR854b	NC_003076.8	100	221	0	0	1	221	11942467	11942687	1.51e-113	409	ath-MIR854e
ath-MIR854b	NC_003076.8	98.174	219	4	0	3	221	11814322	11814104	9.17e-106	383
ath-MIR854b	NC_003076.8	97.738	221	5	0	1	221	11847719	11847939	3.3e-105	381	ath-MIR854a
ath-MIR854b	NC_003076.8	97.285	221	6	0	1	221	11838096	11838316	1.53e-103	375	ath-MIR854c
ath-MIR854b	NC_003076.8	95.475	221	10	0	1	221	12143348	12143128	7.19e-97	353
ath-MIR854b	NC_003076.8	94.064	219	13	0	3	221	13003644	13003862	9.37e-91	333
ath-MIR854b	NC_003076.8	93.151	219	15	0	3	221	11583298	11583516	2.03e-87	322
ath-MIR854b	NC_003076.8	92.202	218	17	0	4	221	12293774	12293991	1.58e-83	309
ath-MIR854b	NC_003076.8	95.935	123	5	0	3	125	12403400	12403522	9.91e-51	200
ath-MIR854b	NC_003076.8	79.602	201	41	0	20	220	11907659	11907459	4.71e-34	145
ath-MIR854b	NC_003076.8	77.612	201	45	0	20	220	11425960	11426160	2.21e-27	122
ath-MIR854b	NC_003075.7	98.636	220	3	0	2	221	3281811	3282030	5.48e-108	390
ath-MIR854b	NC_003075.7	94.521	219	12	0	3	221	4020222	4020004	2.01e-92	339
ath-MIR854b	NC_003075.7	85.149	202	28	2	2	203	3379572	3379373	2.13e-52	206
ath-MIR854b	NC_003075.7	83.902	205	33	0	15	219	2887729	2887933	1.28e-49	196
ath-MIR854b	NC_003074.8	95.928	221	9	0	1	221	13650672	13650892	1.55e-98	359
ath-MIR854b	NC_003074.8	83.06	183	31	0	2	184	12411479	12411661	1.01e-40	167
ath-MIR854b	NC_003074.8	78.607	201	43	0	20	220	13614847	13614647	1.02e-30	134
ath-MIR854b	NC_003071.7	94.064	219	13	0	3	221	3640431	3640213	9.37e-91	333
ath-MIR854b	NC_003071.7	92.694	219	16	0	3	221	4182077	4182295	9.43e-86	316
ath-MIR854b	NC_003071.7	79.899	199	39	1	2	200	2496679	2496876	4.71e-34	145
ath-MIR854b	NC_003070.9	94.064	219	13	0	3	221	15417235	15417453	9.37e-91	333
ath-MIR854b	NC_003070.9	80.1	201	38	1	20	220	15067587	15067389	3.64e-35	148
ath-MIR854b	NC_003070.9	78.539	219	47	0	2	220	14495216	14495434	4.71e-34	145
ath-MIR854b vs Col-CEN genome
Query	Subject	% identity	Alignment length	Mismatches	Gaps	Query start	Query end	Subject start	Subject end	E value	Max Score	Overlapping retrotransposon
ath-MIR854b	CP096028.1	100	221	0	0	1	221	11457210	11456990	1.66e-113	409	no
ath-MIR854b	CP096028.1	100	221	0	0	1	221	11818383	11818163	1.66e-113	409	intact ATHILA6A
ath-MIR854b	CP096028.1	100	221	0	0	1	221	11905563	11905783	1.66e-113	409	intact ATHILA6A
ath-MIR854b	CP096028.1	100	221	0	0	1	221	12670193	12670413	1.66e-113	409	intact ATHILA6A
ath-MIR854b	CP096028.1	100	221	0	0	1	221	13747340	13747120	1.66e-113	409	intact ATHILA6A
ath-MIR854b	CP096028.1	100	221	0	0	1	221	14428289	14428509	1.66e-113	409	intact ATHILA6A
ath-MIR854b	CP096028.1	99.548	221	1	0	1	221	11998713	11998933	7.74e-112	403	intact ATHILA6A
ath-MIR854b	CP096028.1	99.548	221	1	0	1	221	12486278	12486058	7.74e-112	403	intact ATHILA6A
ath-MIR854b	CP096028.1	99.548	221	1	0	1	221	12567281	12567501	7.74e-112	403	intact ATHILA6A
ath-MIR854b	CP096028.1	99.548	221	1	0	1	221	13351280	13351500	7.74e-112	403	intact ATHILA6A
ath-MIR854b	CP096028.1	99.548	221	1	0	1	221	13897916	13897696	7.74e-112	403	intact ATHILA6A
ath-MIR854b	CP096028.1	98.174	219	4	0	3	221	14295772	14295554	1.01e-105	383
ath-MIR854b	CP096028.1	97.738	221	5	0	1	221	14329168	14329388	3.63e-105	381	intact ATHILA6A
ath-MIR854b	CP096028.1	97.285	221	6	0	1	221	14146746	14146526	1.69e-103	375	intact ATHILA6A
ath-MIR854b	CP096028.1	97.285	221	6	0	1	221	14319546	14319766	1.69e-103	375	intact ATHILA6A
ath-MIR854b	CP096028.1	95.475	221	10	0	1	221	14629696	14629476	7.9e-97	353
ath-MIR854b	CP096028.1	94.064	219	13	0	3	221	15531750	15531968	1.03e-90	333
ath-MIR854b	CP096028.1	93.151	219	15	0	3	221	11715915	11716133	2.23e-87	322
ath-MIR854b	CP096028.1	92.202	218	17	0	4	221	14780123	14780340	1.74e-83	309
ath-MIR854b	CP096028.1	95.935	123	5	0	3	125	14889748	14889870	1.09e-50	200
ath-MIR854b	CP096028.1	79.602	201	41	0	20	220	14391880	14391680	5.18e-34	145
ath-MIR854b	CP096028.1	77.612	201	45	0	20	220	11558579	11558779	2.43e-27	122
ath-MIR854b	CP096025.1	100	221	0	0	1	221	5056197	5056417	1.66e-113	409	intact ATHILA6A
ath-MIR854b	CP096025.1	100	221	0	0	1	221	5543601	5543381	1.66e-113	409	intact ATHILA6A
ath-MIR854b	CP096025.1	94.064	219	13	0	3	221	6090483	6090265	1.03e-90	333
ath-MIR854b	CP096025.1	92.694	219	16	0	3	221	6632147	6632365	1.04e-85	316
ath-MIR854b	CP096025.1	79.899	199	39	1	2	200	2616936	2617133	5.18e-34	145
ath-MIR854b	CP096027.1	98.636	220	3	0	2	221	3528149	3528368	6.02e-108	390
ath-MIR854b	CP096027.1	94.521	219	12	0	3	221	6986360	6986142	2.21e-92	339
ath-MIR854b	CP096027.1	85.149	202	28	2	2	203	3625893	3625694	2.34e-52	206
ath-MIR854b	CP096027.1	83.902	205	33	0	15	219	2992578	2992782	1.41e-49	196
ath-MIR854b	CP096026.1	95.928	221	9	0	1	221	15791612	15791832	1.7e-98	359
ath-MIR854b	CP096026.1	83.06	183	31	0	2	184	12420252	12420434	1.11e-40	167
ath-MIR854b	CP096026.1	78.607	201	43	0	20	220	15755787	15755587	1.12e-30	134
ath-MIR854b	CP096024.1	94.064	219	13	0	3	221	17522972	17523190	1.03e-90	333
ath-MIR854b	CP096024.1	80.1	201	38	1	20	220	14826830	14826632	4e-35	148
ath-MIR854b	CP096024.1	78.539	219	47	0	2	220	14464490	14464708	5.18e-34	145

## Sheet: Table S4
Supplementary Table S4. MIRs genotyping results
									genetic group	western_europe	western_europe	western_europe	western_europe	admixed	western_europe	western_europe	central_europe	central_europe	central_europe	central_europe	central_europe	germany	germany	germany	germany	germany	germany	germany	germany	western_europe	western_europe	germany	germany	germany	germany	germany	germany	asia	asia	asia	asia	asia	germany	germany	germany	germany	germany	germany	germany
									ecotype	CYR	LDV-18	LDV-46	MAR2-3	PYL-6	TOU-A1-88	TOU-A1-89	Zdarec3	Doubravnik7	Draha2	Borky1	Gr-1	BRR4	BRR12	BRR23	BRR57	BRR60	BRR107	LI-WP-039	LI-WP-041	LI-OF-061	LI-OF-065	LI-RR-096	LI-RR-097	LI-EF-011	LI-EF-018	LI-SET-019	LI-SET-036	Kar-1	Sus-1	Dja-1	Zal-1	Neo-6	KYC-33	MIA-1	MIA-5	MIC-20	MIC-24	MIC-31	LIN S-5
MIR	Genomic coordinates	Localization in relation to PCG	MIR gene coverage by PCG	PCG ID	Structural fragment of PCG	is PCG directly targeted by overlapping MIR?	Family	Conservation	CNV status	SRR1945435	SRR1945436	SRR1945437	SRR1945438	SRR1945439	SRR1945440	SRR1945441	SRR1945442	SRR1945443	SRR1945444	SRR1945445	SRR1945446	SRR1945447	SRR1945448	SRR1945449	SRR1945450	SRR1945451	SRR1945452	SRR1945453	SRR1945454	SRR1945455	SRR1945456	SRR1945457	SRR1945458	SRR1945459	SRR1945460	SRR1945461	SRR1945462	SRR1945463	SRR1945464	SRR1945465	SRR1945466	SRR1945467	SRR1945468	SRR1945469	SRR1945470	SRR1945471	SRR1945472	SRR1945473	SRR1945474
ath-MIR156a	chr2:10676451-10676573	intergenic	0	NA	NA		MIR156	conserved	nonvariable	1.0218	1.7557	2.0331	2.0195	1.9131	1.7292	1.7849	1.6943	1.9657	1.6719	1.7095	2.1784	2.507	2.086	1.8509	1.7608	1.8575	1.8729	2.1742	2.1112	2.2191	2.0067	2.3645	2.1263	2.3081	1.9875	2.0911	2.0967	1.9779	1.3183	2.6823	2.4001	2.3087	1.6648	2.1555	2.1559	2.1404	2.3644	2.0921	1.4401
ath-MIR156b	chr4:15074899-15075081	intergenic	0	NA	NA		MIR156	conserved	nonvariable	1.8718	1.5408	2.0927	1.9797	1.6558	1.8079	1.6564	1.7696	1.6725	2.1526	2.1734	2.2395	1.9794	2.1199	1.7627	2.0466	2.2344	1.623	2.1624	1.9986	2.2526	1.6985	2.0706	2.2221	2.2952	2.1246	2.064	2.1942	1.8278	1.3581	1.5024	1.4926	2.3465	1.67	2.0803	2.2039	1.9704	1.9772	1.5385	1.4099
ath-MIR156c	chr4:15415418-15415521	intergenic	0	NA	NA		MIR156	conserved	nonvariable	1.4308	1.911	1.6645	2.1321	1.6759	1.762	1.76	1.6679	1.3925	1.8978	2.1119	2.8468	2.3492	2.1754	1.803	1.4594	2.5514	1.9195	1.9969	1.9771	2.185	2.237	2.064	1.9706	1.9938	2.431	1.7878	2.3635	2.1964	2.207	2.3438	2.6303	2.4701	1.8218	2.1204	2.0144	2.0712	1.8559	1.7708	2.3709
ath-MIR838	chr1:28500-28706	intragenic	1	AT1G01040	noncoding	no	MIR838	nonconserved	nonvariable	1.9936	2.4438	2.6878	2.2258	2.2545	2.3228	2.6643	2.3183	2.6696	2.5692	2.215	2.191	1.8972	2.1513	1.9304	1.7627	2.06	2.0864	1.7743	1.7432	2.025	1.9096	1.7629	1.7934	1.9377	2.2379	2.1501	2.128	2.2691	2.1558	1.7211	1.6975	1.6622	1.9948	1.7327	1.8458	1.6017	1.7781	2.1422	2.158
ath-MIR156e	chr5:3867207-3867313	intergenic	0	NA	NA		MIR156	conserved	nonvariable	2.5165	2.2305	2.3566	2.4156	2.3997	2.6751	2.7038	2.3499	2.1981	2.372	2.3622	1.4115	2.2139	2.2959	1.8846	2.3167	1.6193	2.1403	1.9053	1.6031	2.1133	2.4817	1.7832	1.8222	2.0186	2.0741	1.9518	2.2726	1.9984	1.2956	1.3297	1.2893	1.7651	2.2992	1.5186	1.9391	2.0511	1.7893	2.3288	1.8532
ath-MIR157d	chr1:18026811-18027031	intergenic	0	NA	NA		MIR156	conserved	variable	3.6931	3.8545	4.0344	2.8432	3.2767	3.173	3.2899	3.4385	4.0221	2.5292	3.2248	2.5828	2.0975	1.7838	1.9109	2.1737	1.6345	1.8672	1.627	1.9026	2.0591	3.1431	1.8059	1.7016	1.7514	1.7685	2.155	1.9272	1.8137	1.5845	2.117	1.9859	1.8656	2.9178	1.7018	1.7017	1.6137	1.5658	2.8751	2.3476
ath-MIR156h	chr5:22597012-22597117	intergenic	0	NA	NA		MIR156	conserved	nonvariable	1.4966	2.0543	1.6487	1.8404	1.8671	2.1117	2.1759	1.8598	1.7006	2.1738	2.6257	1.6313	1.9916	2.2084	2.2573	1.1831	2.0526	2.081	2.1019	1.9809	2.0801	2.4689	1.993	1.894	2.0625	2.3488	2.2077	2.1114	2.8001	2.4539	2.3812	2.1322	1.6316	2.3015	2.0638	1.7923	2.1176	1.8396	1.7656	2.0146
ath-MIR157a	chr1:24913202-24913299	intergenic	0	NA	NA		MIR156	conserved	nonvariable	2.667	2.8188	2.5715	3.15	2.8248	3.511	2.5622	2.8441	2.9022	2.4646	2.8058	2.0479	2.1174	2.0387	2.1318	0.7531	1.7742	1.7838	1.8929	1.7786	2.0077	2.6782	1.7559	1.9806	1.7505	1.9877	1.7199	1.7148	1.9801	2.0142	2.3505	2.5509	2.0252	2.9277	1.6743	1.9973	1.7389	1.864	2.0749	2.4652
ath-MIR156f	chr5:9136106-9136237	intergenic	0	NA	NA		MIR156	conserved	variable	1.9202	3.0669	2.3783	2.9859	2.5151	3.5974	2.2195	2.6535	2.1394	2.7554	2.5031	2.3947	2.0654	2.1623	1.6271	1.5538	2.2237	1.4191	1.9052	1.741	1.9764	2.7101	1.6842	1.9712	1.8578	1.7103	1.9043	2.0761	2.1757	2.1518	1.7603	1.6933	1.8209	2.1598	1.8688	1.8534	1.9012	1.6233	1.7751	2.499
ath-MIR157b	chr1:24921086-24921217	intergenic	0	NA	NA		MIR156	conserved	variable	1.6367	1.9382	2.4771	2.1523	2.5316	2.6707	2.4244	2.8057	2.3497	2.3654	2.2688	2.3099	2.2519	1.9905	2.1353	1.9353	1.888	1.928	1.9421	1.5051	1.5868	2.6118	1.7335	1.6526	1.652	1.9526	2.0813	1.9985	1.8818	1.6077	1.6186	1.6752	1.8684	2.5303	1.6908	1.4321	1.9414	1.7507	1.9853	2.0683
ath-MIR158a	chr3:3366331-3366430	intergenic	0	NA	NA		MIR158	nonconserved	variable	1.9085	2.0396	1.7291	1.4503	2.3967	1.9797	2.2939	1.7111	2.012	1.6193	1.9789	1.8328	2.15	1.9869	1.9442	1.6366	1.8762	1.9162	2.0998	2.0717	2.1594	1.4241	1.8816	2.3957	1.8774	1.6323	2.0984	1.9455	2.1734	2.3358	1.8671	2.2946	1.9507	1.5125	2.1174	1.8838	1.9312	1.8403	1.7866	1.7035
ath-MIR158b	chr1:20772218-20772302	intergenic	0	NA	NA		MIR158	nonconserved	nonvariable	1.4131	1.5678	1.6429	2.0243	1.7925	1.6698	1.972	1.6442	1.2227	1.4358	1.1851	1.546	2.3828	2.4639	2.3116	2.515	1.9379	2.4	2.118	1.8569	2.1421	1.9088	2.4102	2.3821	2.2306	2.2224	1.8897	2.3373	2.4597	1.846	2.442	2.465	1.9875	1.6055	2.2914	2.0019	2.3661	2.2201	1.722	1.4282
ath-MIR159a	chr1:27713233-27713416	intergenic	0	NA	NA		MIR159	conserved	nonvariable	2.0983	2.0323	2.2763	2.1892	1.9653	2.3441	2.0859	2.4197	1.9093	2.2448	1.8309	2.5119	2.1326	2.2999	2.2552	1.4461	2.3601	1.428	2.0891	2.0082	2.0923	2.1523	1.7757	2.3534	2.1297	1.9196	2.2101	2.1432	1.5628	1.2211	1.6987	1.993	1.4586	1.587	2.1004	2.1311	2.0693	1.9571	2.1474	2.1426
ath-MIR159b	chr1:6220646-6220841	intergenic	0	NA	NA		MIR159	conserved	nonvariable	2.0427	2.7268	2.6612	2.8615	2.0002	2.7618	2.4599	2.5585	2.0744	2.3146	2.7038	1.6558	2.0911	2.097	1.6809	2.6122	1.8184	2.0174	1.9789	2.1969	2.0796	2.5015	1.957	2.1735	2.1278	1.783	1.9619	1.9495	1.9988	1.9785	2.237	1.8661	1.9222	2.3775	2.1209	2.024	2.2488	1.9458	2.3252	1.5107
ath-MIR159c	chr2:18994632-18994856	intergenic	0	NA	NA		MIR159	conserved	nonvariable	1.3409	1.7553	2.1356	1.5597	2.3201	1.6955	1.9251	2.0804	1.577	1.3718	1.5207	1.7428	2.3268	2.5192	2.1868	2.3992	1.7557	1.8142	2.0077	1.8963	2.1239	1.7943	1.9795	2.0979	2.1309	2.1269	2.0813	2.7197	2.1338	1.4278	2.2288	2.2178	2.0154	2.2646	2.0597	2.0791	1.7056	2.3679	1.9134	1.6097
ath-MIR319a	chr4:12352956-12353131	intergenic	0	NA	NA		MIR159	conserved	nonvariable	2.7357	2.16	2.5012	2.2112	2.5084	2.528	2.6365	2.6446	1.8834	2.4149	2.3149	1.8812	2.0083	2.0323	1.6436	1.1073	2.0853	1.8183	2.015	1.9759	2.0511	2.0175	1.975	2.0247	1.7772	2.0027	1.7281	2.3333	1.7589	2.0171	2.0136	2.0009	1.7065	2.2751	1.9652	1.8453	1.972	2.1407	2.238	2.0754
ath-MIR319b	chr5:16660469-16660640	intergenic	0	NA	NA		MIR159	conserved	nonvariable	2.6161	2.5146	2.2016	1.7959	2.3572	2.5368	2.5815	2.7273	2.8177	2.0113	2.5664	1.9981	2.14	2.0756	2.2931	2.4156	1.9849	1.8481	1.9932	1.9144	2.0138	2.3945	1.8486	1.9689	2.164	1.8774	1.8737	2.148	1.864	2.2591	1.1655	1.7087	1.7664	2.4288	1.7258	1.9369	1.9278	1.8123	2.0068	2.389
ath-MIR319c	chr2:17029701-17029899	intergenic	0	NA	NA		MIR159	conserved	nonvariable	2.2569	2.0075	2.6496	2.1024	2.0735	2.3158	2.3658	2.3887	1.9741	1.8593	1.7651	1.6559	2.249	2.2416	2.2027	1.5218	1.9506	1.3453	1.8928	1.7321	1.734	1.6653	1.7354	1.9612	1.7841	1.9677	1.969	2.2168	2.2492	2.3888	1.9056	2.0205	1.606	2.4988	1.8755	1.8054	1.5866	1.5533	2.141	2.0921
ath-MIR160a	chr2:16340279-16340363	intergenic	0	NA	NA		MIR160	conserved	nonvariable	2.2714	2.2701	2.2091	2.5865	2.1807	2.417	2.4655	2.2992	2.0371	2.0997	2.704	1.8839	1.9991	1.8511	2.1935	1.887	1.7743	1.5494	1.8974	2.1178	2.2955	2.0553	2.0678	1.8222	2.0802	1.9152	1.7435	2.021	2.405	1.6963	1.7914	1.3928	2.6632	1.5904	1.8272	2.0775	1.8859	1.974	1.5174	2.111
ath-MIR160b	chr4:9888982-9889070	intergenic	0	NA	NA		MIR160	conserved	variable	3.742	3.9854	3.2975	3.552	3.1828	3.84	4.004	2.3718	4.0364	2.6548	4.0382	2.2564	2.2972	1.8865	1.9358	2.0036	2.0026	1.8636	1.7567	1.6399	1.6235	3.397	1.809	1.6864	1.7746	2.1383	2.1385	1.8405	1.7246	2.499	2.2078	1.8691	2.0051	2.6928	1.8852	1.639	1.9389	1.4376	3.3816	2.0289
ath-MIR160c	chr5:19009094-19009182	intergenic	0	NA	NA		MIR160	conserved	nonvariable	2.2096	2.1336	2.2226	2.5115	2.1251	2.224	1.9666	2.0471	2.1154	2.0067	2.4103	1.9696	2.0455	2.1604	2.0619	1.2336	2.0083	2.1943	1.8344	2.0043	2.3431	1.7611	1.9223	2.3495	2.1561	1.5331	2.0533	1.9403	1.9072	1.6924	1.8848	2.2277	1.6383	1.7705	2.1488	1.9552	2.1329	2.2026	2.0177	1.8978
ath-MIR161	chr1:17825685-17825857	intergenic	0	NA	NA		MIR161	nonconserved	nonvariable	2.0303	2.0397	2.067	2.0042	2.1383	1.824	1.923	1.5568	2.7276	2.0857	2.3555	1.6431	1.8879	2.1461	2.1895	1.751	1.9987	2.3316	2.2026	2.2335	2.2308	1.4054	2.0772	2.4146	2.2944	1.9218	1.8159	1.8631	1.8906	1.1338	1.4106	1.8428	1.4834	2.3489	2.2708	2.4024	2.1703	2.0873	2.107	2.0833
ath-MIR162a	chr5:2634905-2635044	intergenic	0	NA	NA		MIR162_1	conserved	nonvariable	1.8819	1.2991	1.5629	1.5014	1.4879	1.3142	1.4709	1.4707	1.2391	1.4287	1.5681	1.8055	2.5764	2.388	2.2829	1.7831	1.9367	2.2226	2.1154	2.2325	2.0749	1.5189	2.1427	2.107	2.3663	2.436	2.0652	2.1119	2.6005	2.4519	2.7611	2.0693	1.9131	1.8173	2.128	2.2177	1.8983	2.4143	1.624	2.2837
ath-MIR163	chr1:24884066-24884396	intergenic	0	NA	NA		MIR163	nonconserved	nonvariable	1.9723	1.7408	2.2034	1.8803	1.7698	2.0788	1.9291	2.128	1.4945	1.7491	2.085	1.7975	2.0813	2.068	1.6726	0.8399	2.088	1.7209	2.2454	1.9519	2.0195	1.6208	2.1224	2.4347	1.9828	2.1984	1.8608	2.1367	1.9565	2.297	2.4314	1.9046	1.9042	1.8607	1.8979	2.0266	2.4083	2.1809	2.1585	2.1174
ath-MIR164a	chr2:19520752-19520864	intergenic	0	NA	NA		MIR164	conserved	nonvariable	2.0854	2.1203	2.0507	2.6576	1.9587	2.499	2.5175	2.7225	1.8564	2.0611	2.3852	2.0402	1.7699	2.0608	1.8142	2.3733	1.9567	1.6051	1.8623	2.0266	1.8453	2.1237	2.0192	1.8893	1.8364	2.2607	1.957	1.8221	1.9639	2.4308	2.3887	1.9541	2.5639	1.9379	1.9248	1.8977	1.7912	1.705	1.801	1.5703
ath-MIR164b	chr5:287584-287736	intergenic	0	NA	NA		MIR164	conserved	nonvariable	2.9455	3.1854	2.3601	2.8756	2.5483	2.7713	2.6161	2.6751	2.7927	2.4746	2.9371	2.1575	1.9706	1.9118	2.2029	2.5263	1.4599	1.7329	1.5492	1.6837	1.6831	2.7434	1.7851	1.4945	1.565	1.7531	1.7409	2.0719	1.8383	2.3085	1.9276	2.2524	2.0723	2.802	1.6611	1.826	1.5509	1.6211	2.4995	2.555
ath-MIR164c	chr5:9852674-9852775	intergenic	0	NA	NA		MIR164	conserved	nonvariable	3.5706	3.1536	3.1934	3.4077	2.7132	3.4713	3.2585	2.8874	3.6529	3.3005	2.7684	2.6429	1.6692	1.9959	1.5118	1.6532	1.556	1.1149	1.8098	2.0862	1.9606	3.2104	2.1596	1.8481	1.8918	1.7774	2.0182	2.0394	2.5056	1.6232	2.4982	2.3307	2.2671	2.9752	1.9582	1.7878	1.65	2.1087	2.1292	2.4525
ath-MIR165a	chr1:78927-79037	intergenic	0	NA	NA		MIR166	conserved	nonvariable	2.3344	2.1715	1.8034	2.1915	1.9952	2.1112	1.974	1.846	2.4472	2.0671	1.5076	1.9973	2.5568	2.5227	2.3439	3.5065	2.0987	2.5537	1.8236	1.9131	1.8876	2.0998	1.6017	1.7581	1.8231	2.2219	1.9881	2.522	1.9572	1.785	2.0434	1.9909	1.8362	2.1494	1.8713	1.7172	1.8264	2.2297	1.5089	2.2855
ath-MIR166c	chr5:2838635-2838773	intergenic	0	NA	NA		MIR166	conserved	variable	2.491	2.1884	1.8536	1.9195	2.1924	1.6259	2.1733	1.9922	2.4759	1.9977	2.0838	1.6583	2.4198	2.4286	2.3259	2.5305	1.7835	2.2465	1.9575	1.8165	1.7123	2.1635	2.034	2.1636	2.0012	1.9393	1.9909	2.1501	2.0742	2.0924	2.1104	2.0557	2.1881	2.1132	2.0283	2.0882	1.9561	1.8331	1.7474	2.1657
ath-MIR166a	chr2:19176108-19176277	intergenic	0	NA	NA		MIR166	conserved	nonvariable	1.417	1.9453	1.9022	2.1727	2.0001	1.6206	1.6388	1.8835	2.2089	2.2386	1.9349	1.8512	2.4163	2.2677	2.0377	1.2614	2.4796	1.688	2.099	2.2024	2.2075	2.2102	2.2893	2.1512	2.4533	2.1972	1.5439	2.2134	1.7133	1.0646	1.6297	1.4584	1.9337	2.202	2.1451	2.6243	2.749	2.266	1.811	1.5788
ath-MIR166b	chr3:22922206-22922325	intergenic	0	NA	NA		MIR166	conserved	nonvariable	1.5908	1.9408	1.9423	1.8142	1.8768	1.6351	2.0759	1.9776	2.391	2.1343	1.5298	1.1825	2.1852	2.6255	2.1929	1.6437	2.3033	1.1177	1.9286	2.1024	2.095	1.6036	2.3797	2.6179	2.0398	1.7673	2.2296	2.2061	1.9079	1.8186	1.6616	2.447	1.6337	2.0883	2.3127	2.2621	2.294	2.0183	1.9439	1.9163
ath-MIR166f	chr5:17516301-17516405	intergenic	0	NA	NA		MIR166	conserved	variable	2.6028	2.3384	2.0119	2.0137	2.3704	2.4814	2.4369	2.9442	2.2739	2.2603	2.5473	2.7984	1.4834	1.3078	1.4916	2.4039	2.1501	1.1793	1.9041	1.7602	1.8242	2.2875	1.7305	1.639	1.9475	2.356	2.2144	1.4451	2.1157	1.9665	2.113	1.866	1.767	2.345	1.8527	1.8117	2.1124	2.074	1.5006	1.9703
ath-MIR166d	chr5:2840622-2840734	intergenic	0	NA	NA		MIR166	conserved	nonvariable	2.6537	2.4502	2.2887	2.2109	2.5849	1.9878	2.296	2.0624	2.4228	2.5133	2.469	1.8987	2.0746	2.1742	2.4626	2.94	1.8909	1.9579	1.8517	1.8994	1.5189	2.492	1.8996	2.0034	1.8999	1.6776	1.9511	2.5638	2.2468	1.7047	1.341	1.4977	1.5891	2.5062	1.9765	2.1165	1.8372	1.7245	2.256	2.0997
ath-MIR166e	chr5:16775520-16775662	intergenic	0	NA	NA		MIR166	conserved	nonvariable	1.5712	1.3387	1.5151	1.7891	1.5865	1.8586	1.772	2.1205	1.6623	1.5818	1.7482	1.8204	2.7771	2.1126	2.0092	2.7436	2.1709	2.0738	2.0292	2.0368	1.5108	2.2075	2.3196	2.4377	2.233	2.2023	2.0703	2.5333	2.0825	1.3762	0.792	1.5298	1.3866	2.1091	2.2366	2.2656	1.9365	2.249	2.3881	2.1207
ath-MIR165b	chr4:369831-370012	intergenic	0	NA	NA		MIR166	conserved	variable	2.6944	3.1233	2.5227	2.6523	3.1027	2.8385	2.654	2.7569	2.4123	2.8173	2.4907	1.9212	1.8863	1.7613	1.736	1.4717	1.7109	1.2339	1.8576	1.6145	1.5451	2.5908	1.8522	1.8771	1.5371	1.7272	2.0805	1.9759	2.172	2.6963	1.6356	1.529	2.2473	2.3954	1.6828	1.7234	2.1863	1.826	1.896	2.0325
ath-MIR166g	chr5:25504798-25504919	intergenic	0	NA	NA		MIR166	conserved	nonvariable	2.8782	1.9527	2.6918	2.392	1.7339	2.1505	2.4749	2.116	2.3898	2.3615	2.2597	1.6368	2.3283	2.2384	1.8684	1.5087	1.9455	2.1562	1.7881	1.8213	1.6961	2.504	1.8665	1.6735	2.0744	1.8858	2.1141	2.2795	1.6272	1.3964	1.838	1.482	1.7539	1.6222	1.6716	1.9666	2.0548	2.0747	2.2255	2.5886
ath-MIR167a	chr3:8108072-8108209	intergenic	0	NA	NA		MIR167_1	conserved	nonvariable	2.0101	1.837	1.8404	1.9358	2.0089	1.9043	2.1873	2.0741	1.8045	2.152	1.8271	2.1108	2.1339	2.2303	1.9519	2.171	2.4707	1.5504	1.9588	2.0477	2.1432	2.2025	2.1195	2.2202	2.0897	1.9389	2.3586	2.4162	2.0368	1.5688	2.318	1.4313	1.7228	2.1327	2.0785	2.3275	2.1143	1.7643	1.9308	2.2169
ath-MIR167b	chr3:23406168-23406276	intergenic	0	NA	NA		MIR167_1	conserved	nonvariable	2.1933	2.2259	2.0721	2.4162	1.9679	1.9056	1.9332	2.091	2.2544	2.2094	2.5287	1.8665	2.563	2.6389	2.5251	3.0254	2.1482	2.228	1.9899	1.9209	1.8871	2.0543	2.0538	1.9532	2.0396	1.9164	1.8971	2.4928	2.0419	1.9554	1.8112	1.7001	2.3521	2.5105	1.9678	2.122	1.7934	2.022	2.1138	2.3301
ath-MIR167d	chr1:11137539-11137915	intergenic	0	NA	NA		MIR167_1	conserved	nonvariable	2.8965	3.128	2.6975	2.6766	2.2934	2.5395	2.6636	3.2896	2.5517	2.1068	2.4632	2.4345	1.4727	1.4871	1.8129	2.1917	1.7896	1.7494	1.8833	1.9725	1.679	2.5122	1.5922	1.6927	1.7017	1.7587	2.1765	1.589	2.4277	2.3736	2.3913	1.8912	2.4003	2.7456	1.7169	1.7445	1.6354	1.7142	2.3093	1.8179
ath-MIR167c	chr3:1306622-1306781	intergenic	0	NA	NA		MIR167_2	conserved	variable	3.3012	3.4527	2.9493	3.4796	3.2182	3.5906	2.9646	4.0753	2.4237	2.393	3.1962	1.7535	2.1265	2.2414	2.4365	2.4287	1.8888	2.1002	2.0681	1.8907	1.9222	3.5371	1.9345	1.952	1.7901	1.7294	1.9996	2.3446	1.8729	2.2793	1.8083	1.7037	1.9132	3.0868	1.6756	1.6418	1.7018	1.6624	2.5332	2.6062
ath-MIR168a	chr4:10578635-10578772	intergenic	0	NA	NA		MIR168	conserved	variable	1.2195	1.5799	1.2814	1.6225	1.3629	1.6417	1.774	1.7429	1.3066	1.4214	1.0756	2.3441	2.4637	2.2284	2.3799	1.7204	2.4076	2.2579	2.119	2.3457	2.2924	1.2978	1.8884	2.2492	2.3234	2.405	1.9323	2.3346	2.5271	2.1318	2.1749	1.7315	2.159	1.3314	2.0599	2.598	2.4033	2.1955	1.2737	2.1722
ath-MIR168b	chr5:18358788-18358911	intergenic	0	NA	NA		MIR168	conserved	nonvariable	1.0191	1.2628	1.6532	1.3884	0.9445	1.0254	1.5018	1.3569	1.2831	1.4449	1.2453	1.9038	2.2046	2.0477	1.6254	2.205	2.4005	1.9362	2.177	2.0331	2.1084	1.5772	2.2969	2.2339	2.3697	2.4706	1.7097	2.142	2.0178	1.722	2.1125	1.8168	1.9879	1.4013	2.2207	2.2911	1.9765	2.2649	1.6409	1.8917
ath-MIR169l	chr3:9875893-9876103	intergenic	0	NA	NA		MIR169_1	conserved	variable	2.9651	2.7486	1.9057	2.2714	2.2632	1.9853	2.1071	2.4041	2.5392	2.0568	2.1531	2.16	2.1432	2.0294	2.0309	0.9545	2.0402	1.3927	1.9833	2.0587	2.082	2.3157	2.0867	2.0794	2.0683	1.956	1.8197	1.9347	2.4731	1.5654	1.9299	2.4752	1.6435	2.0293	1.8911	1.9737	2.167	2.1447	1.8511	1.8273
ath-MIR169k	chr3:9875525-9875737	intergenic	0	NA	NA		MIR169_1	conserved	variable	2.6847	1.9933	1.9577	2.3839	2.2038	1.9	2.2162	2.3578	2.1011	2.3908	2.6041	2.1442	1.9098	1.7672	1.8753	0.8684	1.8838	1.1926	1.7549	1.8971	2.2751	1.8337	1.95	1.8662	2.1197	1.7457	1.7849	1.8658	2.3517	2.2932	2.4016	1.9469	1.9823	1.8761	1.7248	1.9621	1.9671	2.0888	1.7596	1.9181
ath-MIR169h	chr1:6695420-6695609	intergenic	0	NA	NA		MIR169_1	conserved	nonvariable	2.4049	2.2307	2.2634	1.9203	1.8551	2.1434	2.4682	2.183	1.8956	2.4357	2.1441	2.0809	1.9441	2.1631	1.9233	1.9868	2.0546	1.8234	1.7932	1.867	1.9594	2.0114	1.8224	1.9209	1.9334	1.6242	1.693	2.0044	2.2825	2.5149	2.3462	1.8432	2.6234	1.8203	1.6906	1.846	1.7238	1.8907	1.4887	2.071
ath-MIR169i	chr3:9871960-9872165	intergenic	0	NA	NA		MIR169_1	conserved	nonvariable	2.2158	2.0409	2.0756	2.2036	2.402	2.4804	1.4707	1.8856	1.7122	2.3029	2.1783	1.6792	2.0014	2.1873	1.7231	1.2354	1.8496	2.0375	1.9193	1.8695	1.7936	2.2099	1.7397	1.8937	1.9441	1.8061	2.0065	1.7309	2.2761	2.2644	2.8455	1.684	2.1592	2.1175	2.0957	1.9629	1.9145	2.1457	1.5599	2.0926
ath-MIR169j	chr3:9872333-9872553	intergenic	0	NA	NA		MIR169_1	conserved	nonvariable	2.4465	2.0543	2.4234	2.5222	2.5911	2.1558	1.9105	2.7074	2.2447	2.5149	2.4437	1.2626	2.1297	2.1259	2.1021	1.1446	2.0831	1.9529	1.9236	1.8681	1.9777	2.303	1.7335	1.781	2.0703	1.9568	2.1705	2.0353	1.8028	2.2243	2.7362	1.7754	2.0177	2.0352	2.0243	1.8689	1.854	1.9746	2.122	1.9611
ath-MIR169m	chr3:9878168-9878379	intergenic	0	NA	NA		MIR169_1	conserved	nonvariable	2.9107	2.8083	2.217	2.3277	3.0754	2.7226	2.363	2.904	2.9014	2.2394	2.466	2.1728	1.9816	1.7768	1.577	1.0439	2.2333	1.3533	1.7695	1.6059	2.1748	2.5819	1.6098	1.9009	1.6405	2.0335	2.0473	1.8094	1.6547	1.4523	1.2534	2.204	1.4933	3.037	1.3734	1.8292	1.7087	1.572	2.7764	2.2012
ath-MIR169n	chr3:9878540-9878754	intergenic	0	NA	NA		MIR169_1	conserved	nonvariable	2.8758	2.6493	2.2215	2.7497	2.6404	2.9678	3.0349	2.8176	2.6959	2.6703	3.3084	2.0427	1.989	1.8311	1.7723	1.0357	2.0753	1.3283	1.9698	1.7483	2.1212	2.3494	1.9035	1.7606	1.9103	2.2548	2.1625	1.7881	1.9835	1.2465	1.8382	1.9243	1.8175	2.8906	1.7734	1.8477	1.9583	1.7373	2.2506	1.9194
ath-MIR2112	chr1:234006-234159	intragenic	1	AT1G01650	noncoding	no	MIR2112	nonconserved	variable	2.0698	2.1	2.3743	1.9494	2.5048	2.235	2.6011	2.2392	2.2431	2.6088	2.66	1.7491	1.9541	1.8426	1.9883	2.1785	1.9922	1.834	1.8125	1.8883	1.9968	2.2569	1.6871	1.8188	1.9317	1.9978	1.9006	1.9374	2.0084	2.2958	2.0688	2.1648	2.3051	2.1213	1.7444	1.6676	1.8676	2.0351	1.9278	1.7567
ath-MIR169c	chr5:15870590-15871000	intergenic	0	NA	NA		MIR169_2	conserved	nonvariable	2.0589	2.5496	2.5406	2.7982	2.449	2.3789	2.7368	2.6565	2.5966	2.3182	2.7171	2.1943	2.0112	1.669	1.9404	1.784	1.776	1.6404	1.7712	1.7602	1.9492	2.2757	1.9853	1.7925	1.859	1.9796	1.8511	1.7513	2.4362	2.0553	2.0885	1.4059	1.6142	1.8634	1.7856	1.7792	1.6682	2.1781	1.9505	1.9744
ath-MIR169e	chr1:20041518-20041734	intergenic	0	NA	NA		MIR169_2	conserved	variable	1.9981	2.2027	2.5112	2.2213	1.9518	1.97	2.0204	2.38	1.9949	2.0109	2.4679	1.6365	2.2917	2.1415	2.0077	1.9503	1.6883	1.2137	1.9643	1.8465	2.1078	2.2623	2.3346	1.7125	1.8235	1.5239	1.9266	1.7877	2.0474	2.3085	2.5878	1.946	2.342	2.1596	1.9894	2.0827	1.9815	1.739	2.1794	2.1507
ath-MIR169f	chr3:4805684-4805850	intergenic	0	NA	NA		MIR169_2	conserved	nonvariable	2.3905	2.3725	2.0859	2.6472	1.8979	2.1101	2.5129	2.0475	2.5669	2.3351	2.5345	1.6215	2.2351	2.1471	2.4868	1.6169	1.7603	2.1169	1.8632	2.0015	1.9475	1.8683	2.1424	1.9641	2.0697	2.0259	1.6326	2.1242	1.7925	1.4457	1.9788	1.8732	1.7833	2.2133	1.9605	2.0181	2.0281	1.7908	2.427	2.0514
ath-MIR169d	chr1:20039463-20039616	intergenic	0	NA	NA		MIR169_2	conserved	variable	2.4405	2.1035	1.5993	2.1809	2.3552	1.6795	2.009	1.7175	1.8182	1.8964	1.6771	1.9364	2.1546	2.1548	1.9689	1.5465	1.7091	1.2384	2.1069	2.2661	1.8465	1.2002	2.0821	2.0416	2.0351	1.6803	1.6953	1.8789	2.3528	2.9413	2.2409	1.9473	2.5456	2.0838	2.0917	2.2155	1.9381	2.1143	1.9554	1.3457
ath-MIR169b	chr5:8527469-8527649	intergenic	0	NA	NA		MIR169_2	conserved	variable	2.7464	2.7011	3.3926	2.6993	2.7026	3.4708	2.8683	3.2508	2.9977	2.5568	2.7766	1.7395	1.7871	1.9619	1.837	1.8874	2.1352	1.6074	1.8292	1.8002	1.8629	2.5539	1.6489	1.818	1.6021	2.0791	1.9638	2.0687	1.851	2.0165	2.7132	2.3475	1.6873	2.3224	1.569	1.8395	1.5947	1.7026	2.1304	1.7751
ath-MIR170	chr5:26411580-26411672	intergenic	0	NA	NA		MIR171_1	conserved	nonvariable	2.7673	2.2201	1.8864	2.2079	2.2372	2.5775	2.0606	2.0266	2.233	2.259	1.9967	1.9287	2.1831	2.1509	2.8073	2.1211	1.7121	2.1724	2.0679	1.928	1.9432	2.0424	2.2783	1.9645	1.8815	2.3259	1.6544	2.1542	1.8556	2.6777	2.12	1.7924	1.7321	2.336	1.8062	1.7998	1.9485	1.8035	2.503	1.984
ath-MIR171a	chr3:19073434-19073556	intergenic	0	NA	NA		MIR171_1	conserved	nonvariable	2.5502	2.0698	2.3808	1.8957	1.9868	2.3306	2.545	2.5781	2.1953	2.3615	2.1532	2.0112	2.0735	2.1859	2.0517	1.209	2.0257	1.6291	2.0344	1.9494	1.9665	2.5821	1.7131	2.1306	1.9225	2.2297	1.9569	1.9715	2.091	1.7539	1.7321	1.7457	1.9909	2.3811	1.7836	1.9345	1.791	1.9507	2.139	2.6852
ath-MIR171b	chr1:3961348-3961464	intergenic	0	NA	NA		MIR171_1	conserved	nonvariable	2.1892	1.8611	1.6923	1.3718	1.7765	2.1752	2.0238	1.5443	2.2094	2.226	1.2732	2.1864	2.3715	2.0505	2.779	2.9174	2.2374	2.5301	1.9035	1.8047	1.5285	1.6513	1.7796	1.884	1.9222	1.8764	2.4118	2.3718	1.5732	2.3059	1.9171	1.7598	2.1447	2.1193	1.69	1.7216	1.751	1.6326	1.7379	1.9997
ath-MIR171c	chr1:22930089-22930204	intergenic	0	NA	NA		MIR171_1	conserved	nonvariable	1.4512	1.7205	1.6176	1.3097	1.8186	1.4709	2.0224	1.636	1.8697	1.5718	1.6984	1.6417	2.5343	2.4307	1.9184	1.9604	2.1847	1.5003	2.1362	1.8254	2.0421	1.8568	2.0465	1.8149	1.6136	2.2987	2.2515	2.3734	2.0549	1.3152	2.4952	2.1525	1.9926	1.5855	1.8745	1.9765	1.8486	1.6354	1.737	1.6606
ath-MIR172a	chr2:11942914-11943015	intergenic	0	NA	NA		MIR172	conserved	nonvariable	1.8064	2.5656	2.1973	2.369	1.7475	1.6501	1.8334	1.7978	1.5197	2.1368	3.0606	2.0698	2.1767	2.2906	1.5583	1.1314	2.3783	1.9437	1.9102	1.6044	1.7878	2.5419	1.7468	1.9721	2.0018	2.0415	2.0877	2.4058	2.0352	2.2916	1.695	1.5214	1.4423	2.0597	1.7808	1.742	2.1876	2.0578	2.1517	2.4926
ath-MIR172b	chr5:1188207-1188301	intergenic	0	NA	NA		MIR172	conserved	nonvariable	1.7573	2.0068	2.45	2.4711	1.9412	2.0709	1.8232	2.4623	2.3891	2.3536	1.9093	1.9339	2.1604	2.2427	2.0959	1.6158	1.9508	1.4316	1.8041	1.8805	1.7783	2.24	1.8643	2.1234	2.0124	1.4556	1.8907	2.001	2.5917	1.9124	2.6774	1.8869	2.1732	2.1337	1.9414	2.0299	1.8899	1.8601	2.5091	2.0627
ath-MIR172c	chr3:3599776-3599908	intergenic	0	NA	NA		MIR172	conserved	variable	2.3096	2.1777	2.2782	2.1133	2.1304	1.9261	2.3479	2.2445	2.0945	1.9966	2.4252	2.0872	2.3782	2.5679	2.5381	2.4655	2.2607	2.3049	1.676	1.888	2.0501	2.0213	1.9277	1.976	1.957	1.9183	2.3573	2.4696	1.9451	1.5706	1.6514	1.7136	1.8833	1.9444	1.9861	1.8632	1.6966	1.9592	1.7351	1.4781
ath-MIR172d	chr3:20587904-20588027	intergenic	0	NA	NA		MIR172	conserved	variable	2.9208	2.8793	3.2476	3.1253	2.9494	2.4521	2.6207	2.814	2.3495	1.9809	2.9117	1.1632	2.3616	2.3991	2.5233	2.6449	1.9426	1.8494	1.9504	1.7569	1.782	2.318	1.9816	2.2243	1.9917	2.1028	1.8135	2.1034	1.7688	1.6909	1.2383	1.7875	1.5625	2.7738	2.1259	1.717	1.9371	1.8853	2.5227	2.3013
ath-MIR172e	chr5:23988472-23988596	intergenic	0	NA	NA		MIR172	conserved	nonvariable	1.9388	1.7811	1.7865	1.7733	2.22	1.88	2.0886	1.9732	2.2189	1.6382	1.3913	2.4718	2.1797	2.215	2.4141	2.0477	2.0525	2.6995	2.117	1.9822	2.0658	2.3234	2.279	2.1946	2.0791	1.9062	2.3217	2.371	1.7777	2.0378	2.2673	1.5335	2.0915	1.6353	2.0646	2.3475	2.1772	2.0822	1.8308	1.7562
ath-MIR173	chr3:8236153-8236254	intergenic	0	NA	NA		MIR173	nonconserved	nonvariable	1.3979	1.4365	1.6913	1.5381	1.85	1.6737	1.5307	2.1289	1.1049	2.3325	2.0378	2.1281	1.7984	1.7792	2.1766	2.1556	2.4485	1.9005	1.9291	2.027	2.3213	1.8158	2.1873	1.8399	2.2709	2.1	1.7049	2.0184	1.6827	2.5182	1.9528	1.9547	1.7581	1.7143	2.1293	2.3765	2.1496	2.0077	1.4909	1.6083
ath-MIR5640	chr1:1653221-1653624	intragenic	1	AT1G05570	noncoding	no		singleton	nonvariable	1.9274	2.1687	2.5259	2.2907	2.3756	2.1523	1.8252	2.2977	2.3869	1.745	2.1478	1.9679	2.2937	1.9176	2.0351	1.8737	1.7874	1.6275	1.9453	1.979	1.6863	2.1203	2.0422	1.6661	1.9032	1.972	2.1511	2.0847	1.7523	1.7356	1.7476	2.3315	2.1149	2.363	2.1125	2.011	2.0026	1.8542	2.0492	2.4444
ath-MIR2111a	chr3:2854284-2854442	intergenic	0	NA	NA		MIR2111	conserved	variable	2.788	3.4725	3.0525	3.7903	3.172	3.2542	3.0463	3.2981	3.4406	3.472	2.877	2.0721	2.0991	1.9756	1.9549	2.0959	1.6429	1.8307	1.6978	1.5486	1.7175	3.2135	1.65	1.8106	1.6245	1.915	1.7437	1.9972	2.2563	2.405	1.6453	2.634	1.9202	2.7132	1.6039	1.7337	1.802	1.5851	2.4787	2.6759
ath-MIR2111b	chr5:400358-400524	intergenic	0	NA	NA		MIR2111	conserved	nonvariable	2.8952	2.7525	3.0074	2.1934	2.3144	2.9095	2.238	2.0689	2.0117	2.4412	2.314	1.1021	2.2797	2.5795	2.1499	2.8282	1.9012	2.3024	1.8416	1.8162	1.9119	2.0986	2.0955	2.0556	1.7589	1.9148	1.6771	2.1439	2.3021	2.1433	1.9329	1.8661	1.9314	2.341	1.9965	1.9212	1.9364	1.9113	2.0804	1.7349
ath-MIR5656	chr1:1727263-1727415	intragenic	1	AT1G05780	noncoding	no		singleton	variable	1.6859	1.7048	1.9612	1.8159	1.846	1.7042	1.9312	1.9747	1.7817	2.3728	1.5929	2.253	1.5107	1.5031	1.927	1.5223	2.1029	1.9211	2.0676	1.8688	1.9933	1.8777	1.886	2.0045	1.8781	1.8378	1.86	2.1403	2.2303	1.9892	1.8175	1.5157	1.8462	1.867	1.9295	1.9628	1.9132	2.0882	2.0128	1.5467
ath-MIR472	chr1:4182132-4182299	intragenic	1	AT1G12290	noncoding	yes	MIR482	conserved	nonvariable	2.072	1.6692	1.3809	1.7698	1.8241	2.1183	1.8447	1.6945	1.9093	2.0549	1.5798	1.8183	2.2125	2.0567	1.8995	1.8895	2.0504	2.1418	2.0274	2.0349	1.7337	1.906	1.7942	1.7306	1.9939	1.8232	2.3006	1.9145	2.0817	1.9502	2.0287	2.167	2.1649	2.0019	1.9884	1.8726	2.1351	1.7423	2.1559	2.2183
ath-MIR837	chr1:6520941-6521124	intragenic	1	AT1G18880	noncoding	no	MIR837	nonconserved	nonvariable	1.0959	1.26	1.5401	1.2209	2.0122	1.2259	1.5067	1.7325	1.8461	1.5334	2.3035	1.8947	2.0043	2.2811	2.3801	1.9542	2.687	2.4847	1.8761	1.5678	1.3062	1.5471	1.4394	1.1344	1.491	1.5861	1.7279	2.2979	2.6664	3.0275	2.0809	2.7069	1.8165	1.8548	1.5931	1.4515	1.6777	1.5213	1.4739	1.4626
ath-MIR3440b	chr3:6217476-6217600	intergenic	0	NA	NA		MIR3440	nonconserved	nonvariable	2.0129	1.4965	1.9631	1.904	1.7399	1.5466	1.6378	1.754	1.5547	1.6859	1.6408	1.9314	0.7107	0.8487	0.8524	1.2526	0.7023	1.0785	0.737	0.8126	2.0606	1.8957	0.7347	0.4822	0.66	0.927	0.6257	0.934	2.1941	1.6929	1.6912	2.2167	1.6792	1.8218	0.8223	0.7953	0.7686	0.9221	0.4754	1.4156
ath-MIR390a	chr2:16061954-16062060	intergenic	0	NA	NA		MIR390	conserved	nonvariable	2.1776	2.4061	2.2805	1.9586	2.2992	2.3355	1.8749	2.0537	2.205	1.8627	2.1188	2.1116	2.0344	1.8964	2.0836	1.8883	2.3023	1.7713	2.137	2.2244	2.1032	2.3954	2.0026	1.9565	2.0971	1.9679	1.834	2.0893	1.7469	1.5205	1.9581	2.1803	2.1474	2.9562	1.7504	2.3154	1.9666	2.1429	1.9292	2.5732
ath-MIR390b	chr5:23636947-23637066	intergenic	0	NA	NA		MIR390	conserved	variable	4.147	3.6364	3.1073	3.6298	3.262	4.1084	3.8539	3.527	3.9037	3.6944	3.2915	1.9868	1.9381	1.8968	1.7618	2.5393	1.7777	1.8445	1.3359	1.8351	1.6675	3.0656	1.6062	1.575	1.6394	1.8028	1.6068	2.2771	2.0714	1.8166	1.8048	1.862	2.1158	3.0151	1.6285	1.9713	1.6163	1.6683	2.6605	3.1373
ath-MIR391	chr5:24293093-24293298	intergenic	0	NA	NA		MIR391	nonconserved	nonvariable	2.16	2.7408	2.7644	2.5593	2.4765	2.079	2.3246	2.3408	1.8998	2.3698	2.0055	2.5358	1.8788	2.0496	1.9557	1.7706	1.9683	1.9854	1.7843	1.8445	1.9075	2.3161	1.8146	1.6792	1.8242	1.675	1.8217	2.054	1.8776	2.3015	1.8363	1.9692	2.0794	1.8123	1.9129	1.7903	1.9338	1.9969	2.0867	2.3457
ath-MIR393a	chr2:16652101-16652233	intergenic	0	NA	NA		MIR393	conserved	nonvariable	0.8914	2.301	2.1627	2.2327	1.8045	1.7037	2.2981	1.7155	1.6713	1.8772	1.8554	1.731	2.0296	2.4304	1.9612	1.8204	1.9497	2.4161	1.8864	1.5996	2.146	2.1286	2.0416	1.65	1.953	2.045	1.8255	2.4445	2.0029	1.5795	1.5101	2.072	2.0916	2.1206	1.9027	1.8265	1.7511	1.8155	1.6537	1.4907
ath-MIR393b	chr3:20691647-20691806	intergenic	0	NA	NA		MIR393	conserved	nonvariable	1.6379	2.15	1.9331	1.6199	1.5091	1.9018	1.7364	1.8611	1.3418	2.2785	1.8634	1.5202	2.4174	2.3605	2.01	2.1715	2.5366	1.8938	2.2513	2.3022	2.1173	1.9615	2.1594	2.2548	2.3491	2.1359	2.3718	2.3278	2.3536	1.6232	2.5841	1.2501	2.2552	1.6583	2.3835	2.0351	2.2274	2.252	1.4982	2.8376
ath-MIR3932a	chr4:2179000-2179122	intergenic	0	NA	NA		MIR3932	nonconserved	variable	1.5489	1.2505	1.0887	1.0634	1.873	1.7906	1.5153	1.45	1.2459	1.7922	2.3383	1.4455	2.8827	2.3386	2.7913	3.182	2.8465	2.9605	2.5285	2.3744	1.8159	1.7048	2.5706	2.7812	2.7663	2.4165	2.52	2.417	2.542	2.7542	2.3421	2.0436	1.9801	1.6555	2.3988	2.1837	2.226	2.3017	1.3985	0
ath-MIR781a	chr1:7423518-7423611	intragenic	1	AT1G21200	noncoding	no	MIR781	nonconserved	variable	1.7647	0.1602	0.07	1.785	0.1521	1.733	1.9863	1.4239	1.4766	1.8161	0.1474	2.4221	2.4756	2.3113	2.0035	1.2897	2.0607	1.9566	2.0863	1.872	2.0181	1.8562	2.1926	1.8541	1.9273	2.0407	1.5367	2.1574	1.963	2.4075	1.6271	1.3151	2.4553	2.441	2.2483	1.8204	1.857	2.0341	0.1484	1.8466
ath-MIR394a	chr1:7058194-7058310	intergenic	0	NA	NA		MIR394	conserved	nonvariable	2.7981	2.2677	2.5013	2.6831	2.5247	2.386	2.4567	2.5132	2.2792	2.0825	1.8197	2.2769	2.1459	2.0741	2.0832	2.0862	1.5925	1.3995	2.0212	2.019	2.0295	2.2171	1.9727	1.9482	1.8265	2.138	1.7287	2.2159	1.5106	1.5125	1.5443	2.3102	2.1725	2.0149	2.1205	1.9193	1.7664	1.799	2.2785	1.6025
ath-MIR394b	chr1:28568808-28568928	intergenic	0	NA	NA		MIR394	conserved	nonvariable	1.9111	2.1877	1.3857	2.1293	1.7307	2.1392	2.1231	2.5463	2.2955	2.1336	2.369	1.3788	2.2117	2.1506	2.2919	1.3634	2.0413	1.6549	1.9899	2.0158	1.9387	2.5877	1.8708	2.0645	1.9704	1.9422	2.0059	1.9741	1.7549	1.6147	2.4433	2.0077	1.7879	2.0063	1.9745	1.9704	1.9891	1.5468	2.1626	1.76
ath-MIR395a	chr1:9363196-9363288	intergenic	0	NA	NA		MIR395	conserved	nonvariable	2.1812	2.585	2.3634	2.3933	2.6384	2.8478	2.2311	2.5276	2.6083	2.1933	2.3358	1.4651	1.8892	1.7697	1.9053	1.4149	1.8071	1.8767	1.8063	2.0023	1.9655	2.4068	1.7519	1.8142	2.0976	1.925	2.3081	1.8971	2.1563	1.6719	2.2842	2.8546	1.7899	2.0906	2.0449	2.0398	2.1511	1.8145	1.9976	2.4321
ath-MIR395b	chr1:9364471-9364570	intergenic	0	NA	NA		MIR395	conserved	nonvariable	2.7345	2.597	2.7339	2.4294	2.615	2.5841	2.3096	2.4724	2.0285	2.2998	1.9494	1.7191	2.0836	1.98	1.9876	1.6195	2.2056	1.7748	1.7665	1.9079	1.6405	2.4381	1.9054	2.0813	2.0456	2.3498	2.3075	2.0495	1.5383	1.4922	1.5832	1.5667	1.7808	2.1007	2.0115	1.9589	2.0105	1.7804	2.1949	1.5761
ath-MIR395c	chr1:9367080-9367179	intergenic	0	NA	NA		MIR395	conserved	nonvariable	2.4002	1.5706	2.6293	1.7875	1.9551	1.9577	2.0467	1.9693	2.3648	2.0255	1.6212	1.5896	2.1981	1.9728	1.8766	1.6221	1.8828	1.9476	1.9736	1.9066	1.8513	1.7584	1.867	1.5945	1.7064	1.8162	2.1181	1.8167	1.9757	2.3284	1.8822	2.2742	1.7778	1.6601	2.0438	1.8411	1.9856	1.8476	1.8296	1.5473
[truncated: 189 more rows]
[truncated: 1,020 more columns]

## Sheet: Table S5
Supplementary Table S5. Results of the MLPA assays
[truncated: 73 more rows]

## Sheet: Table S6
Supplementary Table S6. Pearson corrrelation coefficients of variable MIRs copy number and the expression of protein coding genes in leaves in 601 ecotypes
[truncated: 22,612 more rows]
[truncated: 54 more columns]

## Sheet: Table S7
Supplementary Table S7. Coordinates of MLPA probes
[truncated: 20 more rows]
